# Supplementary material for: Analysis of Genetic Diversity in the Traditional Chinese Medicine Plant ‘Kushen’ (Sophora flavescens Ait.)
Source: Front Plant Sci. 2021 Aug 3;12:704201. doi: 10.3389/fpls.2021.704201 (PMC8369264; doi:10.3389/fpls.2021.704201)
Supplement: Supplementary Figure 1 — Plants prior to harvest and photographs of the harvested root pieces. [file Data_Sheet_1.zip]

Archive with 4 entries (4 files):
- Supplementary Figure S4.DOCX
- Supplementary Table S10.XLSX
- Supplementary Table S3.XLSX
- Supplementary Tables and Figures.DOCX
