# Supplementary material for: Analysis of Genetic Diversity in the Traditional Chinese Medicine Plant ‘Kushen’ (Sophora flavescens Ait.)
Source: Front Plant Sci. 2021 Aug 3;12:704201. doi: 10.3389/fpls.2021.704201 (PMC8369264; doi:10.3389/fpls.2021.704201)
Supplement: Supplementary Figure 1 — Plants prior to harvest and photographs of the harvested root pieces. [file Data_Sheet_1.zip › Supplementary Table S10.XLSX]

## Sheet: Sheet1
Table S10 | Gene-specific KASP markers for SfLDC and SfCAO1. Genotype of 87 samples from 9 regions for 7 SfLDC-specific markers and 3 SfCAO1-specific markers. The sample from each region that was sequenced with Sanger sequencing is indicated in blue bold text and genotypes that did not match the Sanger result are underlined (see Tables S4 and S6 for SfLDC and SfCAO1, respectively). nr, no result.
Sample	Sf22	Sf23	Sf24	Sf25	Sf26	Sf27	Sf28		Sf30	Sf31	Sf32
	LDC_381	LDC_414	LDC_459	LDC_1167	LDC_1173	LDC_1214	LDC_1364		CAO1_458	CAO1_463	CAO1_474
1_1	T:C	T:G	C:C	C:C	A:A	G:G	C:C		nr	nr	nr
1_3	T:T	G:G	C:C	C:C	A:A	G:G	C:C		T:T	A:A	T:T
1_4	T:T	G:G	C:C	C:C	A:A	G:G	C:C		T:T	A:A	T:T
1_5	T:T	G:G	C:C	T:C	G:A	G:A	T:C		T:T	A:A	T:T
1_6	T:C	T:G	C:C	C:C	A:A	G:G	C:C		T:T	A:A	T:T
1_7	T:T	G:G	C:C	T:C	G:A	G:A	T:C		T:T	A:A	T:T
1_8	T:T	G:G	C:C	C:C	A:A	G:G	C:C		nr	G:G	T:T
1_9	T:C	T:G	C:A	C:C	A:A	G:G	C:C		T:C	G:A	T:T
1_10	T:C	T:G	C:A	T:C	G:A	G:A	T:C		T:T	A:A	nr
1-12	T:C	T:G	C:A	T:C	G:A	G:A	T:C		T:T	A:A	T:T
2-1	T:C	T:G	C:A	T:C	G:A	G:A	T:C		T:T	A:A	T:T
2_2	T:T	G:G	C:C	C:C	A:A	G:G	C:C		T:T	nr	T:T
2_3	T:T	G:G	C:C	C:C	A:A	G:G	C:C		T:C	G:A	T:G
2_5	T:T	G:G	C:C	C:C	A:A	G:G	C:C		T:C	G:A	T:G
2_7	T:T	G:G	C:C	C:C	A:A	G:G	C:C		T:C	G:A	T:G
2_8	T:T	G:G	C:C	C:C	A:A	G:G	C:C		T:C	G:A	T:G
2_10	T:T	G:G	C:C	C:C	A:A	G:G	C:C		T:C	G:A	T:G
2_11	T:C	T:G	C:A	C:C	A:A	G:G	T:C		T:C	G:A	T:G
2-12	T:T	G:G	C:C	C:C	A:A	G:G	C:C		T:C	G:A	T:G
2-13	T:T	G:G	C:C	C:C	A:A	G:G	C:C		nr	nr	nr
3_1	T:C	T:G	C:A	C:C	A:A	G:G	C:C		nr	nr	nr
3_3	T:C	G:G	C:C	C:C	A:A	G:G	C:C		T:T	A:A	T:T
3_5	T:T	G:G	C:C	C:C	A:A	G:G	C:C		T:T	A:A	T:T
3_8	T:T	G:G	C:C	T:C	G:A	G:A	T:C		T:T	A:A	T:T
3_9	T:C	T:G	C:C	C:C	A:A	G:G	C:C		nr	A:A	T:T
3_10	C:C	G:G	C:A	C:C	A:A	G:G	C:C		T:T	A:A	T:T
3-11	T:T	G:G	C:C	C:C	A:A	G:G	C:C		T:T	A:A	T:T
3-12	T:C	G:G	C:A	T:C	G:A	G:A	T:C		T:T	A:A	T:T
3-13	T:C	nr	C:A	C:C	A:A	G:G	C:C		T:T	A:A	T:T
3-14	T:T	G:G	C:C	T:C	G:A	G:A	T:C		T:T	A:A	T:T
4_1	T:C	T:G	C:C	T:C	G:A	G:A	C:C		T:T	A:A	T:T
4_3	T:T	G:G	C:C	T:C	G:A	G:A	T:C		T:C	G:A	T:G
4_6	T:C	T:G	C:C	T:C	G:A	G:A	T:C		T:C	G:A	T:G
4_7	T:C	T:G	C:C	T:C	G:A	G:A	T:C		T:C	G:A	T:G
4_8	T:C	T:G	C:C	T:C	G:A	G:A	T:C		T:T	A:A	T:T
4_12	T:C	T:G	C:C	T:C	G:A	G:A	T:C		T:T	A:A	T:T
4-13	T:T	G:G	C:C	T:C	G:A	G:A	T:C		nr	nr	nr
4-14	T:C	T:G	C:A	T:C	G:A	G:A	T:C		T:T	A:A	T:T
4-15	C:C	T:T	C:A	T:C	G:A	G:A	T:T		nr	nr	nr
4-16	T:C	T:G	C:A	T:C	G:A	G:A	T:T		T:T	A:A	T:T
5_1	T:C	T:G	C:C	T:C	G:A	G:A	T:C		C:C	G:G	T:T
5_2	C:C	T:G	C:A	T:C	G:A	G:A	T:C		T:T	A:A	T:T
5_3	T:C	T:G	C:C	T:T	G:G	A:A	T:T		T:T	A:A	T:T
5_4	nr	nr	nr	nr	nr	nr	nr		nr	nr	nr
5_5	T:T	G:G	C:C	T:T	G:G	A:A	T:T		T:T	A:A	T:T
5_9	C:C	T:T	C:A	C:C	A:A	G:G	C:C		T:T	A:A	T:T
5_10	T:C	T:G	C:C	T:C	G:A	G:A	T:C		T:T	A:A	T:T
5-11	T:T	G:G	C:C	C:C	A:A	G:G	T:C		C:C	G:G	T:T
5-12	C:C	T:T	C:C	T:C	G:A	G:A	T:C		T:C	G:A	T:T
5-13	C:C	T:T	C:C	C:C	A:A	G:G	C:C		T:T	A:A	T:T
6_5	T:T	G:G	C:C	C:C	A:A	G:G	C:C		T:C	G:A	T:T
6_8	T:T	G:G	C:C	C:C	A:A	G:G	C:C		T:C	G:A	T:T
6_10	C:C	T:T	A:A	C:C	A:A	G:G	C:C		T:T	A:A	T:T
6_11	T:C	T:G	C:A	C:C	A:A	G:G	C:C		T:C	G:A	T:T
6-12	T:T	G:G	C:C	C:C	A:A	G:G	C:C		T:C	G:A	T:T
6-13	C:C	T:T	C:A	C:C	A:A	G:G	C:C		T:C	G:A	T:T
6-14	T:T	G:G	C:C	T:C	G:A	G:A	T:C		C:C	G:G	T:T
6-15	T:C	T:G	C:A	T:C	G:A	G:A	T:C		T:C	G:A	T:T
6-16	C:C	T:G	C:A	T:C	G:A	G:A	T:C		T:C	G:A	T:G
6-17	T:T	G:G	C:C	C:C	A:A	G:G	C:C		T:C	G:A	T:G
7_1	C:C	T:T	C:C	C:C	A:A	G:G	C:C		T:C	G:A	T:G
7_2	T:C	T:G	C:A	C:C	A:A	G:G	C:C		T:C	G:A	T:G
7_3	C:C	T:T	C:C	C:C	A:A	G:G	C:C		T:T	A:A	T:T
7_4	T:T	G:G	C:C	C:C	A:A	G:G	T:C		nr	A:A	T:T
7_5	C:C	T:T	C:C	C:C	A:A	G:G	C:C		T:C	G:A	T:G
7_6	C:C	T:T	C:A	C:C	A:A	G:G	C:C		T:C	G:A	T:G
7_7	C:C	T:T	C:C	C:C	A:A	G:G	C:C		T:C	G:A	T:G
7_8	T:C	T:G	C:C	C:C	A:A	G:G	nr		T:C	G:A	T:G
7_9	C:C	T:T	C:A	C:C	A:A	G:G	C:C		T:C	G:A	T:G
7_10	nr	nr	nr	nr	nr	nr	nr		nr	nr	nr
8_1	T:T	G:G	C:C	C:C	A:A	G:G	C:C		T:C	G:A	T:G
8_2	T:T	G:G	C:C	C:C	A:A	G:G	C:C		T:C	G:A	T:G
8_3	T:T	G:G	C:C	C:C	A:A	G:G	C:C		C:C	G:G	T:T
8_5	T:T	G:G	C:C	C:C	A:A	G:G	C:C		C:C	G:G	G:G
8_6	T:T	G:G	C:C	C:C	A:A	nr	T:C		nr	nr	nr
8_7	T:C	G:G	C:C	C:C	A:A	G:G	C:C		nr	nr	nr
8_8	T:T	G:G	C:C	C:C	A:A	G:G	C:C		C:C	G:G	T:G
8_10	T:T	G:G	C:C	C:C	A:A	G:G	C:C		C:C	G:G	T:T
8_11	T:T	G:G	C:C	C:C	A:A	G:G	C:C		C:C	G:G	T:T
9_1	T:T	G:G	C:C	T:T	G:G	A:A	T:T		nr	nr	nr
9_2	nr	nr	nr	nr	nr	nr	nr		nr	nr	nr
9_3	T:T	G:G	C:C	T:T	G:G	A:A	T:T		nr	nr	nr
9_6	nr	nr	nr	nr	nr	nr	nr		nr	nr	nr
9_7	T:T	G:G	C:C	T:T	G:G	A:A	T:T		nr	nr	nr
9_8	nr	nr	nr	nr	nr	nr	nr		nr	nr	nr
9_9	nr	nr	nr	nr	nr	nr	nr		nr	nr	nr
9_10	T:T	G:G	C:C	T:C	G:A	G:A	T:C		T:T	A:A	T:T
9_11	nr	nr	nr	nr	nr	nr	nr		nr	nr	nr
9_12	T:T	G:G	C:C	T:T	G:G	A:A	T:T		nr	nr	nr
10_1	T:T	G:G	C:C	T:C	G:A	G:A	C:C		C:C	G:G	T:T
10_2	C:C	T:T	A:A	C:C	A:A	G:G	C:C		T:T	A:A	T:T
10_4	T:C	T:G	C:C	T:C	G:A	G:A	T:C		T:C	G:A	T:T
10_5	T:C	T:G	C:C	T:T	G:G	A:A	T:C		T:C	G:A	T:T
