# Supplementary material for: Analysis of Genetic Diversity in the Traditional Chinese Medicine Plant ‘Kushen’ (Sophora flavescens Ait.)
Source: Front Plant Sci. 2021 Aug 3;12:704201. doi: 10.3389/fpls.2021.704201 (PMC8369264; doi:10.3389/fpls.2021.704201)
Supplement: Supplementary Figure 1 — Plants prior to harvest and photographs of the harvested root pieces. [file Data_Sheet_1.zip › Supplementary Table S3.XLSX]

## Sheet: Table S3
TABLE S3 | Genotypes from DArTseq analysis of 85 plants from nine regions in China, for each of 1,636 single nucleotide polymorphisms (SNPs) with no more than 5% missing data and for which the freqency of the minor allele was at least 5%. Genotypes were scored as 0 (homozygous for the reference allele), 1 (homozygous for the alternative allele), 2 (heterozygous) or "-" (genotype not called). Chi-…
Reference allele tag ID	Reference allele tag sequence	SNP position (zero-indexed)	SNP	Frequency of reference allele	Chi-square	Lingyuan City, Liaoning Province										Wengniuteqi, Inner Mongolia										Meihekou City, Jilin Province										Longhua County, Hebei Province								Huairou County. Beijing Province
						Plant ID										Plant ID										Plant ID										Plant ID								Plant ID
						1_1	1_3	1_4	1_5	1_6	1_7	1_8	1_9	1_10	1_12	2_1	2_2	2_3	2_5	2_7	2_8	2_10	2_11	2_12	2_13	3_1	3_3	3_5	3_8	3_9	3_10	3_11	3_12	3_13	3_14	4_1	4_6	4_7	4_8	4_13	4_14	4_15	4_16	5_1	5_2	5_3	5_4	5_5	5_9
37454194	TGCAGATCATACAATACTCGTGCAATTGCTCCTCCGGTTTTTCCTCAATGACCAGATTCTTATGGTTCA	11	C>T	0.0529412	14.5257	1	1	1	1	1	1	1	1	1	1	1	1	1	1	1	1	1	1	1	1	1	0	2	2	2	2	1	2	1	0	1	1	1	1	1	1	1	1	1	1	1	1	1	1
37460109	TGCAGGAGATTGAGAAGGTTCTGACGGACGTTAAAGCTGACGACATGAAGGTAATTCCG	46	G>C	0.0529412	0.265615	1	1	1	1	1	1	1	1	1	1	1	1	1	1	1	1	1	1	1	1	1	1	1	1	1	1	1	1	1	2	1	1	1	1	1	1	1	1	1	1	1	1	1	1
37454269	TGCAGCAAAGGGGGTCCTTAATGGCACAGAACGACGGCGTCGGAAGGTTGTTGGCGGGGCAGAACGGCG	11	G>C	0.0535714	14.3277	1	2	1	1	1	1	0	2	1	2	1	1	2	1	2	1	0	1	1	1	1	1	1	1	1	1	1	1	1	1	-	1	1	1	1	1	1	1	1	1	1	1	1	1
37454997	TGCAGTAGTCATAGATCATGTGATTGTTTCTGACCCAATTCAACTGGCCCAACTTGGCATATCCTAGCC	68	C>T	0.0535714	35.25	1	1	1	1	1	1	1	1	1	1	1	1	1	1	1	1	1	1	1	1	1	1	1	1	1	1	1	1	1	1	1	1	1	1	1	1	1	1	1	1	1	1	1	1
37456689	TGCAGCCAAGGTAATAGACCTGAGGCATGGAAAATTAGAAACATGAAAAGAATGAGTGAAGAGTTAGAA	56	T>A	0.0535714	2.66735	1	1	1	1	1	1	1	1	1	2	1	1	1	1	1	2	1	1	1	1	1	1	1	1	1	1	1	1	1	1	1	1	1	1	1	1	2	1	1	1	1	1	1	1
37454320	TGCAGCACATCGTGAGGCCTCGGCCCCACGAATAAAAACACATCCACCACACCAGCCTCAGCCATCCAA	61	T>C	0.0555556	2.52249	1	1	-	1	1	1	1	1	1	1	1	1	1	1	1	1	1	1	1	1	1	1	1	1	-	1	1	1	1	1	1	1	1	1	1	-	1	1	1	1	1	1	1	1
37450398	TGCAGCATCAACAACATGCCCATTCTGCCTAAGCATTGAAGCACCAACTTCAGAACACCTGCCATCATC	13	A>G	0.0588235	1.9125	1	1	1	1	1	1	1	1	1	1	1	1	1	1	1	1	2	1	1	1	1	1	1	1	1	1	1	1	1	1	1	1	1	1	1	1	1	1	1	1	1	1	1	1
37456360	TGCAGTTTTATGAAACCAGTCACAAACCTAGTTGTCCTGTGAATTGGATCCAATGCATGATCGTCCTTT	57	T>A	0.0588235	28.1031	1	1	1	1	1	1	1	1	1	1	1	1	1	1	1	1	1	1	1	1	1	1	1	1	1	1	1	1	1	1	1	1	1	1	1	1	1	1	1	1	1	2	1	1
37459444	TGCAGTAAAGTTTATCTTTAGATTGCTGTTATTTGAACACATAATAGGTGTCTGATTTCTACCG	52	T>C	0.0588235	28.1031	1	1	1	1	1	1	1	1	1	1	0	2	1	1	1	2	1	0	0	2	1	1	1	1	1	1	1	1	1	1	1	1	1	1	2	1	1	1	1	1	1	1	1	1
37459992	TGCAGAAAATCCATTTCCAACCCGTCATCAGGTCTAGGGACCTCCG	35	A>T	0.0588235	52.7133	1	1	1	1	1	1	1	1	1	1	1	1	1	1	1	1	1	1	1	1	1	1	1	1	1	1	1	1	1	1	1	1	1	1	1	1	1	1	1	1	1	1	1	1
37452737	TGCAGCAAAATGGGAACTTTAATTGTGTTTTGTGCAATTCAAACCCG	19	T>A	0.0595238	0.336485	1	2	1	1	1	1	1	1	1	1	2	1	1	1	1	1	1	1	1	1	1	1	1	1	1	1	2	1	1	1	1	1	1	1	1	1	1	1	2	1	1	1	1	1
100130228	TGCAGCCTACGCCGCGGGCGTCGAATTTCAACGAGGTGGAGATGACGGCGACGTCTGTTACGCCGAGAT	55	T>G	0.0617284	50.1488	1	1	1	1	-	1	1	1	1	1	0	1	1	0	2	0	0	2	1	1	1	1	1	1	1	1	1	1	1	-	1	1	1	1	-	1	1	1	1	1	1	1	1	1
37460049	TGCAGGAAACTTTCACTTTCTCCACTTGATATTAAATTCTCTATAGTTTCTTCATCTGCCTTCTCTCCA	68	A>T	0.0647059	1.33269	1	1	1	1	1	1	1	1	1	1	1	1	1	1	1	1	1	1	1	1	1	1	1	1	1	1	1	1	1	1	1	1	1	1	1	1	1	1	1	1	1	1	1	1
37455032	TGCAGTCACATTGATCATTAGCAAACTCATTTCCACCCATTGAAAAAAAGGCGGAAAAAAAAATCCATT	53	G>A	0.0654762	22.1586	1	1	1	1	1	1	1	1	1	1	1	1	2	1	1	1	1	1	1	1	1	1	1	1	1	1	1	-	1	1	1	1	1	1	1	1	1	1	1	1	1	1	1	1
37457011	TGCAGTACTGTACTGGTATGGTATGTGAATAAAGACTTGCCACGTCTTTTTTTTTGATAGAACGTGCCA	14	G>A	0.0670732	8.28616	1	1	1	1	1	1	-	1	1	1	-	1	1	1	2	1	1	1	1	1	1	2	0	1	2	2	0	2	2	2	1	1	1	1	1	1	1	1	1	1	1	1	1	1
37454689	TGCAGGAATTATGGTTGATAGAATAAGCTATGGAAATTTCTCCCAACATTATTTGTCCCTCGTGACTCC	35	A>T	0.0705882	6.79316	2	1	1	2	1	1	1	1	1	2	1	1	0	2	2	1	2	1	1	1	0	1	1	2	1	1	1	1	1	1	2	1	1	1	1	1	1	1	1	1	1	1	1	1
37459180	TGCAGTGAATGTTACTTGTTGGGCTGTCAATGCTCCTAGCATGGTATCACCTTCCCAATCTCAGGTGAA	16	T>G	0.0705882	18.1447	1	1	2	1	1	1	1	1	1	1	1	1	1	1	1	1	1	1	1	1	1	1	1	1	1	1	1	1	1	1	1	1	1	1	1	1	1	1	1	1	1	1	1	1
37454619	TGCAGCTGCTGGAGCTCCCCGAAGCCCGCCGGAACCTCGCCGGAGAGTTGGTTGAATGACAGGTTGATC	25	C>T	0.0722892	55.8564	1	1	1	1	1	1	1	1	1	1	1	1	1	1	1	1	1	1	1	1	1	1	1	1	1	1	1	1	1	1	1	1	1	1	1	1	1	1	1	1	1	1	1	1
37450297	TGCAGCACCCAAAAAAAAAGTAAAGAGAGGAGAGACGATAGAGGATAGAGAGGGGGAGCGTTAAACGGT	60	T>G	0.0740741	54.4644	1	1	1	1	1	1	1	1	1	1	1	1	1	1	1	1	1	1	1	1	1	1	1	1	1	1	1	1	1	-	1	1	1	1	1	1	1	1	1	1	1	1	1	1
37454591	TGCAGTTCTGCACAAAAAATGCACCACAGCGCGCATTCACATTGCTAGTAACACCCATAGACTATATAC	5	T>C	0.0740741	33.1776	1	1	1	1	1	1	1	1	1	1	1	1	1	1	1	1	1	1	1	1	1	1	1	1	1	1	1	1	1	1	1	1	1	1	1	1	1	1	1	0	1	0	1	1
37459190	TGCAGTGTAGCATCTGTTATTAAATTTTTGTTTTTAATTTTATGAAAAAGGATAAATGGCACGCTTGTC	36	A>T	0.0740741	6.3504	0	1	1	1	1	1	1	1	1	1	1	1	1	1	1	1	1	1	1	1	1	1	1	1	1	1	-	1	1	1	1	-	1	1	1	1	1	1	1	1	-	1	1	1
37459366	TGCAGCACGTAACGTGATGGAAACATTGGAGGAGCCCAAGTAGGTAACCCAATCAGCCTTTCCGACCAC	11	A>G	0.0764706	0.596658	1	0	1	1	1	1	2	2	1	1	1	1	1	1	1	1	1	1	1	1	1	1	2	1	1	2	1	2	1	1	1	1	1	1	1	1	1	1	1	2	2	1	2	1
37454415	TGCAGCATGTTGTTGTCCAGAGACACGTTCTGCAATCTCGAAAGCTTCATCAGAGAAATCGGAACGACG	58	T>C	0.077381	5.23438	1	1	1	0	1	1	1	2	1	1	1	2	2	0	2	2	1	1	1	1	1	2	1	1	1	2	1	1	1	2	1	1	1	1	1	1	1	1	1	1	1	1	1	1
37456564	TGCAGAAGCAGCAAAGGAGTCAATTCGGGAGTATTTGGGCAGTTGGAGGGGACAGCAGAGTGTTGTTCA	6	A>T	0.077381	47.2344	1	1	1	1	1	1	1	1	1	1	1	1	1	1	1	1	1	1	1	1	1	1	1	1	1	1	1	1	1	1	1	1	1	1	1	1	1	1	1	1	1	1	1	1
37457531	TGCAGGTAGATGCGCAAAGACCAACTGCACCG	12	C>T	0.077381	5.23438	1	1	1	1	1	1	1	1	1	1	1	0	1	1	2	1	2	1	2	2	1	1	1	1	2	1	1	1	1	1	1	0	2	2	1	1	1	1	2	2	1	1	1	1
37459978	TGCAGTCATCTGCTTCTTTGCTTTCTTCTCAATAACAACCACTGATGTTTGCACAATCACTACGGCCAA	60	T>G	0.0823529	60.5948	1	1	1	1	1	1	1	1	1	1	1	1	1	1	1	1	1	1	1	1	1	1	1	1	1	1	1	1	1	1	1	1	1	1	1	1	1	1	1	1	1	1	1	1
37456381	TGCAGAAACCCTTTTCCTTTTGAACAATATAGGAAGAAACATTACAAGGTTGGACACATACATGTTTGG	44	C>G	0.0843373	83	1	1	1	1	1	1	1	1	1	1	1	1	1	1	1	1	1	1	1	1	1	1	1	1	1	1	1	1	1	1	1	1	1	1	1	1	1	1	1	1	1	1	1	1
37458078	TGCAGGTTCCCAAGAAAATAAACTAGAAACTATTATATCCATTATAAAGTCTCTACTATTCATTGTAAT	58	T>C	0.0843373	59.1218	1	1	1	1	1	1	1	1	1	1	1	1	1	1	1	1	1	1	1	1	1	1	1	1	1	1	1	1	1	1	1	1	1	1	1	1	1	1	1	1	1	1	1	1
37454301	TGCAGCAATCGAAATTGATGATTCATCGGTGGGCTAGCCTGGGCCACCGACAACGAGAAAGCCTTATCT	20	A>C	0.0864198	38.2583	1	1	1	1	1	1	1	1	1	1	1	1	1	1	1	1	1	1	1	1	1	1	1	1	1	1	1	1	1	2	1	1	1	1	1	1	1	1	1	1	1	1	1	-
37460385	TGCAGTTCAGAAGAAAATGACCTTGTACCGATTTTCAGACCTCCACATTAACCTTCAGTAACCG	18	G>T	0.0864198	22.8292	1	1	1	2	1	1	1	1	1	1	1	1	1	1	1	1	-	1	1	1	1	1	1	1	1	1	1	-	1	1	1	0	0	0	1	0	1	1	2	1	2	1	1	1
37454306	TGCAGCAATTAGCTTATTGCCACTAATTAATTGTCATTAAAAGTTAATTTTACTGTAATGTTATATACA	57	A>G	0.0882353	51.7996	1	1	1	1	1	1	1	1	1	1	1	1	1	1	1	1	1	1	1	1	1	1	1	1	1	1	1	1	1	1	1	1	1	1	1	1	1	1	1	1	1	1	1	1
37456679	TGCAGCATGTTTGCACAACATATATTGATAAGAAAGATTCACATATAAAATCTTAATTCAAAGTAGCCA	18	C>T	0.0882353	73.0243	1	1	1	1	1	1	1	1	1	1	1	1	1	1	1	1	1	1	1	1	1	1	1	1	1	1	1	1	1	1	1	1	1	1	1	1	1	1	1	1	1	1	1	1
37457805	TGCAGATGGGTTATTCATATCAGGTTTTAGCTTATTAATTGATGAATCGAGTTTATCTGGTGAGAGTGA	48	G>A	0.0882353	73.0243	1	1	1	1	1	1	1	1	1	1	1	1	1	1	1	1	1	1	1	1	1	1	1	1	1	1	1	1	1	1	1	1	1	1	1	1	1	1	1	1	1	1	1	1
37460298	TGCAGTGCAACCCATACACAGATCCTTGCGTTGCTCGATCAGCATCGGTGGAGACCCAGCTCCG	25	T>G	0.0882353	73.0243	1	1	1	1	1	1	1	1	1	1	1	1	1	1	1	1	1	1	1	1	1	1	1	1	1	1	1	1	1	1	1	1	1	1	1	1	1	1	1	1	1	1	1	1
37459833	TGCAGCTGACTGTTGTTATGAAATTGAAAATGCTAATACTGAAGAATTCCCCAATGCTCCG	11	G>C	0.0903614	19.6831	1	1	1	1	1	1	1	1	1	1	1	1	1	1	1	1	1	1	1	1	1	1	1	1	1	1	1	1	1	1	1	1	1	1	1	1	1	1	1	1	-	1	1	1
37451484	TGCAGTGTTTGGGAGGTCAAACACGCAAGTTTGTCAGTGGACACCGAACATTTAGGTGCCGTGGTCTAG	46	A>G	0.0914634	3.04939	0	2	1	1	2	2	2	2	2	1	1	1	1	1	1	-	1	1	1	1	1	0	2	1	-	2	1	2	1	-	1	1	1	1	1	1	2	1	1	1	1	1	2	1
37456095	TGCAGTGATAAATAATTGGGTTGGAATTTGAGTCACACCCCG	29	G>A	0.0914634	32.8679	1	1	1	1	1	1	1	1	1	1	1	1	1	1	2	1	2	1	1	1	0	0	2	1	1	0	1	1	1	0	1	1	1	1	1	1	1	1	1	1	0	1	1	1
37458317	TGCAGAGCACTACTCCTACACCG	10	T>C	0.0925926	2.98091	1	1	1	0	1	1	2	2	1	1	1	1	1	1	1	1	1	1	1	1	1	1	1	1	1	1	2	1	1	1	1	1	1	1	1	1	1	1	-	1	1	1	1	1
37458718	TGCAGGGTATGTGAGAATTGTGGCAAAGAGTTTTTGTCCTGGAAATCTTTCCTTGAACATGGAAAGTGC	38	C>T	0.0941176	85	1	1	1	1	1	1	1	1	1	1	1	1	1	1	1	1	1	1	1	1	1	1	1	1	1	1	1	1	1	1	1	1	1	1	1	1	1	1	1	1	1	1	1	1
37459560	TGCAGAAAAAAATTCAATTCCAGAGAGAGAAAGGTAGAGAGGAAGAAGACGATGAAATCATTATCACTA	35	A>G	0.0941176	0.0987862	1	1	1	2	1	1	1	1	1	1	1	1	1	1	1	1	1	1	1	1	1	1	2	1	1	1	1	1	1	1	2	1	1	1	1	1	1	1	1	2	0	2	2	1
37456999	TGCAGTAAGCATGCATGTGCAGCAAGTAGAGTATATATATACCACTTGAGACTTGTATGATCAAGCATA	57	T>C	0.0952381	84	1	1	1	1	1	1	1	1	1	1	1	1	1	1	1	1	1	1	1	1	1	1	1	1	1	1	1	1	1	1	1	-	1	1	1	1	1	1	1	1	1	1	1	1
37454080	TGCAGAGAATGAATTTTGTAGAAAATACAGAAATACTGTTGTGTATTATTGATTACGTTTCATGTGTTT	43	T>C	0.0963855	83	1	1	1	1	1	1	1	1	1	1	1	1	1	1	1	1	1	1	1	1	1	1	1	1	1	1	1	1	1	-	1	1	1	1	1	1	1	1	1	1	1	1	1	1
37454329	TGCAGCACCTGTGGTTTCGTCTTCCTCCACAGACTTCAGTGTTTCAGACTTCAACGTTTCAGTATCGGC	9	T>G	0.0963855	16.5594	1	1	1	1	1	1	1	1	1	1	1	1	1	1	1	1	1	1	1	1	-	1	1	1	1	1	1	1	1	1	1	1	1	1	1	0	1	1	1	1	1	1	1	1
37457764	TGCAGAGCTAGTAAAAATGGAAGAGGTGCTGCTACGATTTGAAGTTATAGTAAAGTTGTAACTGTAGCA	48	A>T	0.097561	82	1	1	1	1	1	1	1	1	1	1	1	1	1	1	1	1	1	1	1	1	1	1	1	1	1	1	1	1	1	1	1	1	1	1	1	1	1	1	1	1	1	1	1	1
37459369	TGCAGCACTGTTGATGACATGGTAACCAGGCCATTTCACTCTCTTGCTGAGACCAGCACCTGGCCCATT	9	G>C	0.097561	82	1	1	1	1	1	1	1	1	1	1	1	1	1	1	1	1	1	1	1	1	1	1	1	1	1	1	-	1	1	1	1	1	1	1	1	1	1	1	1	1	1	1	1	1
37451863	TGCAGTGCTGGAGAAGCTTCACAATCTCAAAAGCATCAGTTTCACAACAAATTCTCCTAAACCCATAGT	65	T>C	0.0987654	7.60966	2	1	1	1	2	2	1	1	2	1	1	1	0	2	0	1	2	1	0	1	1	1	1	1	1	1	1	1	1	1	1	1	1	1	1	1	1	1	-	1	2	-	1	1
37459915	TGCAGTTGCGAAGCCGAAAGCTAAGGTAGCGTCGAAGAAGGTGGCTGCTAAGACTCTGAAGAAGACGCC	21	T>G	0.0987654	42.2945	1	1	1	1	1	1	1	1	1	1	1	1	1	1	1	1	1	1	1	1	1	1	1	1	1	1	1	1	1	1	1	-	-	-	1	1	1	-	1	1	1	1	1	1
37451443	TGCAGTGGGGGAAATGGGGGATGGGGTGCCAGCGGAGGGAGGAATGAACGAAAGGAGTGATGAGAAGGA	30	A>G	0.1	6.71387	1	1	1	1	1	2	1	1	2	2	1	1	1	1	1	1	1	1	1	1	1	1	1	1	1	1	1	1	1	0	1	1	1	1	1	0	1	2	1	1	1	1	1	1
37452770	TGCAGCACGATTTTCCAACTTGCCG	11	T>C	0.1	54.9346	1	1	1	1	1	1	1	1	1	1	1	1	1	1	1	1	1	1	1	1	1	1	1	1	1	1	1	1	1	1	1	1	1	1	1	1	1	1	1	1	1	1	1	2
37456577	TGCAGATTAATTATTAGTTGAAGAATATTCTAACCACGCCTAACTTAGTTTACTTGTTCCAAACCGAAT	15	A>G	0.1	74.252	1	1	1	1	1	1	1	1	1	1	1	1	1	1	1	1	1	1	1	1	1	1	1	1	1	1	1	1	1	1	1	1	1	1	1	1	1	1	1	1	1	1	1	1
37457456	TGCAGCCGTGATGCGATATTGAGTGGCTTTGTTAGCTACAGAAGGAGGAACAAGCCG	26	C>T	0.1	74.252	1	1	1	1	1	1	1	1	1	1	1	1	1	1	1	1	1	1	1	1	1	1	1	1	1	1	1	2	1	1	1	1	1	1	1	1	1	1	1	1	1	1	1	1
37458149	TGCAGTGTCTGCCTCTTCTCTCAGATTCACCAAGTCCTCCGTAAATTGCGGCTGTGGCTTAGGCAATGG	64	A>T	0.1	74.252	1	1	1	1	1	1	1	1	1	1	1	1	1	1	1	1	1	1	1	1	1	1	1	1	1	1	1	1	1	1	1	1	1	1	1	1	1	1	1	1	1	1	1	1
37459245	TGCAGAGGATCCAGTTCGGTGCTGTGTTTGTTACCG	17	G>C	0.1	74.252	1	1	1	1	1	1	1	2	1	1	1	1	1	1	1	1	1	1	1	1	1	1	1	1	1	1	1	1	1	1	1	1	1	1	1	1	1	1	1	1	1	1	1	1
37454172	TGCAGATAGGAAACGGTTGGTAAAATGATTTGTTTTGAAATTTTATTTTCATTAATTAAATTAAAAGTA	49	C>A	0.10119	1.86993	2	1	0	1	2	2	1	1	2	1	1	1	1	1	2	2	1	1	2	1	1	1	1	2	0	2	2	2	2	1	1	1	1	1	1	1	2	1	1	1	1	1	1	1
37454220	TGCAGATGATATAGCGTGCGCCACTTGAAATTTGTCTTTTTTTGTTTTATTGTTTTGTGCCTTGTCTCT	24	T>G	0.105882	5.50054	1	1	1	1	1	1	1	2	1	1	1	1	1	1	1	1	1	1	1	1	1	1	1	1	1	1	1	1	1	1	1	0	2	1	1	1	1	2	1	1	1	1	1	1
37458598	TGCAGATTTTTCTTTTTAATCTTTTATGTGCTTAATTTATTTGACATTTTTCATTGACATTTTATCACA	17	A>T	0.105882	85	1	1	1	1	1	1	1	1	1	1	1	1	1	1	1	1	1	1	1	1	1	1	1	1	1	1	1	1	1	1	1	1	1	1	1	1	1	1	1	1	1	1	1	1
37456090	TGCAGTGACACAAAAGGGAGGAAAAAAAACGTGATTGATGCTAAGGTATCACTAAACCG	20	G>A	0.108434	83	1	1	1	1	1	1	1	1	1	1	1	1	1	1	1	1	1	1	1	1	1	1	1	1	1	1	1	1	1	1	1	-	1	1	1	1	1	1	1	1	1	1	1	1
37457138	TGCAGTTGCTCTGCCTCTGGGTCCACATTCCCATTTCTTGGGCATGGATCTTCTCCATAGCCAGTGGCC	67	C>A	0.109756	82	-	1	1	-	1	1	1	1	1	1	1	1	1	1	1	1	1	-	1	1	1	1	1	1	1	1	1	1	1	1	1	1	1	1	1	1	1	1	1	1	1	1	1	1
37457839	TGCAGCAAGGACACGTGTTCCTCTTCACTAGCCACGGCAATATGCACATCCAATGAAACAAGTGCTGAC	26	A>C	0.109756	82	1	1	1	1	-	1	1	1	1	1	1	1	1	1	1	1	1	1	1	1	1	1	1	1	1	1	1	1	1	1	1	1	-	-	1	1	1	1	1	1	1	1	1	1
37458752	TGCAGTAGGCAAAATCCCTCCTTCACGCAGTAGAGGGAATCCACACCGTTAAAGAAATCCAACGCACAA	54	A>T	0.109756	46.1718	1	1	1	1	1	1	2	2	1	1	-	1	-	-	1	1	1	1	1	1	1	1	1	1	1	1	1	1	1	1	1	1	1	1	1	1	1	1	1	1	1	1	1	1
37459060	TGCAGATCCACCCCTTTTTTTTAATATAAGAAGTAAGCACTTTTATTTATTTGAGAAGAGATGACGTAA	64	C>T	0.111111	45.5625	1	1	-	1	1	1	1	1	-	-	-	1	1	1	2	1	1	1	1	1	0	1	1	2	1	1	1	1	1	1	1	1	1	1	1	1	1	1	1	1	1	1	1	1
37454719	TGCAGGAGTCTTTCTACAAAAAGCCATAAAATTGCAATTTCATGCCCACTTAGTTTGTTATAAAGATCT	56	G>A	0.111765	75.2252	1	1	1	1	1	1	1	1	2	1	1	1	1	1	1	1	1	1	1	1	1	1	1	1	1	1	1	1	1	1	1	1	1	1	1	1	1	1	1	0	1	1	1	1
37459924	TGCAGAAAAACCCTAAACTCATCGCTTTTCTTGATCACCG	26	T>C	0.111765	57.4664	1	1	1	1	1	1	1	1	1	1	1	1	1	1	1	1	1	1	1	1	1	1	1	1	1	1	1	1	1	1	2	1	1	1	1	1	2	1	1	1	1	1	1	1
37454460	TGCAGCCATTGCGCCTTTTCCTCCCTCACATGCGGTCAAGGGAATGGGCAGCGACTTGGTTCAATGGGG	34	G>T	0.114458	28.3038	1	1	1	1	1	1	1	1	1	1	1	1	1	1	1	1	1	1	1	1	1	2	2	1	1	1	1	1	1	2	1	1	-	1	1	1	1	1	1	1	1	1	1	1
37454021	TGCAGACAAGTACGAAGATAATAGAGTTGCAACAGTTTGGAAGCCCACGTTTCAACTTGAAGATTTCGC	18	T>A	0.115854	72.528	1	1	1	1	1	1	1	1	1	1	1	-	-	-	1	1	1	1	1	1	1	1	1	1	1	1	1	1	1	1	1	1	1	1	1	1	1	1	1	1	1	1	1	1
37454237	TGCAGATTAAAATAAAAATAAGTTATTTTAATAATTTTCTGCACTTGTTCATCTTCTTCAAGAAACAAA	58	C>T	0.115854	72.528	1	1	1	1	1	1	1	1	1	1	1	1	1	1	1	1	1	1	1	1	1	1	1	1	1	1	1	1	1	1	2	1	1	1	1	1	1	1	1	1	1	1	1	1
37456508	TGCAGCTGAATCTAACTGGGTTGAAGGTGGATTATGAAAAATGAGATTTTTATGGGTTGATGATGGCAT	5	C>A	0.117647	85	1	1	1	1	1	1	1	1	1	1	1	1	1	1	1	1	1	1	1	1	1	1	1	1	1	1	1	1	1	1	1	1	1	1	1	1	1	1	1	1	1	1	1	1
37459122	TGCAGCTTAATGAATTCTAATCCCAGCACAAAGAAAAAAGAATGTTCCAATCTGCAAAACGTGAAAAGC	47	C>G	0.119048	1.53397	1	1	1	1	1	1	1	1	1	1	1	1	1	1	1	1	1	1	1	1	2	1	2	2	1	2	2	1	2	2	1	1	1	1	2	2	1	2	1	1	1	1	1	1
37453942	TGCAGAACGCATTGCTTGACATGTACTGCAATGTTGGCAATACACAAACAGCGTATAGGATTTTTGTTG	65	G>A	0.120482	24.6717	1	1	1	1	1	1	1	1	1	1	1	1	1	1	1	1	1	1	1	1	1	1	1	1	1	1	1	-	1	1	1	1	1	1	1	1	1	1	1	1	2	1	1	1
37454588	TGCAGCTCGCTCCCAAAAATTATGGTGTTAATCTTATCTATATATGCCAGGAATTCTTCTCATTAAACA	16	A>G	0.120482	65.199	1	1	1	1	1	1	1	1	1	1	1	1	1	1	1	1	1	1	1	1	1	1	1	1	1	1	1	-	1	-	1	1	1	1	1	1	1	1	1	1	1	1	2	1
37459027	TGCAGAATTAAATCAATGTTTCCAAACTATAATTCAAGCATAGAATCATGTTTAAAAAAACAAAAAAAA	60	C>A	0.123529	59.5496	1	1	1	1	1	1	1	1	1	1	1	1	1	1	1	1	1	1	1	2	1	1	1	1	1	1	1	1	1	1	1	1	1	1	1	1	1	1	1	1	1	0	1	1
37459118	TGCAGCTGTCAAACCACGACTTGTAATAAACTCATGTATCTCGTTCCATTTTGCGTTACAAGTAATAGT	53	C>T	0.123529	45.0917	1	1	1	1	1	1	2	1	2	1	1	1	1	1	1	1	1	1	1	1	1	1	1	1	1	1	1	1	1	1	1	1	1	1	1	1	1	1	1	1	1	1	2	1
37457919	TGCAGCGCCAGCTAAGTTCCACATTCATCTTTTTTTTCCTTTTTTTTAATGCATTAGAATATTTTTGGG	37	C>A	0.126506	7.04289	1	1	1	1	1	1	1	1	2	2	2	1	1	1	1	1	1	2	1	1	1	0	0	0	1	2	1	2	1	0	1	1	1	1	1	1	1	1	1	1	1	2	2	1
37459191	TGCAGTGTAGCATCTGTTATTAAATTTTTGTTTTTATTTTTATGAAAAAGGGTAAATGGCATGCTTGTC	51	G>A	0.12963	0.395867	0	2	1	2	1	1	1	1	1	1	1	1	2	2	2	1	2	1	1	1	1	1	1	1	1	1	-	1	1	1	1	-	1	1	1	1	1	1	1	1	-	1	1	1
37459627	TGCAGGGTTGCTAGTGGCTCTAATGTGCTCTTCTGGCTGGATCGTTGGGTTCCAGATGAAGGTTCTCTA	23	T>C	0.134146	27.5872	1	1	1	1	1	1	1	1	1	1	1	1	1	1	1	1	1	1	1	1	-	-	1	1	1	1	1	1	1	1	1	1	1	-	1	1	1	1	1	1	1	1	1	1
37458595	TGCAGATTTGTTCTACTTGGTGGATAGGATAAAGGTTTGCTCTTGGAGGTGGTTTTGTGCTAAAAAACA	33	G>T	0.135294	16.9769	1	1	1	2	2	1	1	1	1	1	1	1	1	1	1	1	1	1	1	1	1	1	1	1	1	1	1	1	1	1	1	2	0	0	0	1	2	1	2	0	1	2	1	0
37450483	TGCAGCCCATCTCCCCCTCCTGCTGTCGCAACCAAAGGTGTCGAGATGACGATAATGTCTCTGTTCCTG	31	C>A	0.136905	35.2041	1	1	1	1	1	1	1	1	1	1	1	1	1	1	1	1	1	1	1	1	1	1	1	1	1	1	1	1	1	1	1	1	1	1	1	2	1	1	1	2	1	1	1	1
37458024	TGCAGGCATTCCTTCAAGTTCGGCCACGCCAGCAGACTCACCAGTGACGCTTCCATCAAGCAGAGCCTC	23	C>T	0.136905	5.01652	1	1	1	1	1	1	1	1	1	1	1	1	1	1	1	1	1	1	1	1	2	1	1	1	1	1	1	1	1	1	1	1	1	1	2	1	2	2	1	2	1	1	1	1
37454144	TGCAGAGTCACCTGGATTAGTGTTAGGAATGGAATTTTCTGATGAGTCTTGCAGCACCGCCCCACCTAA	62	C>A	0.141176	55.2103	1	1	1	1	1	1	1	1	1	1	1	1	1	1	1	1	1	1	1	1	1	1	1	1	1	1	1	1	1	1	1	1	1	1	1	1	1	1	1	1	1	1	1	1
37451514	TGCAGTTCAACTTCTATATGCCATTTGCACTTACAGGCAAGTGTATATAGACATAAAACAAGTTGGGTC	31	T>C	0.147059	12.9514	1	1	1	1	1	1	1	1	1	1	1	1	1	1	1	1	1	1	1	1	1	1	1	1	1	2	1	1	1	1	1	1	1	1	1	1	2	1	1	2	2	1	1	2
37456063	TGCAGTCCTGAAGTCTATTATTAATGGCGAATTACCTGCCG	6	C>A	0.147059	38.3531	1	0	1	2	1	1	1	2	1	2	1	1	1	1	1	1	1	1	1	1	1	2	1	1	1	2	1	1	1	2	1	1	1	1	1	1	1	1	1	1	1	1	1	1
37456427	TGCAGAAGCCAGGTTCGGCAGAGGCGCTCATGGTCGCGACCCTTGAGTTCGCCAAACCAAGCATCATCC	8	C>T	0.147059	38.3531	1	1	1	1	1	1	1	1	1	0	1	1	1	1	1	1	1	1	1	1	1	1	1	1	1	1	1	1	1	1	1	1	1	1	1	1	1	1	1	2	1	2	1	1
37458662	TGCAGCTAAATGTGTTATTATTTAAGCCAAAAACATATTATTTCGCAATGTAGCTAATTGACTAATTCA	40	T>A	0.152941	56.9278	1	1	0	1	2	2	1	1	1	1	1	1	1	1	1	1	1	1	1	1	1	1	1	1	1	1	1	1	1	1	1	1	1	1	1	1	1	1	1	1	1	2	1	1
37452655	TGCAGAGAAGCCTCTAACAGTGTGGGCACTCCG	29	T>C	0.154321	47.218	1	1	1	1	1	1	1	1	1	1	1	1	1	1	1	1	1	1	1	1	1	1	1	1	-	1	1	1	1	1	1	1	1	1	1	1	1	1	1	1	2	2	2	1
37455255	TGCAGTTGGCGCTCCAGTTAAGGTACATATATAAAAATACCTTGAAGACGAAAATTAAGGGTAAAGTTT	48	C>T	0.154762	6.21188	2	1	0	2	1	1	0	2	0	2	1	1	1	1	1	1	1	1	1	1	1	1	1	1	2	1	1	1	1	1	-	1	1	1	1	2	1	1	2	1	1	2	2	0
37459538	TGCAGTGCTACCCACACGAGTCAACACAAGACAAGGCTTTCACCTGCTACAACCG	47	T>G	0.154762	33.9744	1	1	1	1	1	1	1	1	1	1	1	1	1	-	1	1	1	1	1	1	1	1	1	1	1	1	1	1	1	1	1	1	1	1	1	1	1	1	2	1	2	2	1	1
37451430	TGCAGTGGCCCCAGTAATGATCGAGTCGCCGCGGCCGGCGGCGAGCCTATACGAGGTGCTGCGAGTGGA	12	A>G	0.158537	10.6325	2	1	1	1	2	2	1	1	1	1	1	1	2	1	1	1	1	1	1	1	1	1	1	1	1	1	0	-	1	1	2	2	2	2	1	1	1	0	1	1	1	1	1	1
37453986	TGCAGAATACATTTGACCTGACCCATCACACTACACCTTGGTGTGTGAAGGTACCAAAGACTGAATAAT	51	T>G	0.158824	40.6787	1	1	1	1	1	1	1	1	1	1	1	1	1	1	1	1	1	1	1	1	1	1	1	2	1	1	1	1	1	1	1	1	1	1	1	1	1	1	1	1	1	1	1	1
37454951	TGCAGTAAAAATAATCATTTACACGACAAGATTTATTAATTTTAGCTACTAATTATAGTCCG	24	G>T	0.170588	53.3343	2	1	1	1	1	1	1	1	1	1	1	1	1	1	1	1	1	1	1	1	1	0	1	1	1	1	1	1	1	1	1	1	1	1	1	1	1	1	1	1	1	1	1	1
37458096	TGCAGTACTCAATGCTGCAATTGAGCTCAACTTGTTTGACATCATTGCTATGGCAACCCCATCTGGTGC	18	A>T	0.170588	3.75121	1	1	1	1	1	1	1	1	1	1	1	1	1	1	1	1	1	1	1	1	1	1	1	2	1	1	1	1	1	2	1	1	1	1	1	1	1	1	1	1	1	1	1	1
37451166	TGCAGTAACATGTTTGGTTCAAAGATCAATTTCTGGTGTATATTCATCAAATATTTCTTCATCTACCAG	15	G>A	0.170732	26.579	2	2	1	1	1	1	0	0	2	1	0	1	0	0	2	0	-	2	0	1	1	1	0	2	2	1	1	1	1	1	1	1	1	1	1	1	1	1	1	1	1	1	1	1
37458384	TGCAGCTGAACACACTTTTTTAGCTGCTATATCTGTACATTTCCG	18	T>C	0.172619	11.8027	1	1	1	1	1	1	1	1	1	1	1	1	1	1	2	2	1	2	2	1	1	1	1	1	1	1	1	1	1	1	1	1	1	1	1	1	1	1	2	2	1	1	1	2
37454904	TGCAGGTGCGAATTACTAAATTCACCCAACAACCCAGATGCTCTGTATGGGTCCTGCAATTGACCTGGG	68	G>T	0.176471	59.7043	1	1	1	1	1	1	1	1	1	1	1	1	1	1	1	1	1	1	1	1	1	1	1	1	1	1	1	1	1	1	1	1	1	1	1	1	1	1	1	1	1	1	1	1
37456697	TGCAGCCATGGTTAGATCCGGTGGGTCTGGAAGCAGCTGAGGAATGACCGGCATTGGTGTCGGTTGCCT	20	G>A	0.176829	1.40794	1	2	1	2	2	2	1	1	2	2	1	1	2	1	2	2	2	1	2	1	1	1	1	1	1	2	1	1	2	1	1	1	1	1	1	1	2	1	1	1	1	1	1	1
37451315	TGCAGTCCTCAATCCTATAGCAAAAGAAAATGGAAAAAATGATGTTAGTCTAAAATTATCAATTAAAAG	57	A>G	0.178571	38.3136	1	1	1	1	1	1	1	1	1	1	1	1	1	1	2	2	-	0	0	1	1	1	1	1	1	1	1	1	1	1	1	1	1	1	1	1	1	1	1	2	1	1	1	2
37453955	TGCAGAAGATAATTTTCATCTCTTAGTCCATGACCTCACAATTAGATATCCGTTAGTTCACTTTCTACA	19	C>T	0.178571	38.3136	1	1	1	1	1	1	1	1	1	1	1	1	1	1	1	1	1	1	1	1	2	2	2	1	1	2	1	1	1	2	1	1	1	1	1	1	1	1	1	1	2	1	1	1
37455258	TGCAGTTGGGATTGCTTCCAACAAATATCCATAAACTTGATGTGATTTCAAATGGCAACATGACCAACC	10	A>G	0.179012	31.3362	1	1	-	1	1	1	1	1	1	1	1	1	1	1	1	1	1	1	1	1	1	1	1	1	1	1	1	1	1	-	1	1	1	1	-	1	1	1	1	0	2	2	1	1
37451359	TGCAGTGAACTGTTTTTAGTAGCTGAAAATATTTACTAGAAAGATTATGTTATAACATCTGTACTATAG	66	T>C	0.180723	15.3747	1	1	1	2	1	1	1	1	1	1	1	1	1	1	1	1	1	1	1	1	1	-	2	2	1	1	1	1	2	1	1	1	1	1	1	2	1	1	1	1	2	1	2	1
37457942	TGCAGCTAGCCAATGTTTGTAATCGACCTGCACAACAATTTTTAATTAGATAGATTTAGAAACAACGAA	21	A>G	0.180723	29.2004	1	1	1	1	1	1	1	1	1	2	-	1	1	1	1	1	1	1	1	1	1	1	1	1	1	1	1	1	-	1	1	0	0	0	1	2	1	2	1	1	1	1	2	1
37457114	TGCAGTTAAGACGAATATTATGTTATTCTCTCCCCAAGTATTGGACAAATTAAAAAAGACGCATACCGA	67	G>T	0.182353	14.1644	1	1	1	1	1	1	1	1	1	1	1	2	1	1	1	1	1	1	2	1	1	1	1	1	1	1	1	1	1	1	1	1	1	1	1	1	1	1	1	1	1	1	2	2
37458763	TGCAGTCCCTGCCTAATCCTAATCCTAATTATACAATTGTTGCATGTACAAGGATGTGGAGCACTAAAT	33	C>T	0.182353	9.21787	1	1	0	1	1	1	1	1	1	1	1	1	1	1	1	1	1	1	1	1	1	2	0	1	1	1	1	0	2	2	2	0	2	2	1	1	1	2	2	1	1	2	1	1
37451434	TGCAGTTGCTTTCGCTCGAATCACCGCTAAAAACATTATAACAAACTGAAAATAAAAAATGAAATAAAA	6	T>G	0.184524	2.40753	2	2	0	1	1	1	2	2	2	1	1	1	0	0	2	2	0	1	1	1	1	1	1	1	2	1	1	1	1	1	1	1	1	1	1	1	1	1	2	2	1	0	1	2
37451770	TGCAGCTTAATGAATTCTAATCCCAGCACAAAGAAAAAACATAGAATGTTCCAATTACACATAAATCCT	39	C>G	0.195122	7.43601	1	1	1	1	1	1	1	1	1	1	1	1	1	1	1	1	1	1	1	1	1	1	2	2	1	1	2	1	2	1	1	1	-	1	2	1	2	2	-	1	1	1	1	1
37460028	TGCAGCATCCATTGTCCCCTCCGCGCTATCGTGCGCCGAATCAACGATCCCCATCTTCACCCCCTCCGC	67	G>C	0.196429	10.8213	0	1	2	1	0	2	1	1	1	1	0	2	2	2	0	2	1	0	0	2	1	1	1	1	1	2	1	2	0	0	1	2	2	2	1	2	1	2	2	1	1	1	1	1
37456579	TGCAGATTATTGTGCCATCTGCTTGATCTTTATGAATTATTTGTTATAAACCAAACTGCATTCAGAAGA	40	T>A	0.2	5.95588	1	2	1	2	2	2	2	2	2	1	1	2	0	0	2	2	0	1	1	1	2	1	0	0	2	2	2	1	1	0	0	1	2	2	1	2	1	1	1	2	1	1	2	1
37456894	TGCAGGCTCTATACAAGTAGTGAGAACTACAAAAAGGATGCGATTCATTATTGGAAGGACACATTAACA	26	C>T	0.2	0.900735	2	2	2	2	1	1	2	2	2	2	1	2	2	2	1	2	2	1	1	2	0	1	2	2	2	1	2	2	1	2	1	1	1	1	2	1	1	1	1	1	1	2	1	1
37459179	TGCAGTGAAGAGGTAAAAGCGAACGGAGCTGAGTTGATTCGGGTCGGTGAATCGGAGACCAATGCCGAG	19	C>G	0.2	3.10662	2	1	1	0	1	1	1	1	2	1	1	2	2	0	2	2	1	1	1	1	1	2	1	1	1	2	2	1	2	2	1	1	1	1	1	1	1	1	1	2	1	0	2	2
37457756	TGCAGAGACACTGTGATGACAATATGGCATTACCATGGAGGATGCCAAGTTGGTAGTGTTGTTGATAGT	56	T>A	0.204819	25.6721	-	1	1	1	1	1	1	1	1	1	1	1	1	1	2	1	1	1	1	1	1	1	2	1	1	1	1	1	1	1	1	1	1	1	1	1	1	1	1	1	1	1	1	1
37450486	TGCAGCCCCATGAAATAGACCTCTATTCCAGTGACCACAACCAAACATCACATTCTCCACACGCTTAAG	30	G>A	0.211765	7.40669	1	1	1	1	0	2	1	1	0	0	0	0	1	1	1	1	1	0	2	2	1	2	1	2	2	2	1	1	1	1	2	1	1	1	2	2	2	1	1	1	1	1	1	1
37450167	TGCAGATTAAGCGGTTGAAGTGGAAGTTTAGAGGGAACGAGAGAGTTGAAGTTGATGGGGTACCCATTC	28	T>C	0.213415	4.614	1	2	1	1	1	1	1	1	1	1	2	0	1	1	2	1	2	2	1	0	1	1	1	1	2	1	2	1	2	-	1	1	1	1	1	0	2	1	1	1	1	1	1	1
37456562	TGCAGATGAGTATTTTTGGTTTGAAAAGTAAACTGTCGAAATGCATGAAATCCCAAAAACAAATCACCT	51	C>T	0.214286	7.20784	1	2	1	2	1	1	1	2	1	1	1	1	0	2	2	1	2	1	2	2	1	0	0	1	1	0	0	2	0	-	1	1	1	1	1	2	2	1	1	2	1	1	1	1
37457514	TGCAGGCTCGCCTCCGCCACCACCGCCTTCCGGTAACAGACGCCG	39	A>C	0.216867	15.5241	1	1	1	2	2	2	1	1	1	1	1	1	1	1	1	1	1	1	2	2	1	2	0	1	1	1	1	1	1	1	1	2	1	1	1	1	1	1	1	1	1	1	1	2
37459231	TGCAGAAGAGGGGATTATCAGCATTCACTATTCAGTAACCG	27	C>T	0.217647	1.58036	2	1	2	1	1	2	1	2	1	2	1	2	0	0	2	2	0	2	0	2	1	1	1	1	1	1	2	1	1	1	2	1	1	1	2	2	1	1	2	1	1	1	2	2
37456421	TGCAGAAGCTCATAATAAACTGTGATTCGAAAGTGGTTGTTGACATGATTTTCTGTTATGTTCTTGTTA	17	A>G	0.219512	15.201	1	0	0	1	2	2	1	1	1	1	0	1	1	1	1	1	1	1	1	0	1	1	1	1	2	1	1	1	-	1	1	1	1	1	1	1	0	2	1	2	1	0	1	1
37459375	TGCAGCAGCATCAACCATCATTCTTGTGATATAGTTGAGCCCATTGTAGAATGTATGTAGTATCAGCCA	59	G>C	0.222222	26.449	1	1	1	1	1	1	1	2	1	1	1	1	1	1	1	2	0	1	1	1	2	0	2	2	2	2	0	0	2	0	1	1	1	1	1	2	1	1	1	-	1	1	1	1
37452674	TGCAGAGCGCTTTCTCAGGGTACTCTCTGCCGCACCTCTCCCG	30	C>T	0.22619	12.6362	2	2	1	2	0	2	2	2	2	2	2	0	2	0	0	2	0	0	0	0	1	1	1	1	1	1	1	1	1	1	1	1	1	1	2	0	1	1	1	1	2	1	2	2
37454378	TGCAGCAGTCGCCTGACCGAACTACACTCGAGATGGCCAGATTTACTGTGACGCTGTGCATGGAGGTCG	30	A>G	0.228395	30.6066	1	2	1	1	1	2	1	1	1	1	1	1	1	-	1	1	1	1	1	1	1	1	1	1	1	1	1	1	1	1	0	1	1	1	2	1	1	1	1	1	1	1	1	1
37459028	TGCAGAATTTTCTCTCAAACTGATTTAACTGTTTTTTTGTTTTGATAAATTTCACTTTTTTTTTCCTTT	58	T>A	0.228916	17.1037	1	2	2	-	2	2	2	2	1	2	1	0	0	0	0	1	-	2	0	2	0	1	1	2	0	1	2	0	0	0	1	1	1	1	1	1	2	1	2	1	1	1	2	0
37459342	TGCAGAGGATCTAATTTTGGTGACGTGGCGGTATCGGATTGGGTGTTTTTGGAATCCTAGGTGGTGTAG	35	G>C	0.23494	7.28118	1	1	1	1	1	1	1	1	1	2	2	1	1	1	1	1	1	2	1	2	1	1	1	1	1	1	2	1	1	1	2	1	1	1	1	2	1	2	1	0	1	2	1	1
37450239	TGCAGCAACCGACCCCAATCCTATGTTGCCAGTTTTGTTTGCTCATATATAAGTGGTGACACCGCGAGA	61	C>T	0.243902	13.4393	1	1	0	1	1	1	1	1	2	1	1	1	1	1	2	1	1	1	1	1	0	0	1	2	2	2	1	1	1	1	1	2	1	2	2	0	2	0	0	0	2	2	2	1
37458603	TGCAGCAACAAACAGGGACTTATGTTGGCTTGCTTTTTACTCTGTTTGCTTTCACTTTATGAGGATTTT	23	G>C	0.246988	8.48884	1	1	1	1	1	1	1	2	1	1	1	1	2	1	2	2	0	1	2	2	1	1	1	0	0	1	1	1	1	1	1	1	1	1	1	1	1	1	1	2	0	1	1	-
37455247	TGCAGTTGCGCAGATTTGCCATTCAGTTGGCTATAAACGCTCAAAATACAGTGCTCTTGAAACCTTGAC	30	C>T	0.253086	33.2604	1	1	2	0	1	2	-	1	1	1	1	1	1	1	2	1	1	1	1	1	1	1	1	1	-	1	1	1	1	1	1	1	1	0	1	1	1	1	1	1	1	0	0	1
37457586	TGCAGTGGAAGGGTCGTTAAAAAGTACTGCGGCGGAGGAATCGCCGCCG	9	A>G	0.253086	11.6694	0	1	1	0	0	2	2	2	2	2	-	1	0	0	2	2	2	1	1	1	1	2	2	1	1	1	1	1	1	0	0	0	2	2	1	1	2	1	1	1	1	1	1	1
37457776	TGCAGAGGATGGCAAGAGTAAGGCAAATTAAGCAACACATTGGAACTGTAGGACATAAATATTTAGCTT	54	A>T	0.261905	8.74089	2	2	0	1	2	2	1	2	0	1	2	2	1	1	1	1	1	2	1	0	1	2	2	1	1	1	1	1	1	2	0	1	1	1	1	0	1	1	2	2	1	2	1	1
37456058	TGCAGTAACTCATCGCTAAATTCAATATCAGAATTCCG	24	A>T	0.262195	1.81932	2	2	2	1	2	2	2	2	2	2	1	1	0	-	2	2	0	1	2	1	1	0	2	1	1	0	1	0	1	2	2	-	1	-	1	1	1	1	1	1	1	1	1	2
37457553	TGCAGTAATAACTCCGTCGTCGTCGAATGAAACGGTGCCG	35	T>C	0.264706	25.4018	1	1	1	1	1	1	1	1	1	1	1	1	1	1	1	1	1	1	1	1	1	1	1	1	1	1	1	1	1	1	1	1	1	1	1	1	1	1	1	1	2	1	1	1
37458083	TGCAGGTTTAGCAAAAGCGGCATAGCGGGTCCTTACTCATGTTGAAATCAATGTTTTAGAATCGGAGGA	14	A>T	0.271084	36.6657	1	1	1	1	1	1	1	2	1	1	1	1	1	1	1	1	1	1	1	1	1	2	2	1	1	2	1	1	1	0	1	1	1	1	1	2	1	-	1	2	1	1	2	1
37458727	TGCAGGTAGCTAGCTGAGCTGCGCTTGAATTAAAATTATTCAGCAAATGAATTGTTTCATCTTCTTACC	50	A>G	0.271605	38.3388	1	1	1	1	1	1	1	1	1	1	1	1	1	1	1	1	1	1	1	1	1	2	2	1	1	0	1	1	1	0	1	1	-	1	1	0	1	1	1	2	2	1	2	1
37457434	TGCAGCACCCTTAAATTTCGATTATAAGGAGAGGATAAGTCACCG	32	G>A	0.27381	9.79118	2	1	1	2	2	2	1	2	2	1	0	0	0	0	0	0	2	0	0	0	1	1	1	1	0	1	1	1	1	1	1	1	2	0	1	2	1	2	2	2	2	2	0	1
37457555	TGCAGTAATAACTCCGTCGTCGTCGAATGAAACGGTGCCGGCAACACCAAACGGCAAGCCG	35	T>C	0.276471	32.4334	1	1	1	1	1	1	1	1	1	1	1	1	1	1	1	1	1	1	1	1	1	1	1	1	1	1	1	1	1	1	1	1	1	1	1	1	1	1	1	1	2	1	1	1
37454335	TGCAGCACGTCTATATCGATTGATTACAATTTATTTGATATTTTGGATTACGAAATTTATGTATACAAA	12	A>T	0.277778	13.9761	0	0	2	2	2	2	2	2	0	2	1	0	2	1	2	0	2	0	0	1	1	1	2	0	0	0	2	2	1	2	0	1	1	1	2	1	1	1	1	0	2	1	0	1
37459785	TGCAGGCGCAACCGCATAACGTGGTGGAGCTCCAAGATCTGTCGCTGGTGCAGTGGCTGGTAACCGAGA	63	C>A	0.279762	3.44083	0	1	2	1	2	2	1	2	1	1	1	0	1	1	1	1	1	2	2	2	1	1	0	1	1	2	2	1	1	2	0	1	1	1	1	1	1	1	2	1	1	0	1	2
37457917	TGCAGCGATTCCCTCAGTTGGCAGACCGCTTATAGTGAAAGTCTACACTATTTTATTGTAGTTGGATTA	20	G>A	0.282353	19.3772	2	1	2	1	2	2	2	2	1	1	1	1	1	1	2	1	1	1	1	1	0	1	1	2	1	1	1	1	1	1	2	1	1	1	1	2	2	2	0	0	2	1	0	0
37459871	TGCAGCCACAGCCATGGAGATGGAAGCCAGTATTAGACCGATTCCTATGCGCTGCAAGTGTGTAACTCC	27	C>G	0.285714	29.4058	1	0	2	0	1	1	1	1	2	1	1	2	0	2	2	1	1	2	2	2	1	1	2	1	1	1	1	1	1	1	1	1	1	1	1	1	2	2	1	1	1	1	1	1
37454587	TGCAGCTCCTGGTAAAGCTTGAATCTTTCAGCTGAACCCAAATGGGATTCAGTGTCCATTTTCTACGGT	68	T>A	0.288235	22.3315	1	1	1	1	1	1	1	1	1	1	1	1	1	1	1	1	1	1	2	1	0	2	0	2	2	2	1	2	2	1	1	1	1	1	1	1	1	1	1	1	2	0	1	1
37458779	TGCAGTGCTTCAAGCCAAGAATAGATGAATAGCAACATAGGAGCATGAAAAATTTTATATTTCAATTCA	30	A>C	0.288235	17.6142	2	1	0	1	0	2	1	2	2	2	1	1	1	1	1	1	1	1	1	1	1	1	1	1	1	1	1	1	1	1	1	1	1	1	0	1	1	2	1	1	0	1	1	1
37459150	TGCAGGTCCATAATTCTCCCTCTCTAGCATCTGTCTCGCTCCCTCTCCGACAATCTCCTCCTTCCATGG	25	A>C	0.288235	9.85663	2	2	0	1	0	0	2	2	2	1	0	2	2	0	0	0	2	2	2	0	1	1	1	1	1	1	1	1	1	1	0	1	2	2	1	1	2	2	1	1	2	2	0	0
37460325	TGCAGATGAAGCAGCCAAACCAGGACCTGTTCTTGCAAAGAAGTTTGCCACAAAGGAAGCAAACATATC	15	C>A	0.297619	5.6636	2	1	0	1	2	2	1	2	2	1	1	1	2	2	2	1	2	1	1	1	1	1	1	1	1	1	1	1	1	2	1	0	2	0	2	1	2	2	2	1	1	1	1	1
37456347	TGCAGAACCTATTTTGTGTTGTTAACCTGAGTGAAACGCAAGCCAATAAAAAGCAGCATGGAAATAAAC	15	G>A	0.302469	5.84195	1	2	1	1	1	1	1	1	1	1	1	1	1	1	1	1	1	1	1	1	2	2	0	2	2	1	2	2	2	2	1	1	-	1	1	2	-	1	-	1	0	2	1	-
37454489	TGCAGCCTCTGATGTTGAGATACAGTCACCTGCATCCCCATGCTTCTCCATCACAGCCCTACACTACAA	33	A>G	0.303571	18.1674	2	1	1	1	1	2	1	1	1	1	1	1	1	1	1	1	1	1	1	1	2	2	0	2	1	0	0	0	0	2	1	0	2	2	2	1	1	0	2	1	2	1	2	1
37458174	TGCAGTTCTTCAATAACATCTCAACTTTGTATATTAGGAAAATATGGTATTTATGGGTTTTGATTTCCG	68	G>A	0.304878	23.8801	1	1	2	1	1	2	1	1	1	0	2	1	0	-	0	2	0	2	1	1	1	1	1	1	1	1	2	2	0	1	0	1	2	2	2	1	1	1	1	-	2	1	2	1
37459048	TGCAGAGCAACCTCCACGGTTGTAGTTTCGTGGAGAAGTGCCTGAGGAGGGAACCGTGGTGGCGGCGGA	59	T>C	0.304878	11.0456	1	1	1	0	1	1	-	1	1	0	2	1	2	2	1	1	2	1	2	0	0	1	1	0	1	1	1	1	1	2	-	2	0	2	0	1	0	2	1	1	1	2	2	1
37455972	TGCAGGATTATTAATATGATTGAAAAACCTCTGTAGATGATTAGGATATCCTCCG	7	T>C	0.305882	16.8998	0	2	0	0	2	2	2	2	2	2	1	1	0	0	2	2	0	1	2	1	0	0	0	2	2	0	0	0	2	0	0	1	1	1	1	1	2	1	1	2	1	1	2	0
37456468	TGCAGACGTTGTCCTCCGCCTCTTCATCGACGTCATCTCTCCCTTCGAACCTTCCTCCTCCTCCGCCGA	9	T>C	0.305882	9.54321	1	1	0	1	1	2	1	1	2	1	1	2	1	1	1	1	2	1	1	2	0	1	1	1	2	2	1	1	1	1	1	1	2	2	2	2	1	0	2	0	2	1	2	0
37451048	TGCAGGTAGAGGTGACCTACTGTGGCAGTTCCATCAAGATCTGGATTCATACTTCTTTATCATTGTTGT	37	G>T	0.307229	13.6562	1	2	1	2	0	2	1	2	1	1	1	1	0	0	0	2	0	1	2	1	1	1	1	1	0	2	1	1	1	1	1	1	1	1	1	2	1	1	2	2	2	1	2	1
37456703	TGCAGCCTCGATCTAAAGGTCAATCCTTCACAGAAGCTTAAGAAGCACTTAATCACGCCCAAAGGATAA	7	T>C	0.307229	17.7338	2	1	1	2	2	2	2	2	2	1	0	0	0	0	0	2	0	0	2	2	0	1	1	2	1	1	1	1	1	1	1	1	1	1	2	1	2	1	2	1	2	1	2	1
37451465	TGCAGTGTGCAGTGTGATATGCAGATAGTTACCATGGGTGAGGAAAGCCACAGGTAGAAATTAGAACTA	19	T>A	0.309524	2.27185	2	2	2	0	2	2	1	1	2	2	0	1	0	0	2	0	0	2	2	1	0	1	1	2	2	2	1	1	1	1	2	1	1	1	0	2	2	1	1	2	2	2	1	0
37450397	TGCAGCATCAAAGGAGTGGACAGCAAGGGGTGGCTTGACATAAAGTAGAACTAGTTTAATGTTAGTAGT	15	G>T	0.311765	4.64122	1	2	1	2	1	2	0	2	1	1	1	1	2	2	2	2	2	1	1	1	1	2	2	2	2	0	2	2	1	1	2	2	2	2	0	1	2	2	1	2	2	2	2	2
37456584	TGCAGATTCCCTGCTTCATAATATCAGGTTTTGCAGTGGCAGTAGCAATTGTCTGTATCTGGATTCCGA	5	A>G	0.311765	11.6023	2	2	0	2	2	2	2	2	2	1	1	1	1	1	2	1	1	1	1	1	1	1	1	1	1	1	1	2	1	1	1	0	0	0	1	2	1	0	0	0	2	0	2	2
37458089	TGCAGCAAGCACTGCTCCCACTGGAGTACCCTGAAGCTAGAGGCACAAAATCGTACAGGGCATCAAAAT	5	C>T	0.311765	8.41415	0	2	2	2	0	2	0	0	2	0	0	0	2	1	2	2	2	1	2	2	0	1	1	1	1	1	1	2	1	2	1	0	1	2	0	1	0	0	1	2	1	2	1	2
37454508	TGCAGCGACGACAGCCACAGCAGTTGTAATATCAATATATTGTAGCCAAGGGTCATTACAATTCTATCA	19	G>A	0.313253	8.92595	2	2	1	1	0	2	0	0	2	2	0	2	1	1	1	2	1	2	2	1	2	1	1	2	2	1	0	1	2	1	1	2	2	2	0	2	0	2	2	1	0	0	1	2
37450323	TGCAGCACTGGCAGTAATCCAGTGGTGGAGTCTCTTGACTTGCATTCAATGAATCTCTCTGGGTCTTTA	23	G>T	0.314815	6.55979	2	1	1	1	1	2	1	1	2	1	1	1	1	2	1	1	0	1	1	1	1	1	1	1	1	1	1	1	1	1	1	1	-	2	1	1	2	1	1	2	1	2	2	1
37457438	TGCAGCACGTGATCCACAATGTTGACCTTTCCG	21	T>A	0.315476	11.2546	1	1	1	2	2	2	2	2	2	1	1	1	1	1	2	2	2	1	1	1	1	2	0	1	1	2	1	2	2	1	0	2	0	0	2	1	0	2	1	1	2	2	2	1
37459534	TGCAGTAATATGAGAAATATAAATCAAAAGTATATTTAGCCATCTACCG	42	T>G	0.319277	18.5984	2	2	2	2	1	2	1	1	1	1	1	1	2	2	1	1	1	1	1	1	1	1	2	0	1	1	1	1	1	1	1	1	2	1	2	1	0	0	1	1	1	1	1	1
37458878	TGCAGAAGGCGTGACGAGCCCGTTATCCGTAACGGAGAGTGGAGAACCG	45	A>T	0.321429	7.08626	0	2	1	0	0	2	1	1	0	0	0	1	0	2	0	2	1	2	2	2	1	0	0	2	1	2	1	0	1	0	1	1	1	1	2	1	2	1	1	2	2	2	1	1
37456119	TGCAGTTTATATTTGGAAATTTGTTCAGCCCG	6	T>G	0.325301	13.0265	0	2	0	2	0	2	1	2	2	2	0	0	0	0	0	2	0	2	1	2	1	1	2	0	1	2	2	1	2	1	0	1	1	1	2	0	1	2	1	1	2	2	1	0
37459573	TGCAGATAAGGCCAATTTGATGGAAAAGATCACTCAATTGAAATATCAAGGAAACACCATTGCATCTTT	10	G>T	0.325301	13.0265	0	1	2	2	0	0	1	1	2	2	2	1	0	0	0	0	0	2	2	1	1	1	1	1	1	1	1	1	1	1	0	1	0	2	1	1	1	2	1	2	1	1	1	0
37459349	TGCAGATCCAACCCGACAAATGCGGGTTAAACTGAATTCATGGATTCCATTGGGTTGAAAAGACACTTT	47	C>T	0.331325	3.71158	1	1	1	1	1	1	2	2	2	1	1	0	0	0	0	2	0	1	0	2	1	1	2	1	1	2	0	-	1	2	1	1	0	2	2	0	1	2	1	0	1	1	1	1
37452657	TGCAGAGACTGTCTGCGGCCTCCTACCG	23	T>G	0.335294	16.888	1	2	2	2	2	2	2	2	2	1	2	0	0	0	0	0	0	2	0	0	2	0	0	2	2	2	0	0	2	0	2	0	0	0	2	1	2	0	1	1	1	1	2	1
37458794	TGCAGTTAGTTTGAGAATAAAAAGTATAAATTGGAACAGCACATTAAACTGATTAAAGTAAGTCCCAAG	59	A>T	0.335294	13.1249	1	1	1	1	2	2	2	2	2	1	1	1	2	1	2	2	2	1	1	1	1	1	1	1	1	1	1	1	1	1	1	1	1	1	1	1	2	1	2	1	2	2	1	2
37460121	TGCAGCACCCTCAGAAGGAGACCTACTGGGGCAACGTCAATCCCATTGGTCAGTGCATAATAGTCTCTC	56	A>T	0.335294	9.83551	1	2	1	2	1	2	1	1	2	1	1	1	0	0	2	2	2	1	1	1	1	0	2	0	0	2	2	2	2	2	1	1	1	1	1	1	1	1	1	0	1	1	1	1
37456779	TGCAGCTCCACGATTTTCTGTTTTCATCTGTCTTGCGCTCATTATTAACGTGCATCTTCCATAGTAAAG	17	C>T	0.335366	11.2749	1	1	1	2	1	1	1	2	2	2	1	1	1	1	1	1	1	1	1	2	1	1	1	1	2	1	2	1	2	-	1	1	1	1	1	1	2	2	1	2	1	1	1	1
37456934	TGCAGGGTGTGCAGACAAAACCGAAAAACCTTCCTCTGTGTCAACCTCTGTTTCTTTCCAGTTCATCAC	38	T>C	0.337349	0.0740546	-	2	2	1	-	1	1	1	2	1	1	1	1	1	2	2	1	1	1	2	1	0	2	2	2	0	1	2	1	0	1	0	2	2	1	1	1	2	1	2	0	2	2	1
37449884	TGCAGAATTTACTTAGCTTGTAGAAGTTCTTTTTTTAGGTGAAGGGGGAAAAATACAGCAAAATAAAAC	22	G>T	0.341176	8.68124	0	0	1	2	2	2	2	2	2	0	2	0	1	1	2	1	2	0	2	2	0	0	0	0	0	2	2	0	2	0	1	1	1	1	2	2	1	1	2	1	1	1	1	2
37457991	TGCAGGAAGCAACACAAATAAATTAGAATATCAAAATCTAGCTTCTGCTGAAAGGAGCAAAAGGAAGAA	29	A>T	0.341463	26.282	1	1	1	1	1	2	1	1	1	1	2	2	-	-	1	1	-	0	2	0	0	1	1	2	1	1	1	2	1	1	2	1	0	0	1	1	2	1	0	1	0	0	0	2
37460275	TGCAGAGCTATTCTGTTTTTGATGTGTTCCTGGAGTTACTGCACCTATAAACAACTGCTTACTGCATGA	9	A>T	0.341463	4.7524	0	0	0	0	0	2	0	2	2	2	1	2	2	0	2	2	2	0	2	1	1	1	1	1	0	1	1	1	2	2	1	1	-	1	2	0	-	-	1	2	1	1	1	1
37459514	TGCAGTACCTTCTTCTTCAGCCCCTTGTTCGCCAGAGCCTGCGCCG	5	T>C	0.347059	7.60568	2	1	2	1	1	2	2	2	0	0	2	1	2	0	2	2	1	1	0	2	1	2	0	2	1	1	1	1	1	1	1	1	1	2	1	1	1	1	1	1	0	2	2	1
37459722	TGCAGCCATCTCAGCAGTGGCGAAGGTGCCAAGCCAGATGCGCTTGGTTTTGCGTGGCTCGCGTATCTC	60	G>C	0.347059	26.5335	1	1	1	1	1	1	1	1	2	1	1	1	2	2	1	2	2	1	1	1	0	2	0	1	1	1	1	1	2	1	1	1	1	1	1	2	1	1	1	2	2	1	2	2
37458120	TGCAGTCTTAAATAGTGGAAGATCCATCTCACCTTATATCAGTAGCACTGTCCGAGGAAGGAGGGAAGC	22	T>C	0.352941	6.60643	2	2	2	2	1	1	1	2	1	2	2	0	1	1	2	2	1	0	0	0	1	0	2	2	2	0	0	0	0	0	1	1	1	1	1	2	1	1	0	2	0	2	0	1
37457070	TGCAGTGATATACACCACTTTGCCAACCATGCAGATCAAGTAAATGTACATGAATGAATTAGTCATGAC	46	T>A	0.355422	6.98205	2	2	0	2	2	2	1	2	2	1	0	0	0	0	0	2	0	0	1	2	1	1	1	1	1	2	-	1	2	2	1	1	0	2	0	2	2	2	2	2	0	0	1	2
37456760	TGCAGCGTGGGTACAAATAAAACACATGAATTTTTGAGATTGAAGAGATTAAACATATTTCACACAACA	35	G>T	0.357143	6.30979	1	1	1	1	1	1	1	1	2	1	1	1	0	1	2	2	0	1	1	1	1	2	2	1	2	2	1	0	0	0	1	1	1	1	2	2	1	2	1	2	0	2	2	1
37452788	TGCAGCAGAGGTTGCCGCCGGTTCGACGACGCCGCAGACCG	35	A>C	0.361446	28.1518	2	1	1	1	0	2	1	1	1	1	1	1	1	1	1	1	1	1	2	1	1	0	0	1	1	0	2	0	1	2	1	1	1	1	1	1	1	1	1	1	2	2	1	2
37457017	TGCAGCATATATGTCATGCTTCAAACCCAAATCCGAGCTTGCAATTGCTTTTTGCTTGTGCAGCTTACG	5	C>T	0.364198	19.7269	2	1	2	1	1	1	0	2	0	-	1	0	2	0	2	0	0	1	2	2	2	-	1	1	1	2	2	2	2	1	1	0	0	0	1	0	1	1	1	2	1	1	1	1
37455203	TGCAGTTATCATTCCAGATGTGGACTGATCAAATGCAGGAGACATTAAATTGTAAGAAAAAGGGGGATG	25	T>C	0.36747	25.9737	1	2	1	1	1	1	1	2	1	2	1	1	0	2	0	1	2	1	1	2	2	2	1	1	1	0	1	1	1	1	1	2	2	1	0	1	0	2	1	1	1	0	0	0
37456682	TGCAGCATTGCAAAAACCTCACCACTCTTGTCCTCGCTAAGAATTTTGGTGGTGAGGAAATTCCAGAGA	67	G>A	0.36747	10.288	0	2	1	0	2	2	0	0	0	0	1	2	1	2	0	2	2	2	0	1	0	2	0	2	2	2	0	2	2	0	-	1	1	1	2	1	2	2	1	-	0	2	0	2
37459451	TGCAGTCCCAGTCCAACCATGGACAGCACCATGAGGGGCGTTCTCTACAGTGCCACGTCCAAGTTTACC	61	A>C	0.370588	6.96041	2	2	2	2	2	2	1	1	1	2	1	2	0	0	0	2	0	2	2	0	2	1	1	2	0	2	1	1	2	2	2	2	2	2	2	1	2	2	2	2	2	2	2	2
37458049	TGCAGGGGTGGCACCAGGGGTGGCGCCACCAGCAGGAGTGGAATCAGAATCAACCAATCTTCCCGAGAT	57	T>C	0.373494	12.1202	2	1	0	1	1	1	1	1	1	1	1	1	2	2	2	2	0	2	1	1	2	1	1	1	2	1	1	1	1	1	2	1	1	1	1	1	1	1	1	1	1	1	1	2
37456800	TGCAGCTGCTGCAATCTCCTCTGCTATTTTGTGGTGTTGGGCATGCTCTGGGTCTTTCTTGGCCTCATG	66	A>G	0.375	1.03704	1	0	0	2	2	2	2	2	2	2	2	1	2	2	0	2	2	1	2	1	1	1	1	2	2	1	1	2	1	1	1	1	1	1	2	0	1	1	1	1	2	2	2	1
37458049	TGCAGGGGTGGCACCAGGGGTGGCGCCACCAGCAGGAGTGGAATCAGAATCAACCAATCTTCCCGAGAT	65	A>G	0.375	11.1958	2	1	0	1	1	1	1	1	1	1	1	1	2	2	2	2	0	2	1	1	2	1	1	1	2	1	1	1	1	1	2	1	1	1	1	1	1	1	1	1	1	1	1	2
37451332	TGCAGTCTCAGTAACTTCAGCAATCAGATTAATTTTGTTTCATAATATTTTCTTGATGTATATTTTGCC	37	T>C	0.376471	17.1134	1	1	2	1	1	2	1	1	1	1	0	1	0	0	1	1	2	0	0	1	0	2	0	0	2	2	0	0	2	2	1	1	1	1	1	1	0	0	2	0	1	1	2	2
37459574	TGCAGATACAGGAAAATTGGTTGTTTCAAAAAAAGGAAGAAAAATACCTTTAAATTTGTATCAAAAGCA	19	G>A	0.378049	4.0417	1	2	2	0	1	2	2	2	0	1	1	2	1	1	2	1	1	1	2	1	2	0	2	2	2	2	1	1	2	0	2	0	2	0	2	1	1	1	1	2	1	1	2	2
37460267	TGCAGGGTATGGGTAGCGATGTGGTCGTATTGCCG	8	A>G	0.378049	0.652211	2	2	1	0	2	2	2	2	2	0	2	2	2	0	2	2	0	2	2	2	0	2	2	2	2	2	2	2	2	2	2	0	0	0	0	2	0	-	2	2	1	1	1	2
37458115	TGCAGTCCCTACTGCAACCCCTCGCTCTCTCTTAATTTTTCTCTCACTTAAATTTCCCGTTTTACCCCT	49	A>C	0.379518	3.55529	1	1	0	2	2	2	2	2	0	0	1	-	0	0	2	2	0	1	2	2	0	0	2	0	0	0	2	0	2	0	1	1	1	1	2	2	1	2	2	2	2	1	1	-
37453305	TGCAGTTTATGCCCTGTCCCCAAACTCCCCTCTAGCTTCTCCG	25	T>C	0.382353	2.69381	1	2	1	1	2	2	1	1	1	1	1	2	2	2	1	2	2	2	2	2	2	1	1	2	2	1	1	1	1	1	1	1	1	1	2	1	2	1	1	2	2	0	2	2
37457829	TGCAGCAAGACGCAATTCCCCACTCTATGCGTGAACTCCTTCCTCGACTTCCACGTGACCCTCCAGCAC	10	C>A	0.382353	4.4124	1	1	1	2	1	2	1	1	1	2	2	1	0	0	2	2	0	2	0	2	2	1	2	2	0	1	2	1	2	2	2	0	0	0	2	0	1	2	1	1	0	2	2	2
37458052	TGCAGGGGTTTTTAGTACTATCACAATTCATAACCACAGTTGCAAATTATTTGAATTCATCCATACGAA	55	T>C	0.384146	13.5964	1	2	1	2	0	2	0	2	0	1	0	-	0	0	0	0	2	0	0	1	-	0	2	2	2	0	0	0	2	0	1	1	1	1	1	2	1	1	1	2	1	1	2	2
37450764	TGCAGGAACAATCTCTGAAATGGAAACTGCCACCTTCGTCTCCTCCTCCTCTATCTCGGCCACATCCAC	57	G>A	0.386905	15.0196	0	2	0	1	2	2	1	1	1	1	1	1	2	2	1	2	0	1	1	1	1	0	2	2	1	2	1	1	1	0	2	1	1	1	1	2	1	-	0	2	2	0	2	0
37454665	TGCAGCTTTTTCTTGAACATATTCACAATTCAGTTCTGCACATGCAAAATAAAAACAGATTTTAACACG	48	A>T	0.386905	22.9963	1	0	2	0	2	2	1	1	0	2	1	1	1	1	2	2	0	1	1	1	1	1	1	0	0	2	1	0	2	2	0	0	-	0	1	0	0	0	2	2	2	1	0	1
37457892	TGCAGCCATTGCAGCACGTTGTCGTAGTCCCCGTTTGTCCTCGCATTTCGCCATAGTTGCATTTGGGTC	62	T>C	0.386905	8.73541	1	0	2	-	1	1	2	2	2	2	1	1	1	1	1	2	1	1	2	1	0	1	2	0	0	1	1	2	2	2	1	0	2	2	1	1	2	1	1	0	1	0	1	1
37457851	TGCAGCACAGTCTCAGAATCTTGGTTACCAATCACTTCAAATTTCGATTCTTTCGAATCCGAAACCGCA	50	T>C	0.388889	7.22702	2	0	0	1	2	2	2	2	0	2	1	1	1	-	2	0	-	1	2	1	2	1	2	2	1	2	1	1	2	2	1	1	1	1	2	2	2	2	2	0	1	0	1	0
37460347	TGCAGTGTTTGAGAGGTCAAGCACGCAAGTTCATCGGTGGACACCG	11	A>G	0.390244	0.492512	1	2	0	1	1	2	2	2	2	0	2	2	1	1	1	1	1	2	2	2	2	2	2	2	1	2	-	1	2	2	1	2	0	2	2	2	1	0	1	1	2	1	2	2
37450369	TGCAGCAGGATTTGAACAAAATGAAACCATGCTGCTTGAATTAAACAAGGACTCTGGTGGAAACAAGCA	16	C>G	0.391566	5.90447	2	2	1	0	2	2	2	2	0	2	2	0	1	2	2	2	2	0	0	0	2	1	2	2	2	1	1	1	1	2	2	1	1	1	2	0	1	1	2	1	2	1	0	2
37456327	TGCAGCCGAGGCAGCCCTACCG	8	A>C	0.394118	12.5434	1	2	1	2	0	2	1	1	0	1	1	1	0	1	0	2	2	1	1	1	1	1	1	2	1	1	1	2	1	1	1	1	1	1	1	1	1	1	1	2	2	1	0	1
37456375	TGCAGGAACAAGGTTCTTCAGATCCCGCCGCTTACACGCGCGATACGGCCGGTCCAGCTACGGCAGCGG	5	G>A	0.394118	6.93375	0	0	0	1	0	2	2	2	0	2	0	0	1	2	2	0	2	0	0	0	0	2	0	0	0	2	2	0	0	2	2	0	2	0	1	2	2	1	2	1	2	1	2	2
37457708	TGCAGAACACTCATTGCTTACAAATCATAAATATTAAAAACTAATGATTACGTAAATAGAAGGTATAAA	45	G>A	0.394118	4.74791	2	0	0	2	2	2	2	2	1	2	0	0	1	1	2	2	1	2	2	1	1	1	1	1	1	1	1	1	1	1	2	1	1	1	1	0	2	1	2	0	1	0	1	1
37451729	TGCAGCCAGCTCTCTAAGTCCTGGTTCCAGAAATCAATGCTAGTGCTACCAAACCCGAGAGAAATCCAC	21	T>C	0.39759	3.56584	2	2	2	0	2	2	2	2	2	0	2	1	1	1	1	1	-	1	1	1	2	2	2	2	2	2	2	2	1	2	2	0	0	0	1	2	1	2	-	2	2	2	1	2
37450790	TGCAGGACCTATACAAAGATTAGTAACTGAGAATACCAAATCAAACAGTATGGTTATAAAGGTAACTAG	27	T>A	0.39881	12.0876	2	2	-	0	1	2	2	2	0	2	0	0	0	0	0	2	1	0	2	2	1	0	0	0	0	0	0	0	0	0	2	1	1	1	0	1	1	2	2	2	1	2	2	2
37458795	TGCAGTTCAGAAAAAGGGTCGTCTTCATATTTGTCATAGTTCCCTGAACCAACAGAATCTGAAGAAGGA	24	T>C	0.39881	4.4584	1	2	0	2	0	2	2	2	1	1	0	1	1	1	1	1	1	2	1	-	1	2	0	1	2	1	1	1	1	0	0	0	0	0	1	1	2	1	1	2	0	2	2	1
37449984	TGCAGAGACCATATGCATCTTATTTGGTAAACAAAAAATAGTAATGAAAAAAAGTTACAAATTTGTCAT	43	A>G	0.4	2.36111	1	2	1	1	2	1	2	2	0	2	0	1	1	1	1	0	0	2	2	2	0	2	0	0	2	0	2	0	2	0	1	2	2	2	2	1	1	1	1	1	2	2	1	2
37454418	TGCAGCATTACTGATGAAGATAGAACCGAGGAACATGCAGTTAAATGTGTGAAATAGGAATATGTAAGA	65	A>T	0.4	8.36601	0	1	0	2	2	0	0	2	0	0	2	1	1	1	2	2	1	0	2	1	2	0	0	1	0	2	2	0	1	2	2	0	0	0	0	0	2	2	0	0	2	2	2	2
37454505	TGCAGCGAAATTACCGATTTTTCTACATATTTGTCTTCTCTGCAACTCTTCTTTGCTTATATATACATG	47	C>A	0.405882	29.1196	1	1	1	2	1	1	1	2	2	1	0	2	0	0	0	0	1	1	0	2	1	0	2	1	1	0	2	1	1	1	1	0	0	0	2	1	0	0	1	1	1	2	2	1
37458703	TGCAGGCGTTCTGCTACAAGGTTCGACTATTAGCTCGAGTTGACCCAAAGCTTAATCTCGCGGCCTCCC	7	G>A	0.405882	1.8173	1	1	1	1	1	2	1	1	1	1	1	2	1	1	2	2	1	2	0	1	1	1	1	2	1	1	1	2	1	1	2	2	2	2	0	1	0	2	2	1	2	1	1	2
37457516	TGCAGGGACATTTGCTGCAAGGGATCCG	18	A>G	0.407407	38.9206	2	0	1	2	1	1	0	2	2	2	1	1	1	1	1	1	1	-	1	1	1	1	1	1	1	1	1	1	1	1	1	0	-	0	0	2	1	0	1	2	1	1	2	1
37451572	TGCAGTTGTTTTTGGTTGTTGTAAAAATTAAGTTGTACAAATAATATTATTTTTAATAAAATTATTTAT	22	A>C	0.408537	8.32685	1	1	1	1	1	1	1	1	2	1	1	1	2	0	1	2	0	2	1	2	1	1	1	1	2	2	2	1	2	-	2	1	0	0	1	2	1	1	2	1	2	2	1	0
37454698	TGCAGGACTTGGAAAAGAACGCTTGATCTCTGGAGAAGATGCAGTAAGTACAACCAGATCTTTATTTAT	16	G>T	0.408537	22.219	2	1	0	2	1	2	1	1	1	1	1	1	1	1	1	1	1	1	1	1	0	1	1	0	1	1	0	0	2	2	0	1	0	2	2	0	1	2	1	1	2	2	2	1
37458041	TGCAGGGCACAACATAAGGACACAGTTAGACTTTGCCTAAAAGATACAGAAAAACAAAAGTACAAAAAA	23	A>G	0.408537	11.1733	2	2	1	2	0	2	0	2	2	2	0	0	0	0	2	2	0	0	0	2	0	2	0	0	1	1	1	-	1	1	1	0	2	0	2	0	2	1	2	2	0	1	0	2
37458596	TGCAGATTTTGAGCAATGACTGAAGGCAATGAAACCCTCTTCTTAGCAAAACTAATCAAACAATCCACA	68	A>G	0.408537	11.1733	2	1	1	1	2	2	1	1	1	1	1	0	0	0	0	2	0	2	1	2	2	1	2	1	1	1	1	1	1	1	1	0	0	0	2	2	2	0	2	2	1	1	1	1
37451463	TGCAGTGCGAGGTCATAAAAAACTAATAAACATTTTCCCCTAATACATGTATTTTGTTGAAAAAGCATA	7	C>T	0.409639	5.3002	1	1	1	1	1	2	1	1	1	1	1	2	0	0	-	2	0	2	2	2	-	1	2	1	1	1	2	1	0	2	1	1	1	1	1	0	2	1	1	2	2	0	2	2
37450940	TGCAGGCTATTAGGGATTGGCCTTCCCCGACTTCTTTTACAACTCTTAGGGCTTTTCTAGGCCTCACTG	46	T>C	0.411765	8.704	0	1	1	1	2	2	0	2	2	1	1	0	1	1	0	2	0	2	1	1	1	0	0	1	1	2	1	2	1	1	2	2	1	2	1	0	1	1	2	1	2	0	2	2
37460347	TGCAGTGTTTGAGAGGTCAAGCACGCAAGTTCATCGGTGGACACCG	20	G>A	0.411765	6.26224	1	2	0	1	1	2	0	0	2	2	2	0	1	1	1	1	1	0	2	0	0	2	2	2	1	2	1	1	2	2	1	0	0	0	2	0	1	0	1	1	2	1	2	2
37459135	TGCAGGCAACATGATTGTAGGGGTCCCAGAGAACAACAAAACAAGAAGGCTCTCATCAGAGGGCAATGA	24	C>G	0.41358	7.92557	2	2	0	0	2	2	2	2	1	2	1	1	1	1	1	1	2	1	2	1	-	-	1	1	1	-	2	0	1	-	1	1	1	1	1	1	2	1	1	1	2	1	1	2
37455774	TGCAGACCTTCTGTGGTAAATAGGGCTAGCCG	21	A>C	0.417647	0.939552	2	2	1	2	0	2	0	2	2	1	2	2	1	1	1	2	2	2	2	2	1	1	1	0	0	1	1	1	1	1	2	2	2	2	1	2	0	1	1	2	1	2	2	1
37460075	TGCAGATTTTTTCCCATCAGTTTTGATTTTCCTGCTGTAATTTGCAACTTAAAAATGTCCG	40	T>A	0.426829	24.9285	1	2	0	0	0	0	2	2	2	2	1	2	0	0	0	0	0	0	2	2	1	0	0	1	0	0	1	1	2	2	1	0	1	2	2	2	1	2	2	1	1	1	1	1
37450931	TGCAGGCGGGTACTCATATCTTATATATGCATGTGCCCCATGGCTTATGTCAAACTCTACTTTCACCTT	9	G>A	0.428571	8.57176	1	2	0	2	1	1	0	0	0	0	1	0	2	2	1	1	2	2	2	1	1	0	2	2	0	2	2	2	2	0	1	2	0	2	2	2	0	1	2	2	1	0	0	1
37452761	TGCAGCACAAATATAATTCAGTTCAAACGTGAATATCTATCAGTACCACCG	27	C>G	0.428571	1.3125	0	1	1	0	2	2	2	2	1	2	1	1	1	1	2	2	1	2	2	1	0	1	2	2	1	2	1	2	2	1	1	0	0	0	2	1	1	2	2	2	2	0	1	1
37449825	TGCAGAAGCTCTGCTCTCACTCACTGGCACTGCAATTGGCTTTTTCTGGACACTAGTTTTTGGTGGGAG	12	G>T	0.429412	10.5191	1	2	0	2	1	2	0	0	1	2	0	0	0	0	2	2	0	0	2	0	2	1	2	0	2	2	2	0	2	1	2	1	1	1	1	1	2	1	2	2	1	2	2	2
37450222	TGCAGCAAATCAGGGGACACAATTGAAACATAGCTATCAAGTGGAAATCACAAATTGAAATCCCAGAGA	53	A>T	0.429412	3.66822	1	0	1	2	1	2	2	2	1	2	0	0	1	1	0	1	2	0	0	2	1	1	2	1	1	2	2	2	0	2	1	1	1	1	2	1	1	2	1	1	2	1	1	1
37456554	TGCAGATGAAACCCTACCCGCTTTACCAAGAATATTGATAGTCACAGCAATTATAGAACCACTCAAAAG	53	T>C	0.429412	10.5191	0	2	1	0	2	2	2	2	2	2	0	0	2	2	0	1	2	0	0	0	1	1	1	1	1	2	2	2	2	1	0	1	1	1	1	1	1	1	2	0	0	0	0	0
37457112	TGCAGTTAAGAAAATCACTGATAAGAATCAATCACAAGGAAAAAGCAATAAACCTTTTCCAACTGGTAC	48	T>C	0.432099	28.919	1	2	1	1	2	2	1	1	1	1	1	1	1	1	2	1	1	1	2	1	-	1	1	2	1	1	0	2	0	-	0	2	0	0	0	2	1	1	0	2	2	0	2	1
37455847	TGCAGCAACAACTGGCAATGTCTTGTTGCTGCGCCGGACCGCCG	14	G>C	0.432927	18.7685	0	2	0	2	1	2	2	2	0	0	0	0	0	0	2	2	0	0	2	2	0	0	0	0	2	2	-	1	0	2	1	1	1	1	0	1	0	1	1	1	1	0	2	0
37457513	TGCAGGCTCGCCTCCGCCATCACCGCCTTCCGGTCACAGCTGCCG	19	T>C	0.432927	8.20745	2	2	2	2	2	2	2	2	2	1	2	2	2	2	2	2	2	2	2	2	1	1	-	2	2	2	2	2	2	1	2	2	2	2	2	2	2	2	2	1	2	2	1	2
37459003	TGCAGAAAAAAGCTTGTATCTAGGATGGCTGATTGTGGAGGAAAGACGGTTGCTAGAGGTAACGATGTC	30	G>A	0.432927	8.89713	0	0	2	0	1	1	2	2	0	2	0	2	1	1	1	1	1	2	-	0	1	1	1	2	0	2	-	0	2	1	1	1	1	1	1	1	1	1	0	2	2	2	2	2
37450404	TGCAGCATCGTCTCTCCTTGCCCTCTTCATCTTCTGCCGTTTCGTTTCGGGGCCACAACCGTCCTTCAA	32	T>A	0.433735	10.8943	1	1	2	1	1	1	1	1	1	1	1	1	1	1	1	1	1	1	0	2	0	0	0	2	1	0	2	2	0	0	-	1	1	1	1	1	2	2	1	1	2	0	0	1
37450223	TGCAGCAAATGAAAAAGATCGATCATATGTTTGTGAATTTCTTATAAGCTCTTAGCATATATATGTCAG	19	C>G	0.435294	4.66358	1	1	1	0	1	2	1	2	2	2	0	2	1	2	1	1	0	1	1	0	2	1	0	2	1	2	2	2	0	2	1	1	0	0	2	1	0	1	1	1	2	1	2	1
37458561	TGCAGAGAGAAGAATAGCTGCCCTCAAAATTCAAGCTGATAGTGCAATCACTACACCTAGCATTTCACA	31	C>A	0.435294	12.1333	1	1	0	2	2	2	0	2	0	0	2	2	1	1	0	0	2	1	0	1	1	1	1	0	2	2	1	1	2	1	1	2	0	0	0	0	0	2	2	0	2	2	1	2
37459175	TGCAGTCGTTTCTTCGTCCTTCGCCGCTTCCGCCCACCAGATCTGGCACCTCCTAGCCTCCGTGAACCA	61	G>A	0.435294	6.76408	2	0	2	0	2	2	0	0	0	0	0	0	0	0	0	0	2	0	0	0	1	2	0	0	2	2	0	0	0	2	1	1	1	1	2	1	2	1	2	2	2	1	2	0
37458739	TGCAGTAACCAAGACCAAAGAATAAGAGGTATAGCTCAAGAAGAAAGGAACTCAAGAACTAAAAAGGAA	22	T>G	0.446429	10.271	0	2	0	1	2	2	0	2	1	2	2	0	2	0	1	0	1	1	0	1	1	2	0	0	0	1	0	1	2	1	2	1	1	-	2	0	1	1	0	1	0	1	0	0
37451279	TGCAGTCAAATTTTCCTAATCTATAGAACAGATTTGAGATATCTACCAAATTGAGTCCTTATGTGTGGT	9	A>T	0.447059	1.74637	1	2	1	2	1	2	1	2	1	0	1	1	0	0	2	0	0	2	2	1	0	1	2	1	1	2	2	1	1	2	0	1	1	1	1	2	2	1	1	2	2	2	2	1
37455081	TGCAGTCTTTTCATCCAAACTTTGGAAGAGAGGTCACCAACATAGAAAAGAAGAAAAAGAGAGAGAAAA	25	A>G	0.447059	1.74637	2	2	1	1	2	2	2	2	2	2	1	0	1	1	2	0	2	1	2	2	0	1	1	1	1	2	2	0	1	2	1	0	0	0	2	0	1	2	2	2	2	1	2	1
37458964	TGCAGTTCAACAAGATGTGGCTTCAATTCAAAAAAGTAGTGCCG	14	A>T	0.447059	3.09859	2	2	0	2	1	2	2	2	2	2	0	2	0	0	2	2	2	1	2	1	0	0	0	1	1	0	0	0	0	0	0	2	2	0	2	2	2	0	2	0	1	2	0	2
37460104	TGCAGTTACATTGTGTCAAAAAAATACACACTCGTGTCCAAAAAACAAAGTTTACTTTCCCCTGTAAAA	15	T>G	0.45122	21.1202	-	1	0	1	2	2	1	1	1	2	1	1	1	1	1	2	0	1	1	1	1	1	-	1	1	1	1	1	1	-	1	2	2	2	1	0	1	2	0	2	2	2	1	1
37456925	TGCAGGGGCTAACAATCGGATGGATTTGGTCTCACTTGTCACTTGTGGTGTAAACAGTAGTGAGGCAAG	43	T>A	0.451807	24.0127	2	-	2	0	0	2	2	2	1	0	0	1	0	0	0	0	0	2	2	1	1	2	2	1	1	2	1	1	1	0	-	0	0	0	0	0	1	2	1	0	1	1	1	1
37450234	TGCAGCAACCACCCTTCTCAGCCATCCCCACCGCCGACAACCCCATATCTGCTGTGGCTGTGATTGGGT	14	T>G	0.452381	0.00703779	2	1	0	2	2	2	0	0	0	2	1	0	2	0	2	0	2	2	0	0	0	2	0	0	1	2	2	2	2	2	1	1	1	1	2	1	2	1	0	2	2	2	2	2
37452586	TGCAGAATTTTTCCATGTGCATGGTTATTAGCTATTTTTTTGTTGTTTCTGGGTGCCG	7	T>A	0.452381	18.666	2	1	1	1	2	2	1	1	2	2	1	1	2	2	1	0	2	1	1	1	0	2	2	2	2	1	0	2	2	0	2	1	1	1	0	2	2	2	1	1	1	0	1	0
37449918	TGCAGACCAAAACGGAGAGTTCCTTTCCCGAATCTGAAATATACGCACAAAGGCGCGCACTCATGCCAC	56	G>A	0.452941	17.5188	1	1	0	0	1	2	1	1	2	0	1	1	0	0	2	2	0	1	1	1	1	1	1	1	1	1	1	1	1	1	1	1	1	1	1	2	2	1	2	2	2	1	2	1
37454949	TGCAGTAAAAAAAAAGAAAGAAAGGAAGGACACATGTACGTACAAGAAATAGAACTGCAAACCATTGTT	24	G>A	0.452941	5.92727	2	1	1	2	2	2	1	1	1	2	1	1	1	1	1	1	1	1	1	1	2	1	2	2	2	2	0	2	1	1	2	1	2	1	1	2	2	0	1	2	0	1	2	2
37456365	TGCAGAAAACAAAACCAATGGTTCTAGTTCTGGCTTGTTTGGGAAGTTTTCAGGTGCTTACGTTCCATT	54	T>C	0.452941	14.0461	0	0	2	1	0	2	1	1	0	0	1	1	2	2	0	1	2	0	0	0	1	0	2	2	1	2	2	1	0	2	1	0	2	2	2	2	2	2	1	1	0	1	1	2
37451210	TGCAGTAGATGAAGTTGTGGCCTTTTCTTTATGGCCTTAATTTTCATGCTGCCTTGTTTGATACAGTGA	25	T>C	0.45679	10.1044	1	2	1	2	2	2	0	2	2	0	1	0	1	1	1	1	-	1	1	1	1	-	-	2	1	1	1	1	1	-	1	1	1	1	1	1	1	1	2	0	0	2	0	0
37450029	TGCAGAGGACAATGAAATGCTCACCTGTATACCTTCAGTGGATGAAATTACGGAAGCTGTATTTGCAAT	50	C>G	0.457317	9.29218	2	2	0	1	2	2	2	2	2	2	1	-	0	0	0	0	0	0	0	0	0	1	1	2	1	1	1	0	1	2	1	1	1	1	1	2	1	1	0	2	2	1	1	1
37456432	TGCAGAATATCTGTTTGTACCAATATCAGGGATTTTTTGCTCACTGGCTTGCTAGGCCAAAGAGTTTTT	10	C>T	0.457317	23.3113	0	0	0	0	0	2	1	2	1	0	0	0	0	0	0	0	0	0	0	0	0	0	0	0	0	1	2	0	2	0	1	1	2	2	0	2	-	0	1	2	2	1	0	2
37459737	TGCAGAATCTTTGTTGATGGGCAGTGTTATATTGGTGCCATACAGGATATTTGGTTGCCTTTTCCTTTG	24	T>G	0.457317	6.77737	1	0	2	2	2	2	1	1	1	2	0	1	2	2	0	1	0	2	2	1	2	-	1	2	0	2	-	2	0	1	1	2	1	2	1	2	1	0	1	1	2	2	1	1
37459176	TGCAGTCTACAACTACAAATAACTGGACTAAATAATCATTACCCAAAATTATATTTGCCTGCCGTTACT	55	T>G	0.463855	7.34769	2	0	1	0	2	2	1	2	0	2	0	0	0	0	0	0	0	0	0	0	1	0	2	2	2	2	2	2	1	0	2	1	1	-	1	1	0	-	2	2	1	1	0	0
37455083	TGCAGTGAAATAGTTGGGGGGCTCAATAAAGGAAAGATTAATGAGACAAAAAAAGTTCCAGTTGGACAA	57	C>G	0.464706	8.39295	0	2	1	2	2	2	1	1	2	2	0	1	0	0	0	0	0	0	0	2	0	0	2	2	0	2	2	0	2	1	2	1	1	1	2	1	1	1	2	1	1	1	0	2
37456416	TGCAGAAGCAGAAATTTTCATTTATTTAATGTCAATTTTTTTGTCATGTCTCGGTCAGACTATTTGGCG	13	A>T	0.464706	1.32923	0	0	1	1	2	2	0	2	2	2	1	1	1	1	2	2	1	1	2	2	2	1	1	0	2	2	0	0	2	2	0	0	0	0	2	2	2	0	0	2	2	0	0	0
37460176	TGCAGTGTATTGCTCCACACGCGACGATGTAATGAGCTTTTGTTTCCTAGCTATCTTCTCCG	32	T>G	0.464706	1.32923	2	2	0	2	0	0	0	0	2	1	0	2	2	2	2	0	0	2	2	1	1	2	2	2	0	2	0	0	1	1	1	2	2	2	2	0	2	0	1	0	2	1	2	2
37454093	TGCAGAGATAGAATCTGCATTGTCTTGAGACTTGGAACTGCTACCACCTTCTGTACAGCCCGGAGGGGT	24	T>C	0.469512	3.02657	1	2	1	1	1	2	1	1	2	1	1	2	0	0	0	2	0	1	1	2	1	1	2	2	0	2	1	2	1	1	2	2	2	2	0	0	2	2	1	2	-	2	1	1
37458810	TGCAGTTGGAGAAGGAGAAGAAGAAGAAGATGATGGAGGTGCCAAGACCAAGTTCCCTTCACTCCAGGC	38	G>A	0.469512	23.4578	0	1	2	0	2	2	0	2	0	2	-	2	0	0	0	0	0	1	0	2	1	-	0	0	0	2	2	0	0	0	1	1	1	1	1	0	1	1	-	0	1	0	0	0
37451511	TGCAGTTCAACAAGATGTGGCTTCAATTCAAAAAAGTAGTGCCGGTTTGAGTAAGTTATTTCAGAGTAA	14	A>T	0.46988	8.65094	2	2	0	2	1	2	2	2	2	2	0	2	0	0	2	2	2	1	2	1	0	0	0	1	1	0	0	0	0	0	0	2	2	0	2	0	1	0	2	0	1	2	0	2
37450429	TGCAGCATTCCCTGGCACCTTGGTACGATCAGGTATCAGGACAGTGTTAAAAATGGTGGCTCAAATATA	37	A>G	0.470238	13.6184	0	0	-	0	0	2	2	2	1	1	1	1	0	0	2	0	0	0	0	1	2	1	1	2	2	1	2	0	0	1	0	1	2	2	2	2	1	2	2	1	1	2	1	2
37454669	TGCAGGAAACATTGGTGATTGTGAAGTTGTGGAACAAAAGAAAGCCAACCCAGTGGCACTGCTTCTCTC	9	C>T	0.470238	7.92046	2	0	2	2	1	2	2	2	2	1	2	1	0	0	0	0	0	1	1	1	1	1	1	1	1	1	2	2	1	2	0	-	1	1	1	2	2	2	0	1	1	2	1	2
37456394	TGCAGAAATATAGATATAGCATTGACGAGTACTAAACTTAGCACAAGCATATCATTTAAGTATCAGTAA	9	A>T	0.470238	20.8509	2	0	0	2	2	2	2	2	0	0	0	1	0	0	0	0	0	1	2	2	-	0	0	1	2	0	0	0	0	0	2	0	0	0	0	1	0	0	2	0	2	2	2	1
37457146	TGCAGTTGTTGAAAGCCGATGTGTTGTTGAAATTGTTAAAGCTATAAGCTTGTATACTTATATTCTTCA	23	T>G	0.47561	35.4731	0	2	1	0	0	2	1	1	0	1	-	1	1	1	1	1	1	1	1	1	1	1	2	0	0	2	0	2	2	2	0	0	0	0	1	1	0	1	-	-	2	0	1	2
37449971	TGCAGAGAAATTCACTGTGAAAGCAACTACCCTTTGGAACAAAGCATCAAATTTTGGGACGAAATCTCA	20	A>T	0.475904	20.1565	0	1	0	2	0	0	1	2	2	2	0	0	1	2	0	2	2	0	2	0	0	2	2	0	0	2	1	1	2	1	1	0	0	0	0	0	0	0	2	0	1	2	1	2
37458386	TGCAGCGACGCCACCGTCGATTTATTTCCCG	23	A>G	0.47619	15.3352	1	1	0	1	2	2	1	2	2	2	1	0	1	1	1	1	1	2	2	2	1	1	1	1	2	2	1	1	2	1	2	1	1	1	1	1	2	2	0	1	2	0	1	0
37456606	TGCAGCAAACATTAAGTTCCTCCTTCCATTGTTGTCTTTGTCATAACTGACCTTCACCTTTTCTCCTTC	36	T>A	0.476471	25.895	2	0	1	0	0	2	0	2	0	2	0	0	0	0	0	2	0	0	2	0	0	2	2	0	2	2	0	0	0	2	1	2	2	2	1	1	2	1	1	1	1	1	1	1
37458450	TGCAGTCCCTTCACCAACCCCCG	5	T>C	0.476471	6.14928	2	1	0	2	2	2	2	2	1	2	1	1	0	0	0	2	2	2	2	2	0	0	0	2	2	0	0	0	0	2	1	1	1	1	2	0	0	1	0	1	0	0	1	0
37459050	TGCAGAGGTGGAGGTTCTATTAAAAGCATTGAGATTGTGGAACCCCCCAAGCCCAAACCACCACCACCT	67	C>G	0.476471	8.49489	1	2	2	2	2	2	1	2	2	1	2	0	1	0	1	1	0	0	0	0	1	2	2	2	2	2	1	0	0	2	2	1	0	2	2	1	0	2	2	1	1	0	2	2
37459753	TGCAGATGCTCTTCTACTTTTGTCTGATTGTCATCCATCTGCACGGTACTAGCTTCATTAGCTTCTGTT	51	G>A	0.476471	8.49489	2	2	0	1	2	1	2	2	2	1	1	1	0	0	0	2	0	1	1	1	0	1	2	0	0	2	1	2	2	2	1	1	1	1	0	2	2	2	2	1	1	0	1	2
37456511	TGCAGAGGATGCGTTTTAAGGTAAATACTGTACATCTTATTATTGTTAGTTTCACCTTATTTTTTTTAC	11	C>T	0.481481	13.3908	0	2	0	0	0	2	2	2	0	2	2	1	0	0	0	0	0	2	2	2	0	2	2	0	2	1	1	2	1	2	2	-	-	1	0	0	-	0	0	1	0	0	2	2
37456653	TGCAGCAGATCCGCATGCTTCCTGTCAAGCTCCTTGTACCTTCTAATACCATCCGCATACTTCCAGTCG	49	C>T	0.481481	16.8461	1	1	0	2	1	2	2	2	0	0	2	1	-	1	2	2	1	1	2	2	2	0	0	2	0	0	1	0	2	0	2	0	-	0	-	2	2	0	0	2	2	2	0	-
37450600	TGCAGCGTTGCTCAAGCAATGCAAGAGTTGCTGGCGCAGCTTCTTTGTATTTCTTCTGAAGCTCAGACT	37	A>G	0.481928	26.5612	1	2	0	1	0	0	1	1	1	1	1	0	0	0	2	0	2	0	0	0	0	0	0	2	1	0	2	1	2	1	1	1	1	1	2	0	0	1	2	2	0	1	1	2
37451553	TGCAGTTGCTCAGCAAGCTAGCATAGTAGGATTTTTCCTTTTTAATGGTTCTTGTCAAAAATATTTTTG	22	A>G	0.482143	17.1374	2	2	0	2	1	2	2	2	1	0	1	0	0	0	0	2	0	2	0	2	0	0	0	0	0	0	0	2	1	0	0	1	-	1	1	2	1	1	1	0	2	1	2	0
37450607	TGCAGCTAATGGAATAACTTTTGCTATAGAACTAGAAGCCTTAGGCATTGGATCTGCCACAACAACTTC	25	A>C	0.482353	9.84652	2	2	1	1	2	2	2	2	2	0	0	0	0	0	0	2	0	0	2	2	1	1	1	1	1	1	1	1	2	1	2	1	1	1	1	2	2	1	2	1	0	0	2	2
37459127	TGCAGCTTCTTTGCTCGGTTCTTTCTTTCCAGACAAGTACCTGGCATTTCAGGGGATTGGCTTGGTTCC	57	T>A	0.482353	5.14887	1	2	1	1	1	2	2	2	1	1	1	1	0	2	0	2	2	1	2	1	1	1	2	1	2	2	1	1	1	2	2	1	1	1	1	2	1	1	2	0	2	0	2	2
37450185	TGCAGATTGAAACCAAGTTTTGTTGACAAGAGATTCATAATATGGATGAGCCACCCATGCAGCATGAAA	41	A>C	0.487805	25.7808	0	1	0	1	0	2	0	2	2	0	0	2	0	0	0	0	0	2	2	2	0	0	0	0	0	2	1	1	1	0	1	1	1	1	2	1	1	1	0	2	0	2	2	2
37455290	TGCAGTTTCTGGGTACAACCCGAACAATACACAAGATTGAACATTATCAAAAGGCTTCCAGTGCTGGAT	42	A>G	0.487805	14.0739	2	1	0	0	2	2	1	2	0	2	1	0	1	1	2	1	2	0	2	2	2	1	1	2	1	2	2	1	0	1	1	1	1	1	1	2	2	-	0	0	2	0	0	0
37454402	TGCAGCATCGGAACAAACGATAGCTTTGCCAAACTGTTGCCAACACCGCATAAAAAAGTGATGAGAAAA	43	C>A	0.488095	4.74463	0	1	-	1	2	2	2	2	0	2	1	1	0	0	2	2	2	1	2	1	1	1	1	1	2	1	2	2	2	1	0	0	0	0	2	1	2	0	1	1	2	2	0	1
37454871	TGCAGGTAACCTGGACATCATTCACTGTGATATTAAAGCATATGATATTCTTCTTGATTTTAAGTTTGA	15	C>T	0.488235	12.8626	2	2	1	2	2	2	2	0	2	1	2	2	1	1	1	1	1	1	1	2	2	0	2	2	2	1	2	1	2	0	0	2	0	2	2	2	2	0	2	0	2	0	2	2
37455097	TGCAGTGAGGATGATATATACTAATGAAGAAGTAATTAAAATGTATTCTTTTTCTGGATCATGAGCTCC	66	T>G	0.488235	11.2841	0	2	0	1	2	2	1	1	0	1	0	2	1	1	1	2	2	0	0	2	1	1	1	2	1	1	2	2	0	1	0	0	2	2	0	2	0	0	1	0	1	1	1	1
37459137	TGCAGGCACCCACATGGTATTCTTTGTCCTGAATATAGTTGAAGGGGTTGGTACACTAATGATGTTCAC	25	G>A	0.488235	1.41294	2	2	0	0	0	2	1	2	1	1	0	1	2	1	1	1	2	2	1	1	1	2	2	1	1	2	2	1	1	1	1	0	0	0	0	0	2	0	2	0	2	2	2	2
37459230	TGCAGAAAGTTTTCAAGGAAGAAAATATAAAATCCCCCGTCAGTGCCCG	20	G>A	0.488235	1.41294	0	2	0	2	1	2	0	2	0	1	1	0	2	1	0	1	0	2	2	1	1	2	2	0	2	2	1	0	2	2	0	0	2	2	1	2	2	2	0	0	2	0	2	0
37458768	TGCAGTGAATGGCACTGCTACATCTAATTCATAATTATGGTGGGTGATCAAAGATAAAATTAGGCTACA	9	T>A	0.493827	16.8951	1	2	2	1	1	1	2	2	1	1	2	1	1	1	2	2	1	2	2	1	1	0	0	1	1	2	1	2	1	0	1	-	-	-	2	2	2	1	1	0	1	0	1	0
37457868	TGCAGCAGCCGCCGTCTCAGTCGCCGCCGCTGCCGCATCCGCCGTGGTTATATCCGCAGGGGCAGCAGC	50	T>A	0.493976	0.302746	2	2	0	0	2	2	1	2	0	2	1	2	0	0	2	1	2	2	0	1	0	2	1	0	2	2	2	0	2	1	1	0	2	2	1	0	2	1	2	0	2	1	1	2
37458923	TGCAGCTGCAAGTCTCAAACTATTGGGAGGCCATTGGAGTTATTGCAGCCCACAAGGCCG	7	G>T	0.493976	22.2711	1	2	0	0	1	2	0	0	0	0	1	2	1	1	1	1	2	1	2	2	1	1	1	1	1	0	2	1	0	2	0	0	2	2	0	0	0	1	1	2	0	2	0	0
37450206	TGCAGATTTTATACTACAGGAGTTCCAAAAATTTGAATGGGTTGTTCCAGTTGGCGGCCCTATTGAATT	60	T>A	0.494048	13.7562	1	2	2	1	2	2	0	2	2	1	0	1	1	1	2	2	1	2	1	1	1	0	2	2	2	1	1	1	1	1	0	0	2	0	0	1	0	2	1	0	1	2	0	1
37458997	TGCAGTGGGAGATTTTGATCATAAACCATTTTTATGCAAGTGTACACTAACACACATAATGGTATATAC	58	A>T	0.494048	8.04253	2	0	1	0	2	2	2	2	0	2	0	2	2	0	2	0	1	2	2	2	1	2	0	1	1	1	1	1	1	1	0	0	0	0	2	2	0	0	0	1	1	2	1	2
37453169	TGCAGGTTTTGAACTTGCCTACACTAATCTTCCAACTCCG	19	T>C	0.494118	0.106744	2	2	1	2	2	2	1	2	1	0	1	0	0	0	0	2	0	2	2	2	1	1	2	1	1	1	2	1	1	2	0	2	2	2	2	1	2	2	1	0	2	1	0	2
37454006	TGCAGAATTCAGATATGGACAACATGGAGAGGTTGACAGGTCATTGTTTTCAACATAGGCATAGCATCA	30	G>A	0.494118	3.39624	0	2	0	0	2	2	0	2	2	2	1	0	0	0	2	2	0	2	2	0	2	0	2	2	0	2	2	2	1	1	2	1	1	1	2	2	2	1	0	2	2	2	0	2
37458733	TGCAGGTCTTATCCTCACTATTTTTATGGTTCTCACTGTGATAGCATTCTATGTGGGGAAGCCTTTTTA	25	A>T	0.494118	1.98519	2	2	0	0	0	2	0	0	2	0	0	0	1	1	0	0	2	0	2	2	1	1	1	0	0	2	2	0	2	1	2	2	2	2	2	2	0	0	2	2	2	0	2	2
37450671	TGCAGCTGACAACACTATCATCCTTTGAGCAGAGACATAAAAGATGGCCACAAAAGAGGAGCATATCTA	54	A>G	0.5	30.6	2	2	0	0	1	2	0	2	1	1	0	2	0	0	2	0	0	2	0	1	0	0	2	0	1	0	0	2	0	2	0	0	1	2	0	1	2	0	0	0	0	1	1	1
37450891	TGCAGGCATATCTACAAAGTAGTTAATATGATTGAATGCAAGCGAAAGAGGTTGAAACGGTAGAACCAT	16	A>T	0.5	2.03614	0	2	0	2	0	0	2	2	0	2	1	0	2	0	0	2	2	1	1	2	1	1	1	2	1	2	0	0	0	2	2	0	-	0	2	2	1	2	0	1	2	2	0	0
37451485	TGCAGTGTTTTACACACACCGTGCCACTGCACCAGGGTCTTCGTTCTTGCTCCCATATCACCCCTTGTG	28	G>A	0.5	13.1205	0	2	2	0	0	2	0	0	0	2	1	2	0	0	0	0	0	1	0	2	1	1	0	2	1	2	-	1	1	0	0	0	0	0	0	1	0	0	2	2	2	0	2	0
37454615	TGCAGCTGCTATCCCAGGAAGAAGAAAGTGAAGCCCGTGGATCCAATCCAAGGTTTTCAGATGTCAAAA	5	C>G	0.5	8.57647	0	2	0	2	0	0	0	2	2	2	0	1	1	1	1	1	1	0	2	2	1	1	2	2	2	1	1	1	1	2	2	0	0	2	0	1	0	2	2	1	0	2	0	1
37454828	TGCAGGGCCACATTTATCAAAAGATGATTCAAGTGCATGCATATCTAATGATTGTGGTTTGGGTGAGTG	18	A>T	0.5	15.1235	2	1	0	0	2	2	1	1	1	1	-	2	0	0	2	0	2	0	0	2	0	2	2	2	2	2	2	0	2	1	2	-	0	0	2	0	0	2	1	1	1	1	1	0
37454921	TGCAGATTATGCAGATTGAGTGGTCATGATGTGGCAGTCAATAAGCCACAAGTTAATAATTAATAAGGT	5	A>G	0.5	2.39024	2	2	2	1	2	1	1	2	2	-	1	1	1	1	1	2	1	1	1	1	1	1	2	0	2	2	2	0	2	0	2	0	0	0	2	1	0	0	1	2	2	1	0	0
37459052	TGCAGATAATGGATCTTGCCTGGGGATCAAGTATCTACCCCTATCAGAATAAATATTAGCCGACGTGTT	8	A>G	0.5	0.0487805	1	2	0	2	1	2	2	2	2	2	2	1	2	2	2	1	1	1	1	1	1	1	1	2	2	1	2	2	2	2	2	1	1	1	2	2	1	1	1	2	2	0	1	2
37459589	TGCAGCAGCAAAAGAGGGTTTCGTTGTTTTGTTTTGGAGAATGCGCAGTTTGTTATGAAGAAGAAGCAG	44	G>A	0.5	17.8941	0	2	0	2	0	2	2	2	0	2	0	2	1	1	1	1	1	1	1	2	0	1	2	1	1	2	1	2	0	2	2	1	1	1	2	0	2	1	1	0	2	2	2	1
37450132	TGCAGATGAATTAGCTACACCATGATTGGTATCTATAAATTAATATGAGAAGATTCTTGGAAAGTGAAA	51	G>A	0.505952	0.430396	1	0	0	2	1	2	2	2	2	2	2	2	0	2	2	2	2	2	0	1	1	1	1	1	1	2	1	2	1	1	0	2	2	0	2	0	2	1	2	1	0	2	1	2
37454448	TGCAGCCAGAACTCGAATCAGTAGCTTCTCTCGCAATTTGTCAACTGAATCATCTTCACAGAATCCTGG	52	T>G	0.505952	2.33003	2	1	0	2	2	2	2	2	2	2	1	1	0	2	2	0	2	1	2	1	1	1	1	2	0	1	1	2	2	2	0	0	-	0	1	0	1	2	1	1	0	1	0	2
37455802	TGCAGAGGTATCATTTGCAGCAACAGCTACAACCG	10	T>C	0.506173	10.377	2	2	0	2	0	2	1	1	0	2	2	2	0	0	0	0	0	1	2	1	-	1	1	1	-	2	0	2	1	1	0	2	2	2	0	1	2	2	0	0	2	2	0	0
37451139	TGCAGGTTGGTCCACTATTTTAATACAATACAATTGAATTATAATAAAACTTTAAGTTACCTTCCCACT	29	A>G	0.511765	0.1027	2	0	1	0	2	2	0	2	2	1	0	0	1	2	2	2	2	0	0	2	1	2	2	2	2	2	2	2	2	2	2	1	2	1	0	1	2	0	0	1	2	2	2	1
37451312	TGCAGTCCTCGTTGTCTTCCGAGATGAAAAGCCGTATACCCGCCACCATTCTCACACCCCCTGAGCGTT	8	T>G	0.511765	11.2841	2	2	1	1	2	2	2	2	0	1	1	1	1	1	2	2	1	1	1	2	2	0	0	2	2	2	1	0	0	2	2	1	1	1	0	2	0	1	2	2	2	1	2	1
37451364	TGCAGTGAAGGGCTCCGTGTGGATGGTCTTATCATATTAAATTGTACAGTATTGTAGAACTGCCGAACC	30	A>G	0.511765	0.569376	0	2	2	0	0	0	0	2	2	2	0	1	0	0	0	2	0	2	0	0	0	1	2	2	2	1	1	2	2	2	0	0	2	2	2	2	1	2	0	2	2	0	2	2
37457474	TGCAGCTAAGGACACGTTAAAAAGGAGAAGAAAATATTGGCCATTGATTATGGTTCCG	26	G>A	0.511765	2.63339	0	2	1	1	2	2	0	2	1	1	0	2	0	0	2	2	0	0	1	0	1	1	2	2	2	1	0	1	2	2	2	0	0	1	1	1	2	2	0	2	2	0	2	0
37458797	TGCAGTTCCAGGAGGGCCATCAAGAATTTTAACGCGAGCTCGCGTTTCTTCTACAATTTTCTTAATGAA	15	G>A	0.511765	11.2841	1	0	1	2	1	2	2	2	2	1	1	2	1	1	1	2	1	1	2	2	1	1	2	0	0	2	1	1	1	1	0	1	1	1	1	2	2	1	0	2	0	1	2	2
37459879	TGCAGCTACCCGTGGTTTGAGCAGCACCTCATCTGTCAGCGAGGTTACGGAGACATACCAATATCTTAC	33	T>C	0.511765	11.2841	1	2	1	2	0	2	1	1	0	1	1	2	0	0	0	0	0	2	1	2	0	0	2	2	1	2	0	1	2	0	2	1	2	2	0	2	0	1	0	0	0	0	0	0
37460101	TGCAGGGCATTAGTTTGACTTTTGAAGTCATCAGAATATTAACCATTTTATGACATTGACGTAAGCTAT	18	C>T	0.511905	12.168	2	0	0	2	2	2	0	0	2	2	0	2	1	-	1	2	1	2	2	2	1	0	0	1	1	2	1	0	2	0	1	1	1	1	1	2	2	1	1	1	1	1	1	1
37454920	TGCAGGTTAGTTCTCTACTTGTTGATTTTCCTTTGCTGCATTTCAAGCATTTGCAGATCTCGAAATGAA	38	C>T	0.512195	25.7808	0	2	0	0	0	2	1	2	1	1	0	0	0	0	0	0	0	0	0	0	0	0	2	2	2	0	0	2	1	0	1	2	2	0	-	2	1	1	0	2	0	2	0	2
37457799	TGCAGATCTTCGCCAATTCAGCCAGGAAGTGTATGGTCGAATCATTATGTGCTCCTATTTTTGGCAGGC	67	G>A	0.512195	3.93451	0	0	0	2	2	2	1	2	1	2	1	2	2	2	2	1	2	2	0	1	2	0	0	0	0	2	2	2	2	2	1	-	0	0	0	1	1	2	0	0	1	1	2	2
37458568	TGCAGAGGAACATGCATTTCCTGTGCTGGTGAGGCTGTAACTATCATTAACAAAGGTGGGGTCTGCACC	10	C>T	0.512195	5.88329	2	1	0	2	2	2	1	2	1	1	2	1	2	2	2	1	1	1	1	1	0	0	0	2	1	0	1	0	1	0	1	-	-	0	0	1	2	0	1	2	1	2	2	1
37459116	TGCAGCTCTCGGTTTGTCCCTTGATGACATCATCAATAACACCAGAAAACTAAAGTCCGGATCCGGAAA	17	C>T	0.512195	30.4646	1	2	1	1	0	2	1	1	1	1	-	0	1	-	0	2	1	0	0	0	0	0	0	0	0	0	0	0	2	0	1	1	1	1	1	0	1	1	0	1	2	0	2	0
37454767	TGCAGGCCAACCAACATACCAGTGGCAATGGGTGTCCTATGAATCATCACCTTTGTTTCTTTCTGGCCC	19	C>A	0.512346	42.9558	0	1	1	1	1	1	2	2	1	2	1	1	1	1	0	1	1	1	1	1	-	-	1	1	1	1	1	1	1	1	2	1	0	2	0	1	0	0	1	2	0	2	2	1
37450894	TGCAGGCATCTTTGGAATTCAAGTGTAAAATTCAAGAACCATGCACAAAGATGAGTTCAGAATCCAGCA	45	C>T	0.517647	7.30899	1	2	1	2	1	2	2	2	0	2	1	2	2	0	2	2	2	0	2	2	2	1	0	0	0	2	2	0	0	2	2	1	1	1	0	1	2	1	2	1	1	2	2	0
37453264	TGCAGTGTACTGGGCCAAAATCTCTGCACTATTATTTGCACCAAACCCTGACCCG	16	A>T	0.517647	0.932974	2	0	0	0	2	2	2	2	2	0	2	2	2	2	0	2	2	1	2	1	0	0	0	2	1	0	2	2	2	2	2	0	0	0	0	2	0	0	2	1	0	0	2	2
37456057	TGCAGGTTTCACAATTGATGCCGCCAGAACGTCCG	17	A>G	0.517647	1.96086	2	0	2	2	2	2	2	2	2	1	0	2	0	0	2	2	0	0	0	0	1	1	1	1	2	2	1	2	1	1	2	0	0	0	1	0	0	2	2	0	2	2	2	0
37455769	TGCAGACCCCACTTAGAGAAGAAACTTAGTGCAGTTTGATTCCCG	27	A>G	0.517857	10.6651	2	1	2	2	2	2	0	2	1	2	1	1	0	0	-	0	0	1	2	2	0	0	0	0	0	2	1	2	2	2	0	0	2	2	1	0	1	0	1	2	0	2	1	2
37456826	TGCAGGAAATGCATCCTTTCCTGAAGATGAGAGAGAAAGATACAATTTTTTTATATATAATAATGACCA	11	C>G	0.518072	2.67879	0	1	1	0	2	2	2	2	0	2	1	2	0	0	0	0	0	2	0	2	2	0	0	0	0	2	0	1	0	2	0	-	1	1	2	2	0	2	2	2	2	2	0	0
37456629	TGCAGCACAACTTAAAAAAGAAATCCAGGAGCGAATCTGCAATGACCAGGAGCGAATCTATATGACTTC	54	A>G	0.523529	17.8006	0	1	1	2	2	2	1	2	0	2	0	0	0	0	0	0	0	0	0	0	2	0	0	1	1	2	2	2	1	2	2	0	2	2	1	0	1	2	2	1	2	2	2	1
37458664	TGCAGCTAATAGCCAAAGCATAATTAGGGACGAAATAGAAATTGGTATCCAGCTCAAGAAGGCTAATGC	24	T>C	0.523529	21.6587	0	0	0	0	0	2	0	0	0	0	1	2	0	0	0	0	0	0	0	1	2	2	1	0	2	1	2	1	1	2	1	1	1	1	2	2	2	1	1	1	2	2	2	0
37459947	TGCAGACCAGAAGCTTCCAGTAATTTCTTTGAAATCTCTACTCTACCCTATTCTCAATCACATTGCTAG	16	C>T	0.52381	4.69289	1	1	1	2	1	2	1	2	2	2	1	2	2	2	0	0	2	2	2	1	1	0	2	0	0	2	2	1	2	0	0	0	-	0	0	2	0	0	2	2	1	1	2	2
37458918	TGCAGCGTTTTCCGCCCATGCCGCATCGTCTAGTCGTCCG	31	A>G	0.529412	23.6767	2	0	0	2	2	2	2	2	0	0	0	0	0	0	0	0	0	0	0	0	1	2	1	1	2	2	1	2	1	2	0	0	0	0	1	1	1	0	1	1	2	0	2	1
37452946	TGCAGCTCGAGTCTTCACGCAATTCTCCACCGGCGACGGAGGTTGGGTTACCG	47	T>C	0.529762	2.2511	1	0	1	0	1	1	0	2	1	2	1	0	2	2	1	0	2	2	0	2	1	1	2	1	1	1	2	0	1	1	2	2	0	0	2	2	2	0	0	2	2	2	2	0
37454254	TGCAGATTGTATCTTGAAGAGCTTCGATTGTGACGAGATAGGTAGCTGACCAATCATATATAATTTGGT	25	G>A	0.529762	1.12865	2	2	0	1	1	2	2	2	1	1	1	2	0	0	2	2	0	2	2	1	2	0	2	1	1	2	2	0	0	1	0	0	0	0	2	2	1	0	2	1	0	0	2	0
37454805	TGCAGGGAATCCATGGATATAAGGCCTTTTTTCTCAAGGATTGCCCTTCTTGTAGGCTATGGAGACAGA	43	C>T	0.529762	0.475506	2	2	0	1	2	2	0	2	2	0	1	1	0	0	2	2	2	2	1	2	0	2	1	0	0	2	0	0	0	2	1	2	2	0	0	0	0	2	2	2	2	1	1	2
37458335	TGCAGAGATTGGGGGCTGAAGAGCTACACCG	21	A>G	0.53012	2.62206	0	2	1	0	2	2	1	2	0	1	2	2	0	0	0	2	2	2	0	0	1	2	0	2	2	2	0	0	0	0	2	0	2	2	2	2	2	0	0	2	1	2	1	0
37460272	TGCAGAAAAAGCTCCTTGAAACTGTTTCTAGGATCGACACATAGCGATTCGAGGATCGAACCG	35	G>A	0.53012	0.341059	0	0	0	0	2	2	2	2	2	2	1	2	0	2	2	0	1	2	2	0	1	2	2	1	0	2	2	2	2	1	1	-	0	0	0	2	2	2	1	0	0	1	2	2
37456590	TGCAGATTGTTGTTCATCACTCACCTTCCTCCGCCGAAGATCTCTGTACATCACTCGTCGTCCTCCGCT	59	G>A	0.530488	15.6545	0	-	-	1	1	1	2	2	0	-	1	1	1	2	0	0	2	1	1	1	2	1	1	2	2	1	1	1	1	1	1	1	1	1	2	2	1	1	2	2	2	0	1	0
37458699	TGCAGGATAATCTTCATCTGCCGTTCTTTTTCTCCCCGGCGGTGCAGCCCTTCAACGGTGGTGATTCCG	16	T>C	0.535294	17.6834	0	0	0	2	0	2	2	2	2	1	0	2	0	0	2	2	2	0	2	0	2	2	1	1	0	0	0	2	2	2	1	0	1	0	0	0	0	0	1	1	0	2	1	2
37459524	TGCAGCCTCTACATGAAGATAACATCTTCATTCATTACAATCATGCTAGACCGTTTCCG	9	T>A	0.535294	4.10059	1	1	0	0	2	2	2	2	0	0	0	2	0	0	1	0	1	2	2	2	1	1	2	2	0	2	1	0	1	2	2	0	0	0	2	2	0	0	1	0	2	1	1	1
37450142	TGCAGATGCTGCAATGGATGTGGTTCTTTCTTTTGGGACCTTGAATCCTCCATCATGTTGAGACCCTCC	64	C>A	0.535714	0.689476	2	1	0	2	2	2	2	2	2	0	1	1	2	0	1	0	0	2	1	0	1	1	1	2	1	1	1	1	2	1	2	0	2	2	2	1	0	0	1	2	2	2	0	1
37459887	TGCAGCTTCGATTTTTAGCAACAAGTTACAGGAATGGAGGCAGAGGCAGAAGCTGACGAAGCAGCGCAA	56	C>A	0.535714	1.61041	1	1	2	2	1	2	1	2	2	2	1	2	2	2	0	0	2	2	2	1	1	0	2	0	2	2	2	2	2	0	0	0	-	0	0	2	0	0	2	2	1	1	2	2
37449729	TGCAGAAACAAACACCAAGTAGGTACATGACCCAACAACTCAGAAACTCCAAAAACGAGCCCCATGTGT	64	T>C	0.537037	22.6051	2	2	0	0	1	2	1	2	1	2	-	1	0	0	0	2	0	1	1	1	0	0	0	0	0	0	2	0	0	0	0	2	2	0	2	0	2	0	1	0	1	0	1	0
37459976	TGCAGTCAGAACCACTTTCTCTCTCTCGCTAACATCGTTACTCAGATTCCGTAACCGCCGTCATCTAGC	65	T>G	0.537037	14.9049	0	-	0	2	0	2	2	2	0	1	-	1	2	2	2	2	0	1	2	1	1	1	1	0	0	2	0	-	0	1	2	0	0	0	1	-	2	2	0	0	1	1	0	0
37450831	TGCAGGAGTGGTTTATGGATCTCAACCCGTGGAAACCCGTGATGGTGTCTAGAGGAAGAACGGCTTGGC	25	C>A	0.541176	19.4877	2	2	1	1	1	2	1	2	1	2	2	1	0	2	0	2	1	1	1	1	0	1	2	1	1	2	1	2	2	2	0	1	1	1	1	2	2	1	2	2	2	0	1	2
37451234	TGCAGTATAGTAAAACATGTGGTGATTGTAATTTCTAACATGTCATTTGAGAGTTCCTATAAACTTTAT	60	A>C	0.541176	15.8218	0	0	0	0	2	2	0	0	0	0	2	0	0	0	2	2	0	2	0	0	0	0	0	0	0	0	0	0	0	0	1	0	0	0	2	0	2	0	0	2	1	2	1	2
37457742	TGCAGAATGAAGATTACCATCTTCTAACCACTTTACATGGTTCTCCCTAAACTCTACGTGTCTTATCCT	54	T>G	0.541176	9.63492	1	0	1	0	1	2	2	2	2	2	0	2	0	0	0	0	0	2	2	2	0	0	0	2	2	0	0	1	0	1	2	2	2	1	2	1	2	1	1	2	2	2	0	2
37458431	TGCAGGTAATTGTCAGCAATATGGAGCCCG	13	C>T	0.541176	1.8407	0	0	0	2	2	2	0	2	0	0	2	0	1	2	2	0	2	0	0	0	2	1	2	2	2	2	2	1	1	1	2	2	2	0	2	0	2	1	2	2	0	2	0	2
37455227	TGCAGTTCTGCCATATATTAGAAACAATATTTTTTGTTGCCATGAGACGACGTGTCGTTTGAGTTAGAG	24	C>T	0.541667	0.354191	1	1	0	2	2	2	0	0	0	0	1	1	0	0	2	0	0	2	2	1	1	-	1	2	2	2	2	0	2	2	1	0	0	0	0	1	0	0	0	1	0	2	0	0
37454652	TGCAGCTTGAAAGGGTGGAAGAAAGGCCCAACACTTGTCCTACAAACTGGGCAATCAAAGTGAGAGTAA	38	C>T	0.542169	11.3017	2	2	1	2	2	2	0	2	-	1	0	1	1	1	1	2	1	2	1	1	1	0	0	2	2	2	1	2	0	2	2	0	1	2	-	0	2	2	0	2	2	0	0	2
37456904	TGCAGGCTTGGAGGCAACATGGCTCTTTTCACTGATATGCGTGTAATGTATGGTGCTTGTTCAGAATAT	40	G>A	0.542169	21.9812	0	0	0	2	2	2	0	0	0	0	2	0	0	0	0	0	0	0	2	2	2	1	1	1	1	1	1	1	0	1	0	0	0	2	2	2	2	0	1	1	2	1	1	2
37449980	TGCAGAGACACTCAGCAGGCAGAGTTGTTGCTAAGCAGGATTTGGGCATCAGCTACTCCTTCAGGAGAT	17	G>A	0.542683	4.65856	0	2	0	2	0	2	0	2	1	0	1	1	2	0	0	0	2	1	2	1	1	2	0	0	1	2	2	0	1	2	0	2	2	2	2	2	1	2	2	0	0	0	2	2
37457998	TGCAGGAATATATTTCCAAGAAAGAAGTATATTTGAAGATATATTAAACTGCCAAGAAAGAAGTATATT	54	A>G	0.54321	16.6001	0	0	2	1	2	2	2	2	1	1	-	2	1	1	2	2	0	0	1	2	0	-	0	1	1	0	0	-	0	0	2	0	0	0	2	0	0	2	1	2	2	1	0	-
37454318	TGCAGCACAGTACTTTCTTTGACCAGATCCTTTCAGTGAGGGGAAAATGGAGTAGACGTTTCTATTTCT	42	G>A	0.547059	10.9566	1	2	0	2	2	2	1	1	2	1	0	1	2	2	1	1	2	2	2	0	1	0	2	1	1	2	1	2	1	1	0	1	1	1	1	0	0	1	2	2	1	2	2	0
37450818	TGCAGGAGGACAAGGGTCCCTAGGATTCTCAACACAATCCTGTATATCATTGTATACATTATTCAAGTC	13	G>C	0.547619	18.666	0	2	0	2	0	2	0	0	0	0	2	0	1	1	1	2	1	2	2	0	0	1	1	2	2	2	1	1	1	2	0	1	-	1	2	1	1	1	0	0	0	0	0	0
37454250	TGCAGATTCTGTCATTATTTCTGTGTCACATTTGGATTTGGTCTTACGTATTTGTTGACTGGATTGATT	28	C>A	0.547619	2.81512	2	0	1	2	1	2	2	2	2	-	1	0	0	0	0	0	0	0	0	2	2	2	0	0	0	1	0	2	0	0	1	1	2	2	2	1	1	2	2	1	0	2	2	2
37459525	TGCAGCTCTCGGTTTGTCCCTTGATGACATCATCAATAACACCAGAAAACTAAAGTCCG	17	C>T	0.547619	15.0543	1	2	1	1	0	2	1	1	1	2	-	2	1	0	0	2	1	0	0	0	2	0	0	0	0	0	0	0	2	0	1	1	1	1	1	0	1	1	0	1	2	0	2	0
37459899	TGCAGTATGTCTAACGATAGGGCCCATAAGTTCATGGCTTCTGGGTCCTCAGAAGGTTTGACTTCAGAG	43	G>C	0.547619	11.8305	2	1	0	1	0	2	1	2	1	0	0	1	0	0	2	1	2	2	2	1	1	1	2	2	1	2	2	1	2	2	1	0	0	0	2	0	-	0	0	0	1	2	1	0
37454174	TGCAGATAGTGGCATTTGGGTGTTTCAATTTTCTGGAATTGTTTTTTCGGAATCTTTCCGGATTTTGTT	59	G>T	0.549383	14.7344	0	0	0	1	2	2	2	0	1	0	0	0	0	0	2	0	0	0	1	0	1	0	0	-	1	0	1	1	2	0	2	0	0	0	0	1	2	0	0	0	2	0	2	2
37451331	TGCAGTCTCAATTCTATAATACTACTATTATTTACTTCCTATTTTGCTCTAAGGCTAAGTGTTGTATGT	46	C>A	0.552941	12.3581	2	1	0	1	0	2	2	1	2	1	1	0	2	0	1	2	2	2	2	2	0	0	2	2	2	0	0	2	0	0	1	1	1	1	1	0	1	1	1	0	2	1	2	2
37451343	TGCAGTCTTGAGATCATTGTGTTTTTCTCTCTCTTTTTTCCTGTTGCTTGGTCAGTATATGAGCCTAGG	8	T>G	0.552941	2.66475e-05	2	0	0	0	2	2	2	2	2	0	2	2	1	1	2	0	0	2	2	2	1	1	2	1	1	1	0	2	1	1	0	2	2	2	2	2	0	0	0	2	1	0	1	2
37454928	TGCAGGTTCCGCTGCTGGACTCGGTCCAGGTTGATAAATTAATTTGGATCCCGTCCAGAAATGGGGTCT	51	C>T	0.552941	0.779199	0	1	0	0	0	2	2	2	0	0	2	0	0	0	0	0	0	2	0	2	2	0	2	2	0	2	0	0	2	0	2	1	0	0	2	2	2	2	1	1	2	2	2	2
37455087	TGCAGTGAAGTTCTTCAGTTATGAGCAAGCTTCTAAGTAAGTTTTCCTTTATATGTACAGTGATGCATT	65	C>G	0.552941	4.83588	0	1	1	2	2	0	2	2	0	2	1	1	2	2	0	2	2	0	0	2	0	1	2	0	0	2	2	0	2	2	0	2	1	2	0	0	2	0	1	1	0	2	2	1
37456678	TGCAGCATGTTATGGGATTAGGAACATAGCATCATAAAATATTAAAGTTGAACAAATTGGTCACTACTT	60	T>C	0.552941	9.46561	1	2	0	1	1	2	2	2	0	0	0	0	1	2	2	0	2	2	2	0	0	2	2	1	1	2	2	1	2	2	0	0	0	1	0	2	0	2	2	0	0	0	0	0
37457428	TGCAGCAACAACTGCCAATGTCTTGTTGCTGCGCCG	14	C>G	0.552941	19.2981	1	2	1	2	0	2	2	2	1	1	1	1	1	1	2	2	1	1	2	2	1	1	1	1	1	2	1	0	1	2	0	0	0	0	1	0	1	0	0	0	0	1	2	1
37454940	TGCAGGTTTATTGAAGAAGTTTATGTAAACCAATTTTTCCTCCCCTAGACTTTGTTTTACAAAAAATAA	33	T>A	0.553571	5.39093	2	2	0	0	1	1	1	2	1	1	0	1	1	1	2	2	1	2	2	2	2	-	2	0	0	0	2	0	0	2	1	0	0	0	0	2	2	0	0	0	2	0	2	2
37458056	TGCAGGTACAACGTGAATACCATATCTTAAGTAAAACTCAGAAAGAAACTTTCAACCAGCATACCATGA	11	C>T	0.553571	16.7106	2	2	1	2	2	2	0	2	2	2	1	0	0	0	2	2	2	0	0	0	-	1	0	2	1	0	0	2	1	2	1	1	1	1	2	0	2	1	0	0	0	0	0	1
37460203	TGCAGCCACCTCTTGGGTTTGAATTCAAGGCAATCGGGGCCCCATATATTCTCCATCCGACCCATCGCA	13	T>C	0.553571	0.107051	2	2	0	2	2	2	2	2	2	0	0	0	0	0	0	2	2	0	2	0	0	1	1	2	1	2	1	2	1	2	1	0	0	-	2	2	2	0	2	1	2	1	2	2
37460216	TGCAGTACCGAATAAGAAAAGAAATTGTGAGATCTGCCTGTCTCTTCCTCTGGTCACTCCTGGCCCGAG	39	G>A	0.553571	29.2937	0	1	0	0	2	2	1	2	2	0	0	2	1	1	1	2	1	0	2	0	-	0	0	0	0	2	1	1	0	0	0	1	1	1	2	1	2	2	0	0	1	0	1	0
37451057	TGCAGGTCAAAGGAAGACTCTGTCTTGCTCTAACAGATTAACGAACGAACGAACAAACAAACAGAATCT	46	G>A	0.554217	11.1208	0	0	0	0	0	0	2	2	0	0	0	0	0	0	0	0	0	0	2	2	0	1	2	0	0	1	0	0	2	2	0	0	0	2	2	0	1	1	0	2	2	2	2	1
37449689	TGCAGAGTGTCTTTTCCATTTCAGCACTTCTAGTCCCTTCTTCCCTAAGCTATTAATTTTTTGTTTGTT	26	C>T	0.554878	4.51625	2	2	1	2	2	2	1	2	1	1	1	1	2	2	2	2	1	2	2	2	0	-	1	2	-	0	1	1	-	0	2	1	1	1	2	1	2	1	2	2	0	2	1	1
37456786	TGCAGCTCTGCTGAAATAGAGGGAGATTTTTGCAACAGCAACTCCGAAATGCTCCAAAAGGCATTAACT	41	C>A	0.555556	34.2225	0	0	0	0	-	0	0	0	0	2	0	0	2	2	2	2	2	0	0	0	-	0	0	0	2	0	1	1	0	0	2	1	1	1	1	2	1	1	-	-	0	2	0	1
37454202	TGCAGATCTGCGATTCGTGATCATCCTTCAAATATGCAATTCATTTGCATGACAAGATGAGCCTATTTG	12	A>G	0.558824	10.7598	1	1	1	2	0	2	2	2	1	1	2	2	1	2	2	2	2	1	2	2	1	1	2	2	1	2	2	2	0	2	2	1	2	1	0	1	0	2	1	0	1	2	1	2
37454927	TGCAGGTTCCAGCATCCAGCGGTACGCAGCTCTCTGATATTGTACAGACCCCATTATTAGTTATAGTAA	44	C>T	0.558824	17.3066	2	0	0	2	2	2	1	2	1	2	2	0	0	0	0	2	0	0	0	2	1	1	1	2	2	2	1	2	2	1	2	1	1	1	1	1	2	1	1	2	2	1	1	1
37457802	TGCAGATGAGTGAAACCAGTAATAAGCTAAAAGTGGAGACCTATCAAACTGATGATGCAAAAAAACTAC	58	A>G	0.559524	6.37311	2	0	0	0	2	2	2	2	2	2	0	0	0	2	0	2	0	0	0	0	2	2	2	1	2	2	0	2	0	0	0	0	0	0	0	2	2	0	0	2	0	2	0	0
37454122	TGCAGAGGACCAATTAAGGGCGACCTGTCCACCAGCAGGGGGTATGCCGGGACACAGTGTAAGAACCTG	25	T>A	0.560241	12.5414	2	0	0	0	2	2	0	0	0	0	2	1	0	2	2	2	2	2	1	1	1	0	2	2	2	0	0	0	0	2	0	1	1	1	2	2	2	1	2	2	2	2	1	1
37456780	TGCAGCTCCCTTCTCCATGGCATGCGTTTAGCCAGAAACTTGTCCCTCAGGAAAGTGACTTTTGAAATT	67	T>C	0.560241	19.6464	0	1	2	2	2	2	2	2	0	0	0	1	0	0	2	0	0	0	0	0	1	1	1	1	1	1	1	2	2	2	0	0	0	0	0	1	0	1	0	2	2	2	2	1
37457055	TGCAGTGAAAGTGAAAGAGAGGTGTACCTGAGCTACGATGATGAACCGCCGTCGAGATCGGTGTCATCA	62	G>C	0.560976	29.9015	0	0	0	0	0	0	2	2	0	0	1	2	0	0	0	2	0	0	2	1	0	0	0	0	0	0	0	2	0	2	0	0	0	0	0	0	0	0	2	2	0	1	0	0
37458395	TGCAGCTACGACAGCGACAGAAGAGGCGGCGCCACCGAGGGGTGCCG	40	G>A	0.561728	6.03101	0	1	1	2	0	2	0	2	2	2	0	2	2	2	0	2	2	0	0	0	-	1	1	2	0	1	0	1	1	2	-	1	1	1	1	1	1	1	1	0	2	1	2	0
37458767	TGCAGTCTCTGTACCAACATTTATTGTGTCTTGAACAACCTATTAATGCAAAGGGATTCATGGCAAAAA	24	T>C	0.561728	11.2792	2	1	2	2	1	1	2	2	0	0	0	0	0	0	2	2	0	1	1	-	0	1	2	2	1	1	0	0	0	2	2	1	-	1	0	2	1	-	1	2	2	2	0	1
37459636	TGCAGTAGTCGGCCAGGTAGTTATAGTAAAAGATAAAGTAGATAATTATATGCATTGGCCAGTATCGAA	57	G>C	0.561728	1.3335	2	2	2	2	0	2	0	2	2	2	2	2	2	2	2	2	2	2	2	2	0	0	0	0	1	2	2	2	2	0	2	2	2	2	1	0	0	-	2	2	0	0	2	2
37457749	TGCAGACGTTGCCATGCATACCTCCCAGAGCCTGAAGTCGAAGCTATCTGACTCGAGTGCGTCGGCGAG	67	A>C	0.564706	2.95249	2	2	0	2	2	2	2	2	1	2	0	0	0	0	0	0	0	0	0	0	1	1	1	0	2	1	0	1	2	1	1	0	0	0	2	2	2	0	0	1	2	2	1	2
37458429	TGCAGGGTGGATAAAAAGGGATAATAGTGTTTATAACACCTTTTGAATAGCCG	5	G>A	0.564706	6.76408	0	1	1	0	0	2	2	2	2	0	1	1	2	2	2	1	2	1	1	1	0	0	0	0	0	0	0	0	0	2	2	1	1	1	1	0	1	1	0	0	2	2	2	0
37459311	TGCAGCTCCCATAGTGAAATCAAAGAAGGGTAAGTCGATCCTACACATGCCTTTAATAACACTCAAATA	37	A>G	0.564706	1.63081	1	2	1	2	2	2	1	1	1	2	1	2	2	2	2	2	2	1	2	2	0	1	1	2	2	2	0	1	0	2	0	0	0	0	2	2	0	0	2	2	0	2	0	0
37454392	TGCAGCATCCAAAGTCGGAGACTTTTCTACTTCGGGAATTGAAGGGGCATCGCTCATGTCGATCTCAGA	9	C>A	0.565476	3.37941	2	1	0	1	2	2	2	2	1	1	2	2	1	1	2	2	1	0	0	2	-	2	0	1	1	0	0	2	0	1	1	0	2	0	0	2	2	2	1	2	1	0	2	1
37455798	TGCAGAGGACCAATTAAGGGCGACCTGTCCACCAGCAGGGGGTATGCCG	25	T>A	0.565476	16.472	2	0	0	0	0	2	0	0	0	0	2	1	0	2	2	2	2	2	1	1	1	0	2	2	2	0	0	0	0	2	0	1	1	1	2	2	2	1	2	2	2	2	1	1
37453939	TGCAGAACCCGGAACTGCATCGGGCTAGAAGTATGGTTCTATTGCCAAGAGAAGGTAGCTCGAGGCAGG	20	C>A	0.567073	15.0734	1	2	1	2	2	2	1	2	2	0	1	2	0	0	0	0	-	0	0	1	0	1	0	1	0	0	2	0	2	0	1	0	2	2	0	1	1	0	0	1	2	0	1	2
37450650	TGCAGCTCGATCTCACTTTCAATCTGCCTGCGGTTTCCTCAGCAACTGAACTCTTGTGTTTCAAGCTCG	15	C>T	0.570588	0.020887	2	2	0	2	2	2	0	2	0	2	0	2	0	0	0	0	0	2	2	2	1	0	0	2	1	2	2	1	2	2	0	1	1	1	0	2	2	2	2	0	2	0	0	0
37458946	TGCAGTAGGCAGGTTCAGCATATCCG	13	T>C	0.570588	5.5599	2	0	1	2	1	2	0	2	2	1	1	2	0	0	2	2	0	2	0	0	0	1	2	2	2	2	0	0	0	0	2	2	1	1	2	0	0	2	0	0	2	2	0	0
37459759	TGCAGCAGCTTTGATACAAAACTCATTAGAAATCAAGCATAGAATTCTTCGATTTCTTTCTAGTTAGGA	23	C>A	0.570588	5.5599	0	2	1	2	2	2	2	2	0	2	2	0	0	0	1	1	2	0	2	2	0	0	0	2	0	2	1	1	2	1	2	0	0	0	2	2	2	0	1	0	0	1	0	1
37456423	TGCAGAAGCTGCTCAATTATTTTTGTTTACAGTGACCTCAAACTGAATTCAACGATGTGAAGAACACTG	66	C>T	0.571429	14.5833	1	0	2	0	0	2	0	2	0	2	0	2	-	0	0	1	0	0	0	0	1	2	2	0	1	2	2	0	2	2	0	1	1	1	2	0	1	1	2	2	1	1	0	0
37456447	TGCAGACAACTAGACTCGCAACCGTCAGCAGCAGTGCCACTCACCAAACTAGAAAAATCTGGCAATTTC	17	G>A	0.572289	12.2854	1	1	-	0	2	2	0	2	2	0	1	0	2	2	2	0	0	2	0	2	0	0	1	2	1	2	0	1	1	1	1	1	2	-	2	2	0	2	0	1	2	2	2	0
37457443	TGCAGCAGGTGGTGGTAACAGTCGGCGGCAGTGGGTCTCTGCTCCG	35	T>C	0.572289	4.66456	2	0	1	1	0	0	0	2	2	2	2	2	1	1	2	2	1	0	0	2	0	0	0	2	2	2	0	0	0	0	1	2	2	2	1	0	1	2	0	2	1	0	2	0
37459867	TGCAGCAACATAAGCAGTCTGATTTTCCCAATCAAGAGATATAGAGATGTGCTGAGCAGATGAGGAGAC	18	C>T	0.572289	4.66456	0	0	0	0	2	2	0	2	1	0	2	2	2	2	2	2	-	2	2	2	0	1	1	2	2	2	2	2	2	1	2	0	0	0	0	2	0	0	1	0	0	0	0	0
37453989	TGCAGAATCCGTGAATCACATTTCTGGGCCTTAAGCTGGTCATATTCTGACTCCAGCCTACACTTGTGG	13	A>G	0.573171	10.1587	1	1	1	0	0	0	0	2	2	2	1	1	0	0	0	1	2	0	2	1	1	-	-	2	2	0	1	0	1	1	2	-	1	1	0	2	0	1	2	1	1	2	1	2
37456079	TGCAGTCATAAGTAAACCAGAATGGTTAGACAATTTGGTCTTTGGACTCCG	43	G>A	0.573171	20.6248	0	0	0	2	0	0	2	2	0	0	0	0	0	0	0	0	0	0	0	0	1	2	0	-	1	2	2	2	0	2	0	-	-	1	2	0	1	1	2	0	1	2	1	2
37450634	TGCAGCTCACTCTATACCTCTATAAAAGGCTGCTGCAAGAACGGGCTACATAGAAGTCGTCACTTTCAA	19	C>A	0.576471	0.111888	2	0	0	2	2	2	2	2	0	0	1	0	0	2	2	0	1	1	1	2	2	0	0	2	0	2	0	2	2	2	1	1	1	1	1	2	2	1	2	2	2	1	0	2
37450855	TGCAGGATGCTGGGGTTACCATGTCCCCTGACCTTAGGGCAACTGCTTTATCTAACGTCATCAAGAATG	25	C>T	0.576471	2.77973	2	2	1	0	0	2	1	2	2	0	0	1	2	2	2	2	1	2	1	2	0	2	2	2	2	1	2	0	0	2	1	0	2	0	2	0	0	2	0	1	0	2	0	2
37456810	TGCAGCTTCCACTACCATTACTACTCTTCTTCTTATGATTTGTTGGCATCAATAATGATGATGACGACG	52	T>G	0.576471	11.8629	0	2	0	0	0	0	0	0	0	1	2	1	0	0	2	0	0	0	0	2	0	1	2	0	2	1	0	2	0	2	0	1	1	0	1	2	1	2	0	2	2	0	0	0
37459283	TGCAGTTAGGAACAAATTTTTTTATTGAAACCG	23	A>G	0.576471	15.1206	2	2	0	0	0	0	0	2	0	2	0	2	0	2	0	2	1	0	0	0	1	2	0	0	0	0	2	0	0	0	2	2	2	2	0	1	0	0	2	1	0	0	0	0
37451390	TGCAGTGCAGAGAACAAGGTGTAGAAAACCATATAACTAATCAACAATTTCATTAGTTTTTACCATTTG	14	C>T	0.577381	9.78869	2	1	1	2	2	2	1	2	2	1	0	2	0	0	0	2	0	2	1	2	1	2	2	1	1	2	0	0	0	0	1	0	0	2	2	1	0	1	2	1	0	2	0	0
37459158	TGCAGTACCAGTATGAAGGCAGGAAAAACAGAGGTGACAGATCTGTACAGCTGGGCAAAAACAACAGTG	34	T>A	0.577381	3.19427	0	2	2	2	0	0	0	2	2	2	1	1	0	0	0	2	0	1	2	2	1	0	2	2	2	0	2	0	1	2	1	0	1	2	2	2	2	1	2	2	1	1	2	1
37450608	TGCAGCTACATTTAAGTTTCATTCAATATTGAGCACATTTTTCATGTCTCGAATACAGGAGGTTGACAA	6	T>A	0.579268	18.4701	0	2	0	0	2	2	1	2	2	2	2	0	0	0	0	2	0	0	1	2	1	2	0	1	1	1	1	1	1	1	2	-	1	1	2	0	1	1	0	0	0	2	0	0
37455265	TGCAGTTGTGTCAGAAAATCAGGTACCGGTCCACTTAAGCTGTTGTTTGATAAGTCCCTGAATGGGGCA	53	G>A	0.579268	11.5019	0	2	2	1	0	2	0	2	0	1	1	0	0	0	2	0	0	1	0	1	0	0	2	0	-	0	0	0	0	0	1	1	1	1	0	2	0	2	1	2	2	2	0	1
37450393	TGCAGCATAGATATTTGCTGAAGACTGTTGAGAATGTTATTATTAATGAATTTGTATTGTTTCCATGTT	53	G>T	0.580247	6.82916	2	2	1	2	1	1	0	2	0	0	1	0	2	2	2	1	1	2	1	1	1	0	2	2	0	2	2	0	2	2	1	1	2	2	0	2	2	0	1	1	0	2	0	1
37457169	TGCAGTTTTCCGAAGTCGAAACGTGTACTCAAAGAAAGATAATTAATAATAAGAATGATAGGATTTGTT	15	T>A	0.580247	15.8551	2	1	0	1	0	2	1	2	0	2	-	1	1	1	2	1	1	1	1	2	1	1	2	2	1	1	2	1	1	1	0	0	0	0	2	0	0	0	0	2	2	1	0	0
37450004	TGCAGAGATCGAAACTGAATCCACCCTTGGGAGGAAGATCCATCGACTTAGACATACTCAAAATTCAAA	42	T>C	0.582353	13.2864	0	1	2	2	2	2	0	0	2	1	0	0	0	0	2	2	0	0	2	2	0	0	0	0	0	0	2	0	0	0	2	1	1	1	1	2	1	2	2	1	2	0	1	2
37450116	TGCAGATCCAGACAGGGTAGTTTAATCTAACGGTTAGAATGAAAAGACCGAGAAAACCTTAGTGGAAGC	61	G>A	0.582353	5.32309	2	0	0	2	2	2	2	2	1	2	2	0	2	0	2	2	1	2	2	2	0	0	1	2	0	0	0	0	0	0	1	1	1	1	2	2	2	2	2	2	2	2	0	0
37456426	TGCAGAAGTACTGCGGCGAATTCGGGCGGTGGCAGCTGAAGCACTTCGTCCTCACCAATCTCGCATGGG	34	G>A	0.582353	0.00598875	1	0	2	2	2	2	2	2	2	1	0	1	2	2	2	2	1	2	2	2	0	0	0	0	0	2	2	0	1	2	2	0	0	1	1	2	2	2	1	0	1	2	2	2
37457895	TGCAGCCCATTTCCCCCAAGGCCTCAGCCGCACCCCACGGAACTTCCTGCCGCTGTCGTCGGCTCGGGA	64	C>G	0.582353	0.00598875	2	0	1	2	0	2	2	2	1	0	0	2	0	1	2	1	1	2	0	2	1	2	0	0	2	2	0	2	2	2	0	1	2	2	2	2	0	2	2	2	2	0	2	0
37458908	TGCAGCATCGTGGCCGTGTAACGGCAAGAGATTGAGCGAGACAGGCTCCG	18	T>C	0.582353	10.2342	0	0	1	2	2	2	2	2	2	2	0	0	0	0	0	0	0	2	0	0	0	0	0	0	0	2	0	0	0	0	1	1	1	1	0	2	1	2	2	1	1	2	1	2
37451427	TGCAGTGGATGCCATTTGATGAATATGCAGCTCAGCCACTCATCGAAAAGCACGAGCGTTTGAAGTACA	28	A>T	0.583333	31.0685	-	1	2	0	1	1	1	2	1	2	0	0	0	0	0	0	0	0	0	0	1	1	1	1	2	1	1	1	1	2	0	0	0	0	1	1	2	0	2	1	2	0	2	1
37454068	TGCAGAGAAAGCATGTGAGTGGGCCATTCAAAAATTGAATTAAATTAGGATGATAATTACCATTAATCC	22	G>A	0.583333	17.8692	0	1	1	0	0	2	0	0	2	2	2	0	0	0	2	2	0	2	2	0	-	0	0	1	1	0	1	2	1	0	2	1	1	1	1	1	2	2	1	1	2	1	1	2
37455066	TGCAGTCTCGTGAGCAGTCCCAACTGGCAACAATTCTAGGTCTGTGCAAGGTAATCGTTGCCACAGCAA	18	C>T	0.583333	5.91254	2	2	0	2	0	2	0	2	0	1	2	0	0	0	2	2	0	0	2	2	1	1	2	1	2	1	2	1	1	1	1	1	-	2	2	1	1	2	0	2	1	0	0	1
37451461	TGCAGTGTGAAAGGACCAGCAACCAAAACACAAGTTTGGAAAGTAAAGAAGATGGATTTTTGAAACTGT	22	C>T	0.584337	15.3148	1	1	0	1	1	1	0	0	0	1	1	1	2	1	2	2	2	1	1	1	2	0	-	0	1	0	0	0	0	2	0	0	0	0	0	0	0	0	0	0	2	0	0	2
37454886	TGCAGGTCCAGCGATGGAGGAGCGCCCTCCGTTGTCGCCATCGATCGCAACCGTAGAAGGGAGGAGTCG	21	G>C	0.585366	9.86294	1	1	2	2	2	2	0	2	1	1	0	2	0	0	0	0	0	0	0	2	1	2	0	1	2	2	2	0	0	2	2	0	-	-	0	2	2	0	0	1	0	0	2	0
37460281	TGCAGTCTCCCATTCTCCAGTCTTCGCATACATGAGGCAGTTATTGAAACTTCATAGCTTGTTTTCACT	33	G>C	0.58642	41.9941	2	1	0	1	2	2	2	2	1	2	1	1	1	1	1	1	1	1	1	1	0	0	2	0	2	0	1	0	0	0	0	-	0	0	0	0	0	0	1	1	0	1	2	1
37450003	TGCAGAGATCCTTAGTTTGGTATATTGATATACAGAAGAGCCTTTTAATTCCAACATTTGATACGTCTG	66	C>T	0.588235	18.4356	1	0	1	0	1	1	2	2	2	1	1	1	0	0	2	1	0	1	2	1	1	2	2	2	2	0	2	1	0	0	2	0	0	0	1	1	0	0	0	2	2	2	0	0
37458969	TGCAGTTGGATAGATATTTATGGTGCTGTTTTGTACAGACATTTCCG	42	T>A	0.589286	12.461	0	0	0	0	0	2	2	2	0	2	1	0	0	0	0	2	0	2	2	0	2	0	0	0	2	2	0	0	1	2	2	0	0	0	0	1	2	0	0	1	2	0	1	1
37459792	TGCAGGTAAAGGGTTTGCGAACCTTATTAGATACATTAAAATGGAATACAAAGAATAGAAAGTTTCCTT	17	C>T	0.589286	4.74185	1	1	2	2	2	2	1	2	1	1	1	2	0	0	0	2	0	1	-	1	0	2	0	0	0	0	0	2	1	0	1	0	2	2	1	2	2	1	0	2	1	1	2	2
37456350	TGCAGAAAATAAGAGAATATGGACAAGATGTTTTGTATCGCTCTTAATAGATGAAGCTATGGCAACCTG	50	A>C	0.591463	3.88717	2	2	0	0	2	2	1	2	0	1	2	0	2	2	0	0	2	0	0	0	-	0	-	-	1	2	2	2	2	0	0	0	0	0	2	2	0	0	2	2	0	0	1	2
37456406	TGCAGAACCGCATTAGTTCCTTTGTCAGGGTCTGTCAGATACACTTCGGCTCCAAAGGCCCGAAGTACA	44	T>C	0.591463	26.7364	1	0	1	2	1	1	2	2	0	0	-	0	1	1	1	1	1	0	2	0	0	0	1	2	0	2	1	1	1	1	0	1	1	1	2	0	2	1	0	2	0	-	0	0
37456443	TGCAGAATTGAAGATAGAAAGGCATATGACTAAGTTCTTGGTTTGAAGTTTACACACAGATTGAAATTG	18	A>G	0.591463	3.88717	1	0	1	1	1	2	0	2	2	1	1	2	1	1	1	1	1	2	1	2	1	0	0	2	0	2	2	0	1	0	0	0	0	0	2	2	0	2	2	0	2	2	2	0
37457052	TGCAGTCTCCCAAAAAAATTAAAAGCTAGCAGTGCAGAACAAAAATAAGACAAGATGGGACATTGTCTC	45	T>G	0.591463	14.4375	0	-	0	1	0	2	0	0	0	1	1	2	0	0	0	0	0	0	0	1	0	0	2	1	1	2	2	0	0	2	0	0	1	2	2	-	1	0	2	1	2	1	1	2
37459429	TGCAGGCTCACCATTTGCAGCATCCTCATCTGTCTTTGTTTCGGTGCAAAGATCACAGAGGACAGAATC	27	A>G	0.594118	7.27633	2	2	0	2	2	2	0	0	0	0	0	0	1	1	2	2	1	0	0	0	0	2	2	2	0	2	0	1	2	0	0	0	1	2	2	2	2	2	2	2	0	0	0	2
37450023	TGCAGAGCTAGGGAACTGTCAGCAACTAACTCACGTGGAGCTTGACAACAACCTCATCACGGGTACGAT	55	A>G	0.595238	7.98076	2	1	0	2	2	2	0	2	2	1	2	2	0	0	2	2	0	1	2	1	0	0	0	0	0	0	2	0	0	2	1	0	0	0	1	1	2	2	1	2	1	1	1	2
37451285	TGCAGTCACTGAAAGTCTTGTAAGTTAATCCCTTACCAGTGCATCAATGTATTCCTTGGTTATAAAAGA	35	C>T	0.595238	5.62713	0	2	2	1	0	2	0	2	0	1	1	0	0	0	2	0	0	1	0	1	0	0	2	0	-	0	0	0	0	0	1	1	1	1	0	2	0	2	1	2	2	2	0	2
37456604	TGCAGCAAACAAATAATAAACCCTAGATTTCAGCCAAAAAAAAAATCGCTGAAATTTGAAAATAATAAA	49	T>A	0.595238	21.497	0	2	0	0	2	2	1	2	0	1	0	0	2	2	2	2	2	0	0	0	0	0	0	2	2	0	0	0	0	0	0	2	1	2	1	0	2	2	0	2	0	1	0	-
37457687	TGCAGAAAAGTTAATTAAAATTGCATATTACAAGTTTAGGGTATTATAATGTATGTGCCAATCTATGTC	37	A>G	0.596386	14.9491	0	0	0	0	0	0	0	0	0	0	2	0	0	0	2	2	2	2	0	0	0	0	0	0	-	0	0	0	0	0	2	0	0	0	1	0	2	2	2	2	1	2	-	2
37458659	TGCAGCGGGTTCAGAATCCGACGGTGGTGGCTCCGCCACGTGTTTCCCTTTCGAGTCATGTTTATTACC	30	C>T	0.596386	18.6832	2	1	0	2	0	0	0	2	1	0	0	2	0	0	0	0	0	2	2	2	0	0	0	0	0	0	0	0	0	0	2	0	0	0	0	0	2	0	2	2	1	0	2	2
37450972	TGCAGGGAGTCCAAGTTTTGTGTTTCAGCAAATCCTGAATCCATTTCATCGGATTTCTGATAGAGCTTC	57	T>G	0.597561	39.6916	1	2	0	2	1	2	0	2	0	1	0	0	0	0	0	0	0	0	0	0	0	0	0	0	0	0	0	0	0	0	0	-	-	0	0	0	0	0	0	2	2	0	1	-
37449751	TGCAGAAAGTTTAACCGTCTATGGTTTCAGGAAGTGAGTATCACAGTTGGAGCTAACTACGAGCATGCA	5	A>C	0.598765	21.2184	0	0	0	0	0	0	0	0	0	2	0	0	0	0	0	0	0	0	0	0	2	0	0	2	2	0	0	2	2	2	2	0	0	0	0	1	0	0	2	0	0	0	0	1
37456879	TGCAGGCCAAACAATTAGACATTAAGTTGATTGCAAATTTGCTACCTCAAAGTAAAAAACTAGGACATA	39	T>C	0.598765	5.26195	1	0	0	0	0	2	1	2	0	-	0	1	2	2	0	2	1	2	0	2	2	0	0	-	1	0	0	0	1	0	2	0	0	0	-	2	2	0	0	1	2	2	0	0
37454279	TGCAGCAACCTCTTCACTTCCGCTCCACACTCTCTCATCTATCACGCAACCTTCCTCGCCCAACAAGGC	30	T>C	0.6	5.95588	2	0	0	2	0	0	2	2	2	2	2	0	1	2	0	0	2	2	0	0	1	1	1	0	0	2	0	2	2	2	0	1	0	0	0	2	0	2	2	0	2	2	2	2
37455243	TGCAGTTGCAGCAGAAATAAGAAGATGATGAGAGCCATTTTGAAAATTTATTTACAGGGATTAGACTAT	33	G>T	0.6	0.0326797	2	0	1	2	0	2	2	2	2	0	1	1	2	0	2	2	2	2	2	2	1	0	0	2	2	2	2	0	2	0	0	0	0	0	2	0	2	2	1	2	1	2	2	2
37456402	TGCAGAACAGACAAACAGACTTGAGGACAGACAAAAATATTTAACAAACCTATGCTCAAAACACAAGAA	27	C>T	0.6	11.1846	1	2	1	2	1	2	0	0	0	2	0	2	0	2	2	2	2	2	0	2	0	0	1	0	0	0	0	2	2	1	1	0	0	0	0	0	0	0	0	0	0	0	2	2
37450691	TGCAGCTGCTGATCCTCCCGATGACCCTCCTGGAACCCTAGAAACATCCCATGGGTTGGAAGTCACCTA	18	C>T	0.60241	29.639	1	0	0	1	1	1	0	2	1	1	0	0	0	0	2	2	2	0	0	0	2	1	0	0	0	2	0	0	1	0	0	2	0	2	1	0	1	2	2	2	2	2	1	1
37459928	TGCAGGCACAACTGATGATTGTGTTGATGAAATGGTGGGGAAGGTGGTAACCG	24	T>C	0.60241	5.00058	2	1	0	0	2	2	2	2	1	2	0	2	1	-	1	2	-	2	2	2	1	2	2	2	0	0	1	0	0	1	0	1	0	2	2	1	2	2	2	2	2	0	2	0
37459519	TGCAGCCCGACCCAATGCTGTGCTTTAAATTTTGCCGTCGTTACCG	38	C>T	0.603659	10.7967	2	0	0	2	1	2	0	2	2	0	0	1	0	0	0	0	0	0	-	0	0	1	2	2	2	2	0	2	2	1	0	0	0	0	0	1	0	-	0	0	1	2	0	1
37454612	TGCAGCTGCCGCTGGATCTACAAGGCTGCTTCGAAATACCAGTCAATAATATCATGTGTTTCAACCAAC	59	T>C	0.605882	0.00849754	2	1	0	0	2	2	1	2	2	0	2	1	2	1	2	0	0	1	1	1	0	2	2	0	0	2	2	0	0	2	0	0	2	2	2	2	2	2	2	0	2	0	2	2
37458931	TGCAGGCAGTTCAACTGGTTTCTGTTCTTCACCTCCTACCG	18	T>C	0.605882	6.93375	2	2	0	2	2	2	1	1	1	2	1	2	2	0	0	0	0	2	2	1	1	1	1	2	2	2	1	2	2	2	1	0	0	0	0	2	0	0	0	2	2	2	2	0
37459412	TGCAGCTGCATATGATGTTGCTGCCCTTGCATTGAAGGGGCCTGACACCCCCCTCAACTTCCCTGACTC	30	A>T	0.605882	12.5434	1	1	1	1	1	2	1	1	1	1	1	2	2	2	2	0	2	2	2	1	2	2	1	2	1	2	2	2	1	2	1	1	1	1	2	1	1	1	2	0	0	2	2	2
37459682	TGCAGAAACAAGGTTCTTCAGATCCCGCCGCTTACACGCGCGATACGGCCG	5	A>G	0.605882	4.74791	1	1	1	0	1	2	2	2	1	2	1	2	0	2	2	1	2	1	1	1	1	2	1	1	1	2	2	1	1	2	2	1	2	1	0	2	2	0	2	0	2	0	2	2
37459749	TGCAGATGAGTCTGTTAGAGTTGCTAAGAAAGATGAACATGTCAAGGCTTCCAAGAAGTCAGTTGAACC	60	A>G	0.605882	0.131079	2	1	1	2	2	2	2	2	2	1	1	0	2	0	2	0	0	2	2	2	2	1	2	2	2	2	2	0	2	2	2	1	1	1	1	2	2	0	0	0	1	2	0	2
37460365	TGCAGTGAAAGTTTACTGCTTGTGTTAAAATATATTGAAGTACTACTCCTGAATGATGCATTCCAATTT	33	A>T	0.605882	6.93375	2	0	2	0	2	2	0	0	2	2	1	2	2	2	2	2	2	1	2	1	1	1	2	0	2	2	2	1	2	2	2	1	1	1	2	0	0	1	2	0	0	2	0	0
37454614	TGCAGCTGCGGGTGCGAGGCAGCCGCGGCTGCCGCAGCAGCCGCCATCTGGTGGTGGTGCTGGAGGGCA	27	G>A	0.607143	1.92837	2	1	0	2	0	0	2	2	2	0	2	2	2	2	2	0	0	0	2	2	2	0	0	2	2	0	2	2	2	0	1	0	0	0	2	2	0	2	1	2	0	2	2	0
37460376	TGCAGAATATTTGTTTTAGACCTGGCCCTACACCATTCATCAAGAAGGAGTCGACCCCGATGAATGATG	52	G>T	0.607143	10.3582	1	0	0	2	1	2	0	2	0	1	2	2	0	-	0	2	0	1	2	2	0	2	0	2	0	0	0	0	2	0	2	2	2	2	1	2	2	0	1	1	0	1	0	0
37453255	TGCAGTGGCCGGTGCGAGCAGAGGCTGGACGGAGCTGGGCCTCACACAGTGGATGACCCG	20	G>T	0.608434	2.27545	1	2	2	2	1	2	1	2	1	2	2	0	2	2	0	0	2	0	2	1	0	1	2	0	2	2	0	2	0	2	0	2	1	2	2	0	0	2	2	0	2	0	0	1
37459457	TGCAGTGCAGTGGAATCTACTGATCATTTGCTTTTTACATGTGATAAATCAATGCTCATTTGGAAAATG	21	G>A	0.608434	43.2496	0	0	0	0	2	2	0	0	0	0	1	1	0	0	0	2	0	1	2	2	1	1	1	2	0	1	2	1	1	1	0	1	-	1	0	1	0	0	0	1	2	0	0	0
37457752	TGCAGACTCTGTTGACGGATGGCACTGGTTGGATCAAGATGCTTCCTCCTGCAATGTAAAATCTGCATA	15	C>T	0.609756	1.35928	0	1	0	2	2	1	2	2	2	1	2	2	1	1	1	2	1	2	2	0	2	2	2	2	2	2	2	2	2	2	1	2	1	2	1	2	1	2	1	0	2	-	2	0
37458536	TGCAGAAGTATCTATAAATTTTTGAAGGCTTGTAGTCAAATCCACCATTCTAAGGAAAGGAAGAATTGA	50	T>G	0.609756	19.4878	0	0	0	2	0	2	0	2	1	1	0	0	2	2	2	1	2	2	2	0	0	0	0	1	2	0	0	2	0	1	1	1	1	1	2	2	1	1	2	1	0	2	1	0
37449813	TGCAGAAGACCCGACGAAGCAGAAAATATGCCTATATCTATTGACTTGCAGAATATACGACACAAGAGG	45	T>G	0.611111	9.95935	0	2	0	2	1	2	1	2	2	0	1	0	0	0	0	0	0	1	0	0	1	1	1	0	1	2	1	1	2	1	0	-	-	-	0	0	0	0	0	0	2	0	0	0
37454238	TGCAGATTAAGCCCTTCAGGAACTTGTTCAGGAAGCATTGTTGTTGTTGTGCTGTGACTTGAGGTTGAA	64	T>G	0.611111	41.3265	0	0	0	0	0	2	1	1	0	2	0	0	0	0	0	0	0	0	0	2	1	-	-	2	1	0	0	1	0	-	0	1	1	1	0	-	2	2	2	0	1	1	0	0
37454977	TGCAGTACGCATCTTAATGTAACAGCACCAGAATGAAGAATAAAACACCAGAATGAAGAACAATGACAC	66	C>T	0.611111	30.1786	0	0	0	2	1	1	0	0	1	2	2	2	0	0	0	0	0	1	2	1	0	0	0	0	0	0	-	1	0	-	0	0	0	0	0	0	0	0	1	0	2	1	2	0
37456842	TGCAGGAGATTGTTTGTTAACCGATACCTTATCACGGAAAGAAACAATAGAGTCCTTGCCTATAATAGT	19	A>T	0.611111	16.7355	1	0	2	0	1	2	0	2	1	2	1	0	0	0	2	0	0	1	1	0	0	1	0	1	1	2	0	2	1	0	1	0	0	0	0	2	2	0	2	0	0	2	0	2
37459435	TGCAGGGTTTTTCCAAAATTCCCTGACCAACTGAGGGTACACAAAAGGGTTCACTGAAGAACCCTTCGT	38	A>G	0.611111	1.65306	2	0	-	2	0	2	0	0	2	1	1	-	1	1	1	1	1	1	-	-	1	0	0	2	1	2	1	0	2	0	0	0	0	0	2	0	0	0	0	2	2	0	2	1
37450719	TGCAGCTTATTCCTTATGGCAAGTGCTTCTCTATCCACCACTTTCATGGCATAGTAGCACTGCGGCAAC	62	C>T	0.611765	5.61386	2	1	2	1	2	2	2	2	2	2	2	2	0	0	2	0	1	1	0	2	0	0	2	1	2	2	0	1	2	0	2	0	1	2	2	0	0	0	0	2	2	2	2	0
37450824	TGCAGGAGGTGATGACTTGTTTCTGTCAGAGAAGAAGTCAACTTCACCAACGACCATACGGTTGTGATC	48	A>C	0.611765	0.998643	2	2	0	0	2	2	0	0	0	0	0	2	0	0	0	0	0	2	2	0	0	0	0	2	2	2	2	2	2	0	0	2	2	2	0	0	2	2	2	2	0	1	2	0
37454115	TGCAGAGCGGTTAGCACAGATACGACAACAAAGGGCAGAGGCCGCTAAAAAACGAGAAGCAGAGAAAGC	9	G>C	0.611765	3.65834	2	2	1	2	2	2	2	2	1	2	1	0	0	0	2	2	0	0	2	0	0	2	1	1	1	2	1	2	1	2	1	0	0	0	0	0	2	0	2	0	1	0	1	2
37455187	TGCAGTTAATTTATCCTTCAGACACTGTACGCACATTCTCCTAAAAATTGGGCACAATTTCTAAAAACT	44	A>G	0.611765	21.6481	2	2	0	0	0	2	0	0	0	1	0	0	1	1	1	1	1	0	1	2	0	0	0	0	2	2	0	0	0	2	0	0	0	0	1	0	0	0	2	2	0	2	2	1
37457010	TGCAGTACGCGCGGGCCAGGAAGGATTTCCGGCTCAGTTCGCACGATTCAGTTTTCAATGTCAACAAGG	40	G>A	0.611765	3.65834	0	0	0	2	0	2	0	0	2	2	1	0	0	0	2	2	0	2	2	0	2	0	0	0	0	2	1	1	1	0	2	0	0	0	2	0	0	2	2	2	1	2	0	0
37458444	TGCAGTACGTTTCCCTATGCCACTAGCTCCTCCG	6	A>G	0.611765	3.65834	2	2	2	0	1	2	0	2	0	2	0	0	2	1	1	0	2	1	2	2	1	1	2	2	2	2	2	0	0	2	1	0	1	0	0	2	2	0	2	2	2	0	2	0
37455146	TGCAGTGGTGATGAAGGTGCTTTTGGTTGTGGAAAGAAAAGGAATGGAGGTGATGAGGAGAAGAGTGAT	30	G>A	0.617284	18.4623	0	0	0	2	0	2	0	0	0	0	0	1	0	0	0	2	0	0	1	0	2	2	0	0	0	2	0	0	0	0	0	2	0	1	0	2	0	0	2	0	-	2	1	2
37454207	TGCAGATCTTCATGGAATAAAAAAGCAGGCCAAGAATGCAAACAGAAGCACCACCTTTGAACCTTTGAT	63	T>A	0.617647	19.3337	2	2	1	1	0	2	2	2	2	1	0	1	1	1	2	1	1	1	1	1	1	2	1	2	2	2	1	1	1	0	1	1	1	1	0	2	2	1	2	0	0	2	2	2
37456410	TGCAGAACTCTGAGAAACCGAACCACCCGAACTCACGTTACTGTACCTCGTAAACGAGATAGCGACACC	5	A>C	0.617647	2.69381	0	2	0	0	2	2	2	2	0	1	2	0	2	0	1	0	1	2	2	2	0	0	0	0	0	2	0	1	1	0	1	0	2	2	2	0	2	1	0	2	1	2	2	2
37459282	TGCAGTTCCGACCGTCGCCGCCATGCTGAACCG	20	C>A	0.617647	6.55288	0	0	2	0	0	0	0	0	0	2	0	0	1	2	2	0	2	2	2	0	0	0	2	0	0	2	2	0	2	0	0	1	1	0	2	0	1	2	0	2	0	1	2	1
37456931	TGCAGGGTACAACGTTCCATTCAAATTTGGGGATATTTCACTTTTAAGGCTTTCAATTCAATTTTGACT	58	C>A	0.619048	25.0118	2	0	0	0	2	2	0	0	1	0	0	1	0	0	0	2	0	2	2	1	-	1	2	0	1	2	0	2	1	2	0	0	0	0	2	0	0	0	0	0	0	2	0	0
37454884	TGCAGGTATTTGGCTCCAGAGTACTTTATGCATGGAGTTGTAGATGAGAAGACTGATGTATTCGCTTTT	5	G>C	0.620482	7.93994	2	0	1	2	0	2	2	2	2	2	0	1	1	1	1	2	1	2	2	0	1	2	2	2	2	0	0	2	0	0	0	0	0	0	2	0	0	0	0	0	0	0	0	0
37458227	TGCAGGAAATGTGGAAACCCCACTGAAGAGAATCCATTCCCAATAATGTGCTATACCACATACCGAGAT	19	C>G	0.623457	12.6526	0	0	0	2	0	0	2	2	0	0	2	2	2	2	0	1	1	2	2	2	1	1	2	0	2	2	0	1	2	1	1	1	1	1	1	1	1	2	-	2	0	0	0	0
37450396	TGCAGCATATGCATCTAAAAATTTAAAAGTTGAAAACATGGTTATTATGAAGGAGCAGTGTAAGCTTAA	52	G>A	0.623529	25.6134	0	0	0	0	0	0	0	2	0	0	0	0	0	0	2	0	0	0	0	0	0	1	1	0	2	1	1	1	1	1	1	1	1	1	2	1	2	1	2	2	0	2	0	0
37450846	TGCAGGATCAGGACTCCAACACTCTTCCATCAACTTTTTCCACTCAGAATCACAGCGTTTTGGAATAGC	18	A>G	0.623529	1.86172	2	0	0	2	0	0	0	2	0	0	0	2	1	2	2	2	0	0	0	0	0	2	2	2	2	0	2	0	2	2	0	0	2	2	0	2	2	0	0	2	1	1	2	2
37451243	TGCAGTATGATTGTCTTAACGTATCAATTCCGATAAATACTTATCATAAAGCACCACTTGCATAGATTA	24	C>A	0.623529	0.814298	0	0	1	2	0	0	2	2	2	2	1	0	2	2	2	1	2	2	2	2	0	1	0	2	2	2	2	2	0	0	0	0	1	0	1	1	2	1	2	0	2	0	1	0
37454074	TGCAGAGAAGAAAGTGGGGGAATAGAGTGTTGCAAGGTTAGGTTTTGTGCAGAGAAAAGGGCATTTTAG	22	T>G	0.623529	5.23759	1	0	1	0	2	2	1	2	2	1	0	2	0	0	2	2	0	0	2	1	0	0	0	1	1	2	0	1	2	0	1	1	0	2	0	0	0	0	1	0	2	1	2	1
37459630	TGCAGGTTCGAGAGATGACTTGGGTGGGCTTGCTGTGGAGGGTGGGAGTGTTTTGGTCACTGCCGAGAT	8	C>T	0.625	3.80021	0	0	0	2	0	2	0	0	0	2	2	0	1	1	2	2	1	2	1	2	2	0	2	2	1	0	2	0	2	0	2	1	1	1	2	-	0	2	0	0	1	2	2	2
37451383	TGCAGTGATTTTGGCTTAAATCCATTTAAACACCTGCAAATGGGAGACTCGCCAATGACACAGATCCCA	51	C>T	0.626506	33.952	1	2	1	0	1	2	1	2	1	1	1	1	1	1	1	1	1	1	1	1	1	0	2	2	1	0	1	2	2	-	1	0	-	0	0	1	0	0	0	2	0	0	2	0
37454351	TGCAGCAGCAACATCAGGCATCTTCTATAGGGATGATGGGTCTGGTTCTGGTTTGGGGAATAATGTTGA	18	C>A	0.626506	0.0391277	2	2	0	0	2	2	1	2	2	2	0	1	0	0	2	2	0	2	1	2	0	0	0	2	2	2	0	1	0	2	1	2	2	0	0	2	2	2	2	0	2	2	2	2
37453910	TGCAGAAAGATATAGAATAACAAATCATACGGTTATCACAATAAATTGTTTTGGACCACGAATATTAAA	28	A>G	0.629412	27.7407	0	0	2	0	0	0	0	2	0	1	1	1	0	0	0	2	0	1	1	2	0	0	0	0	0	0	0	0	0	2	2	0	0	0	0	0	0	0	1	0	0	1	0	2
37458898	TGCAGCACCACCACCATATTCAACATGTAAATGGTGAATGGATGTCTTGTCAAGCTTCCG	19	T>G	0.630952	2.59896	0	2	0	2	0	2	1	2	0	2	2	2	0	0	2	1	1	2	2	2	1	2	2	2	2	2	2	2	0	2	2	2	2	2	2	0	2	2	0	2	2	0	2	2
37449837	TGCAGAAGGGGGTTTCTTCATTTTATGACTTTGCCAAAAAAAAAAATTGTTCGGTATAATTAACATATA	45	A>T	0.63253	10.288	2	2	2	2	2	2	1	2	1	2	2	1	0	0	0	0	0	2	1	1	0	0	0	0	0	0	0	0	1	0	-	0	0	0	0	0	0	0	2	1	0	1	0	2
37456349	TGCAGAAAATAAGAGAATATGGACAAGATGTTTTGTATCGCCCTTAATAGCTGAAGCTATGGCAACCTG	41	C>T	0.63253	0.139943	1	2	0	0	1	2	2	2	-	2	2	0	2	2	0	0	2	0	0	0	0	0	0	0	2	2	2	1	2	0	0	0	0	-	2	2	0	0	2	2	0	0	1	2
37457922	TGCAGCGCCGCCGACTCCCTTACCACCGACGCTCTCAGCCTTTTCCCCTCCCTCGGCCTCGTCGTCACC	24	A>G	0.63253	13.5404	1	2	1	2	0	2	0	2	0	2	0	0	0	2	0	0	0	0	0	0	0	2	0	2	0	0	0	0	0	2	0	0	0	0	0	2	2	0	0	0	2	0	2	0
37453896	TGCAGAAACCGGTCATTTTTAAGAGAGTAATAATCCTCCAACAAAAATTCGGAGGATGTTAGCTTTCGC	30	T>C	0.634146	5.71951	2	0	0	1	2	2	2	2	0	0	2	1	1	1	2	1	1	0	0	1	0	2	2	0	0	2	0	2	2	0	2	1	2	2	0	1	0	0	2	2	0	2	0	1
37457412	TGCAGATAATAAGTGTGATCAATTTTTAGTGTAGCTTTATTTGCAACGATGGTGATTACCG	12	G>A	0.634146	14.5887	1	1	1	2	2	2	0	2	2	1	2	0	-	-	0	0	0	1	0	2	0	1	2	2	1	2	2	0	2	2	1	1	2	2	2	2	0	0	0	0	0	0	0	0
37450722	TGCAGCTTCCACTCAAGCTTCTCCGCAAATGCCAGCATCTTCTCCTTCTGATCTGCCGTGAACTTTGAC	17	C>T	0.635294	12.9737	0	1	0	0	0	2	0	2	0	0	0	0	0	0	0	0	0	0	0	0	0	1	1	2	0	1	1	1	1	2	0	2	1	2	1	0	2	0	2	0	2	2	2	2
37454356	TGCAGCAGCAGTGCGAGGACAAGCTCTAGTGACACTTCTGAGAGAAGGTTGTTTCACAACAAGGTTTCA	45	A>C	0.635294	4.82896	0	0	1	2	2	2	2	2	0	2	1	1	0	0	0	2	2	1	1	1	0	2	2	2	2	2	2	0	1	2	1	2	2	0	0	0	0	2	0	2	2	1	2	2
37455147	TGCAGTGGTTTGTTCGTGGTATGATGGTCGTGATAATGCTGGACCGCAAGTAGACGTGTCTGTGGGGTG	28	C>T	0.635294	9.82048	2	0	1	2	0	2	0	2	2	1	1	1	1	1	2	2	1	1	2	1	0	1	1	0	1	1	1	0	2	2	0	0	0	0	2	0	2	0	2	0	0	0	0	0
37456440	TGCAGAATTACTGAAGAAGTGATGAATCCCAATGCATACTCACCAATCCGAGGATGCCTTATTATGGCA	68	A>G	0.635294	12.9737	1	0	1	2	2	2	1	1	2	2	2	1	0	0	0	0	0	2	2	2	1	0	2	2	0	0	0	0	0	0	0	1	1	1	1	2	1	1	2	0	0	2	0	1
37449734	TGCAGAAACAGAAATTCTAAGACCTAAAAAAACATAGAAAATGGAAAAGTAAATAACTAACGGTTTCAA	49	T>C	0.636905	7.81618	0	2	2	2	0	2	0	2	2	0	2	2	1	1	1	1	0	0	1	2	0	0	2	0	2	0	2	2	1	2	1	0	1	2	0	1	0	2	0	0	1	0	0	0
37458043	TGCAGGGCCGCCACCGACGACAGCGACGCGGAGGTTGCGACCCTGGAGCTTGGGGCTGGAGTTTCCAGC	66	A>G	0.636905	1.90528	2	0	2	2	0	2	2	2	2	2	2	2	0	0	2	0	0	1	0	2	1	0	2	2	2	2	1	2	0	2	1	1	1	1	2	1	2	2	0	2	2	2	1	2
37458422	TGCAGGCTCTGCCTTTGCTGCACTGATCTTGTTTCTTGCCG	22	C>T	0.640244	20.2559	1	2	1	1	1	1	0	2	1	1	2	1	1	1	1	1	1	1	2	2	1	0	2	1	1	0	-	1	2	2	0	0	0	0	2	1	0	0	2	2	0	0	2	0
37449805	TGCAGAAGAAGAAGGAGAAAGGAACCAAAGCAGCAGCAACAGTGGCCACCTACCACAAACTCCAACCAC	38	A>G	0.641176	11.0654	2	2	0	0	2	2	0	0	0	0	0	0	0	0	2	0	0	0	0	0	0	0	0	0	2	0	0	0	0	0	2	0	0	0	0	2	2	0	1	0	2	2	1	2
37450467	TGCAGCCATCATAAATTGCATTTGGATAATATGGTTCTCTAGAAACAAACTGAAGTTTGAAGACAAGAA	47	A>T	0.641176	8.15115	1	0	1	1	1	2	2	2	2	0	2	0	0	0	2	0	0	2	2	0	2	1	2	1	1	1	1	1	1	2	1	2	2	2	2	2	0	2	2	1	2	0	1	0
37454464	TGCAGCCCCTAAAACTGACAACACGTCCTCCATCCATCACTATCTCTATTTTGGTTATTATGTATTGAT	40	T>C	0.641176	5.68143	0	0	2	0	2	2	2	2	2	0	2	2	1	1	2	1	1	1	2	1	0	0	0	0	2	2	2	1	1	0	2	0	2	0	2	2	2	1	0	0	0	0	1	2
37454607	TGCAGCTGCAATTCGGAAAGAGATTCAGATTCTGATCAAGGAGAAGATTGATGCTTTGTCCAAGGGACT	68	T>A	0.641176	2.07557	0	0	0	0	0	0	2	2	0	0	2	2	2	1	0	1	0	0	2	0	0	1	2	0	0	1	2	0	2	2	0	2	0	1	2	0	2	2	0	0	2	2	2	1
37456550	TGCAGATCCAGTACCAGGCAAATAGACATGTGAAATGGTCCTATATAGTGTGGTAAATTCAATCACTAT	40	C>A	0.641176	11.0654	2	2	0	2	0	2	2	2	0	1	1	1	0	0	2	2	2	1	0	2	0	0	0	0	0	0	0	0	0	0	0	1	0	1	0	0	2	2	2	0	2	0	0	1
37458953	TGCAGTCAGCGGCGGACAAGTCCG	7	A>G	0.641176	11.0654	0	2	0	0	2	2	0	0	0	0	1	0	0	0	0	0	0	0	0	2	1	0	0	2	2	0	0	0	0	0	0	1	2	1	2	2	2	2	0	1	2	2	0	0
37459012	TGCAGAAGAAAAAATATTGGCTTCCATTATCACTACCAGAATCGCTGAGTTTTTTCTTGTTGGGTAATC	56	T>G	0.641176	3.65624	0	2	0	2	0	2	1	2	2	0	1	0	1	1	1	2	1	2	0	0	0	2	2	0	2	0	0	0	2	2	2	0	0	2	0	0	0	1	0	2	2	0	1	0
37454730	TGCAGGATGTTGTGGATGATAGGATCAAGCATTGCTTAAAGCATGTAGCTGGAGATGCAGATGAGAGTG	65	A>T	0.641975	1.32677	0	0	-	1	2	2	2	2	2	2	2	2	2	2	2	1	1	2	2	1	2	2	2	2	2	0	2	2	2	0	0	2	-	1	0	0	2	0	0	0	2	2	0	0
37455756	TGCAGAAGACACCACAAAAGCTAAGCCACTTGTGGCAGTTGCAAAGCCAAGGTTACCACCG	19	G>A	0.641975	3.05786	0	0	0	0	0	0	0	0	2	1	2	0	0	0	2	2	2	0	0	2	0	0	0	2	0	0	0	0	0	0	0	0	0	0	2	0	2	2	0	1	1	2	0	2
37453947	TGCAGAACTGGAATCAAGTGGACTGGACTCAAGGATGCGTGCACAACAAAACTTGGACTTGCAGGGAGA	62	A>G	0.642857	15.5049	1	2	1	0	1	2	2	2	2	1	1	1	1	1	1	1	1	1	1	1	1	2	2	2	1	2	1	2	2	2	1	0	0	0	2	1	0	0	0	2	0	0	0	0
37450454	TGCAGCCACATGTTCCACACGTGCAAGGCATCGGTCATACAACGGAGCACCGTGACGGTGACGGCGAAC	32	G>A	0.646341	17.8445	0	0	0	0	0	0	0	0	0	0	-	0	0	0	0	0	2	0	0	0	0	0	0	0	0	0	2	2	2	0	0	1	2	0	2	2	1	2	2	1	2	0	0	-
37454157	TGCAGAGTTCTTTTGTATAGCTTGAATGGAGATAGGAGAATCACTCTCAATAATTAGTTTCCAGTAACC	62	A>T	0.646341	13.9963	0	0	2	0	0	0	0	2	2	-	1	0	0	0	0	2	0	2	0	0	0	1	2	2	2	2	2	0	1	2	2	-	0	0	1	0	2	2	2	0	0	0	2	0
37458627	TGCAGCAGTGTGGCACTTCTTAATCGGCAGAGAAGAGGAAAATATGGTTCATTCATGGGTTCACGGTTA	13	C>T	0.646341	3.27147	0	0	0	0	0	0	2	2	2	0	0	2	0	0	0	0	0	2	2	0	1	2	0	2	2	2	0	2	2	0	0	-	0	0	0	2	1	0	2	2	1	2	1	2
37449740	TGCAGAAACCTGGTCCTCGACGGTGTCGACGTTCACCAACAGAGACATAATTGGCTGCCTGGAGGAGGC	58	C>G	0.647059	6.60643	1	0	0	2	2	2	1	2	2	2	0	0	0	0	0	0	0	2	0	0	1	0	0	0	2	0	0	0	0	2	0	2	0	2	0	2	2	2	0	0	2	2	0	0
37457965	TGCAGCTGCTAATATGGAGGGCCAAAATGGCCTTTCTGATCCTGAAGATGAGGACTATGTTGGTGAGGA	41	C>A	0.647059	9.27351	2	2	1	1	2	2	0	0	0	0	1	0	0	0	0	2	0	2	2	2	0	1	1	0	0	2	2	0	2	2	1	1	2	1	2	0	2	2	2	2	1	0	0	2
37459049	TGCAGAGGCTATCCTCTGACAGATGTCACATCTAAAACATATAAAGATGAGTCCAAAACTGAATCGGAG	17	G>A	0.647059	20.738	2	2	0	0	0	2	2	2	2	2	0	2	2	2	2	2	2	2	2	2	2	2	2	0	2	2	0	2	2	2	0	2	2	2	2	2	2	2	0	2	0	2	2	0
37459764	TGCAGCATAGACCATAGCTTATCCTTCTGATCATTCATACAAGTTGCAATTATCTGTTTAATAGGCTCA	36	A>G	0.647059	1.31208	0	1	1	1	0	0	2	2	0	1	0	2	2	0	1	2	0	2	0	2	0	1	1	2	1	2	0	0	0	2	0	0	2	2	1	0	2	2	0	0	0	0	0	0
37454251	TGCAGATTGAAACTGTTATGCAGCCCTTATGCATAAGTTTGTCATCAGTTGGCATCTTATCATGTAACA	50	G>A	0.648148	3.74553	2	0	0	0	2	2	0	2	1	-	0	0	0	0	2	2	0	0	2	0	2	2	0	-	0	1	0	2	0	0	2	1	2	1	2	1	1	1	0	0	0	-	0	0
37454362	TGCAGCGGCGACGCCACTGAATCCTGGCGATTGCCTCGTTTTGGAGCCCAGATCTACTAGCAGAGGCCA	6	G>A	0.648148	11.5396	2	0	1	0	2	2	0	0	0	1	0	0	0	0	0	2	0	0	0	0	0	0	2	1	1	2	1	2	2	2	0	1	0	1	0	2	0	2	2	2	2	2	2	2
37458551	TGCAGACTGTATACTCCAATTACAGTGAAACTTAAGAAACTTTTGTTGTATTCCCTTCAAAAAAAGGGT	33	A>C	0.648148	28.5783	0	0	0	0	0	1	0	0	0	0	-	0	0	0	0	2	0	2	0	0	-	-	0	0	0	2	2	2	0	2	0	1	0	2	0	0	0	0	0	0	0	2	2	2
37450699	TGCAGCTGGCAGAAGGGATTCTCCAGCAGCAGATTTATCAGGTTTCCTTGTCAAACTTGATAGAACCCA	51	C>G	0.64881	7.29358	2	2	0	2	2	2	0	2	1	0	2	1	1	1	2	1	2	1	2	2	2	0	2	2	2	2	2	1	1	0	0	1	1	1	1	2	0	1	1	2	2	2	2	2
37450959	TGCAGGGAATTTCAGGATGAACCTGAATAGAAGGTGGTGTGACTGTGGAAAATTTCAGACACTACTCAT	63	A>G	0.64881	17.1166	0	2	0	1	0	0	2	2	0	0	2	0	0	0	0	0	0	2	0	0	0	0	0	0	0	2	0	0	0	0	1	1	1	1	1	0	0	2	2	0	2	2	0	1
37453222	TGCAGTCTCATGCTGAGATTCATTTGAGGGCAATGGAGCACTTTCAGTCTCCCCG	33	T>C	0.64881	0.0938856	2	0	1	2	1	2	0	0	2	2	0	1	0	2	2	1	2	2	2	2	0	2	2	2	2	2	0	2	0	2	2	1	1	1	0	1	2	2	2	0	2	2	0	2
37455862	TGCAGCACGCTGAACCCGCAATCATGGAAGCCACCG	13	A>C	0.64881	21.3081	0	0	0	0	0	0	2	2	2	0	2	0	0	0	0	0	0	0	0	2	2	0	2	0	1	2	2	1	2	2	0	0	0	0	0	0	0	0	0	0	0	2	2	2
37458683	TGCAGCTTTGGAGCTGTCGATTGATTGTCGGAAATTTAGCATTACCAACGGCTTTTGACCATTTCGGCC	30	G>A	0.64881	3.03791	1	0	0	0	2	2	0	0	0	2	1	0	2	1	0	2	2	0	2	2	0	-	0	0	2	0	2	0	1	0	2	2	2	2	1	2	2	2	0	1	2	0	2	2
37454909	TGCAGGTGGAGCGTCGGACGGAACTGTGACGCGGCGGTGGCGTGTCTTTGTAGTGGGGGTCAGATCTGG	10	G>A	0.650602	18.3337	1	0	1	0	2	2	0	0	0	1	0	0	0	0	0	2	0	0	0	0	0	0	2	1	1	2	1	2	2	2	0	1	0	1	0	2	0	2	2	0	2	2	2	2
37449693	TGCAGTTCCCCTCTTGGGTATGATATGAAGCTATTTTGGAGTGGGCTCACTAGCTCATCCAGGTAGGGT	33	T>C	0.652941	3.24198	2	2	0	2	2	2	0	2	0	0	0	0	0	2	0	0	1	0	0	0	0	0	0	0	0	0	0	0	2	0	2	0	0	0	0	0	1	2	2	1	2	2	0	2
37450523	TGCAGCCTTGATTCTGTCAGCTGCATCCTGAGATTTCTCTTCCTTCTTACTAGACATGTTCTATCTTCT	51	A>T	0.652941	7.60568	0	0	2	2	0	2	2	2	1	0	0	0	0	0	2	0	0	0	2	0	0	2	2	0	2	0	2	0	0	2	0	0	0	0	0	0	0	0	2	0	2	2	0	0
37450807	TGCAGGAGATGATCAAGTTTATAAGATGATCAAAGGGCTCATATTGGTTCAACCGTTTTTCGGTGGGAC	33	A>C	0.652941	7.60568	0	2	1	2	2	2	2	0	1	2	1	1	2	2	0	0	2	1	2	1	2	0	0	0	0	0	0	0	0	0	1	0	0	0	1	0	2	0	0	0	1	2	1	2
37451236	TGCAGTATATACAAAATTTGTAGTGAGCAACATTGCAGAGAGGCAAGCATCGTCCTCTGTTTGTTCTGA	66	T>A	0.652941	4.11526	0	2	2	0	0	0	0	0	0	0	0	0	0	0	0	0	0	0	0	0	0	2	2	2	1	2	2	0	0	2	1	1	2	2	2	2	0	2	0	2	2	1	2	1
37452854	TGCAGCCACCGCCATCGTCACCGCCGAAGCCAGAGTCCAACCCACCACCGCGCCG	50	C>A	0.652941	3.24198	0	2	0	0	0	2	2	2	2	2	2	0	1	1	1	1	1	2	2	0	0	0	0	0	2	2	0	0	0	0	0	0	0	0	2	0	2	0	1	2	0	2	0	2
37455171	TGCAGTGTTTAGCCAACTTCAGTATGTGTTGGTTTTTTCTTCTTATCATTTATGGCTTCATTCACTAAT	43	T>C	0.652941	1.74743	0	0	2	2	2	2	0	2	2	2	2	1	2	1	2	1	1	0	2	2	2	0	0	0	0	0	2	2	2	0	0	1	1	1	0	0	2	1	0	2	1	2	2	0
37455312	TGCAGTTTTGCGTTTCTGTGCTACGTTTTTTCTCTCCATTTTACTCCGAATCTTCACAGATTTACATGT	22	A>G	0.652941	7.60568	0	0	0	0	0	0	2	2	0	0	1	2	1	1	1	1	1	2	2	2	0	2	1	2	2	2	0	2	0	2	0	0	0	0	0	0	0	0	0	0	2	0	2	2
37457056	TGCAGTGAAAGTTACATTCAACAATTTTTCCAAATGAAGAAGCTTGGAGCGTCATGTGGCATTAGTATT	24	T>A	0.652941	3.24198	0	2	0	2	1	1	2	2	2	0	0	0	0	0	0	0	0	0	0	0	0	2	0	0	0	2	0	0	2	1	0	0	0	0	0	2	2	2	2	0	2	2	2	0
37457808	TGCAGATTAAGAAATATAAAAACCATGAAAAATTGATAGTATAATATGTCAGGTATGAGCTAGCTAGGG	38	G>A	0.652941	21.8315	0	0	0	2	0	2	2	0	0	2	1	1	0	0	0	2	0	2	1	2	0	0	0	0	0	0	0	0	0	0	0	0	0	0	0	0	0	0	0	1	0	0	2	0
37458532	TGCAGAAGATGACGACCATGAAAATGGAGTCGACGAAGCTGAGCAGGGGAGACGACGACGCATGTACAA	47	G>A	0.652941	5.19473	2	2	0	0	2	2	2	2	1	2	0	1	1	1	1	0	2	2	1	2	2	1	2	1	2	2	2	0	0	0	0	0	0	0	0	0	0	0	2	0	0	2	2	2
37459470	TGCAGTTTCTTCATGAGAGTATTTACATAAATGTAGTTGACCAACATATTGAACATTGAAATCAATAAA	60	A>G	0.652941	7.60568	1	2	2	2	1	1	0	0	2	1	2	0	0	2	0	0	1	2	2	2	0	0	0	2	2	0	2	2	2	0	1	0	0	0	2	2	0	0	2	0	0	2	0	2
37459818	TGCAGAAACAACCAGAGAGACAATGCCAAATAACCG	25	C>G	0.652941	3.24198	2	2	2	1	1	2	0	2	1	1	0	1	2	2	0	1	2	0	2	0	0	0	0	0	0	0	0	0	0	0	0	0	2	1	0	2	0	2	2	1	0	1	2	2
37450573	TGCAGCGGCTTGGCCCACAATAAGAAGCAATATGCAAAGTGCCACCAGAAACCACCATTGCCAACGCTT	26	G>A	0.654321	9.64178	0	2	0	1	0	2	0	2	0	2	0	2	0	0	2	2	0	0	2	2	1	2	1	2	1	0	2	1	2	2	0	0	0	0	2	0	2	2	2	2	2	1	0	1
37449877	TGCAGAATGGTGCCACCATCAGGTTTTGGGAAGAGAGATGGATCCCAGGCATGACCAGCATCAAGGAAC	40	G>C	0.654762	14.8663	0	2	2	0	2	2	1	2	0	0	2	1	2	2	1	0	2	1	0	2	0	0	0	0	0	2	1	2	2	0	2	-	0	0	0	2	0	0	0	2	2	2	2	0
37453935	TGCAGAACCAATACTTTTGGTTTCGCTAAGTTCACCTCCATCACAAATCAGTATGCCTCGATCACCATT	12	A>G	0.656627	12.3335	0	2	0	2	0	2	0	2	0	2	0	2	0	0	2	1	2	0	0	2	0	0	2	0	2	2	2	0	1	2	0	-	-	0	0	2	0	2	2	0	0	1	0	0
37454457	TGCAGCCATGTAGAAACATTTCCACATCTTCCATCTTTTATCTTTTATTAGTCCTTTGTGCTCCTCGCA	68	A>G	0.656627	9.15111	0	2	0	0	0	2	0	0	0	0	0	0	0	0	0	0	0	0	0	0	0	2	2	0	0	2	1	2	1	2	-	1	1	-	1	1	1	0	1	0	0	2	0	0
37450472	TGCAGCCATCTGTGTATGATGGGCATAGTAGTGAAGAGGGTTGCAACTTCTCTTGTCCTCAAGTGCCTT	61	A>G	0.658824	0.284775	0	2	0	2	0	2	0	0	0	0	0	0	2	0	0	2	2	0	0	0	0	2	2	2	0	2	2	0	2	0	1	0	0	0	2	2	0	2	0	0	2	0	2	2
37454747	TGCAGGCAACTTTGAGGTAGGGCAGGTCTCCTACAAGTTCAACCTTTTGAAATCAAGAGGGCCAAGGAG	27	C>T	0.658824	11.7577	2	2	1	0	2	2	0	2	2	2	0	0	1	1	2	2	2	0	0	0	1	0	0	2	1	2	1	2	2	0	0	1	1	1	0	0	0	1	1	0	0	0	0	1
37449952	TGCAGACTGTAGGTCAACCTCCATTTATATCTAATTGCAATACATTTTATTCCAACTTTACATATAATA	11	G>T	0.660494	10.9018	2	0	1	0	0	0	0	2	2	2	0	0	0	0	0	0	0	0	0	0	-	0	0	2	0	0	1	0	1	0	2	0	2	2	2	0	0	2	2	0	1	2	1	0
37458362	TGCAGCAAGGATATCATATGTGAGACCG	10	A>G	0.660714	9.49333	0	0	0	0	0	2	0	0	0	1	0	2	0	0	0	2	0	0	1	0	2	0	0	0	0	2	0	2	1	2	1	0	0	0	2	2	0	2	1	2	2	0	0	1
37459998	TGCAGCCACAGCGTGTGAGGTAACCG	10	G>T	0.660714	22.1505	2	2	2	0	2	2	2	2	2	2	2	0	0	2	0	2	2	2	2	2	0	2	2	2	2	2	2	2	2	2	0	0	2	0	0	2	2	0	0	2	2	0	2	2
37450878	TGCAGGCAATTTGTATCCAAGGGAAATAGATTCCTTGCAGTCAAACTAGATCTTAGTTACTGATAAAAT	27	A>G	0.662651	17.6422	0	2	0	0	0	0	2	2	0	0	0	0	0	0	0	2	0	0	0	2	0	2	2	0	2	0	0	0	0	2	2	1	1	1	2	2	0	1	1	1	2	2	1	0
37455863	TGCAGCACGCTGAACCCGCAATCATGGAAGCCACCGGAACTGTACCG	13	A>C	0.662651	26.8562	0	0	0	0	0	0	2	2	2	0	0	0	0	0	0	0	0	0	0	2	2	0	2	0	1	2	2	1	1	0	0	0	0	0	0	0	0	0	0	0	0	2	2	2
37457121	TGCAGTTCCATTTTCTATTATGTTGGTTTCCCAATTAAGGTTTCCGTCTGTTTTTCACCAAAATTCACA	11	T>C	0.664634	28.5111	2	0	2	0	0	0	0	2	0	0	1	0	0	0	0	0	0	2	0	0	1	0	0	1	1	0	0	0	2	2	0	0	0	0	-	0	0	0	0	-	0	2	0	2
37459774	TGCAGCGTGAGACCAAATGGATAAGGACTTGAGGAGTTATATGAACTTAATTTCAGAGCTTTGCACGTC	67	T>A	0.664634	14.8476	1	2	1	2	1	2	2	2	1	1	1	1	2	0	1	2	1	1	1	1	0	0	0	0	0	0	0	0	0	0	0	1	2	1	0	0	0	0	0	0	-	0	2	1
37454197	TGCAGATCCACATCTCGTTCCTGCTGCGACGGTATTCTTCTGGTCGTAACTCAAGTGAAAACATAAGGG	57	A>C	0.664706	1.41486	1	2	0	0	2	2	1	2	0	0	2	0	0	0	2	0	0	2	0	2	0	0	2	2	2	2	1	1	1	2	0	0	0	0	2	2	0	0	2	0	0	1	0	0
37454376	TGCAGGAGTCAATAAGGAAGTTCCCTTTTCATTTTAATTCCATGCTCTAGTCTCAAATGTTACGTGATT	5	G>C	0.664706	7.01981	0	2	0	0	0	2	0	0	2	0	0	2	0	0	0	0	0	2	2	2	2	0	0	0	0	0	0	2	0	0	2	0	0	0	0	2	2	0	1	0	2	2	0	1
37454598	TGCAGCTGAAACGGTTCCGTCTCGATGGAATCAGAGTGTTTGGTACCATTTGGTTGTTTGGTGTTGGAT	17	C>G	0.664706	9.83551	2	0	2	1	0	2	2	2	2	2	1	0	1	1	2	2	1	2	2	0	1	1	2	2	0	2	0	1	1	1	2	1	1	1	1	2	2	1	2	0	2	2	2	0
37454736	TGCAGGATTCACCAACCCCATTTTTTGTAAGAATTCCTTCTCTTAATTCTGTTAGTCAATAAAATTGTG	25	T>G	0.664706	0.493941	0	0	0	2	2	2	2	2	1	0	0	1	0	0	0	2	0	2	2	2	1	0	2	1	2	2	2	0	0	2	0	0	0	0	0	2	0	0	2	2	2	2	0	2
37455937	TGCAGCTACTGCTAGTCGAGGTGATTGCTTCTAGACCCTCGTTACCG	18	A>T	0.664706	13.1249	0	2	0	2	0	0	0	0	2	1	0	1	0	0	2	2	2	2	0	2	0	0	0	0	0	0	0	0	0	2	2	1	1	1	2	1	1	1	0	2	1	0	2	2
37453907	TGCAGAAAGACATTCTGATGCAGAATTTCAAGTTCTCAATGACCGAATATGAGTCCACAAGCTTCAGAA	55	C>T	0.666667	5.25	0	0	0	0	0	0	0	2	0	2	2	-	1	2	1	2	2	2	1	0	2	2	2	2	0	0	1	2	2	2	0	0	0	0	0	0	2	0	0	1	2	2	2	0
37454626	TGCAGCTGGTGCTTAACCTGTACGCGTCGTGAGGTGATTGGGTTTACATGATTTTGGTGTGCACCCACA	28	G>C	0.666667	27.4286	0	1	0	0	0	2	0	0	0	0	0	1	0	0	2	0	2	2	2	1	2	0	2	0	0	2	2	1	1	0	1	1	1	1	2	1	1	1	1	0	2	2	0	0
37454642	TGCAGCTTATCGGTGAAACTGTGCCTCTGCTTCAGTTTCATTGGAGGTTGAAAATTGAGACCGTGCCTA	11	G>A	0.666667	14.1696	0	2	0	2	2	2	1	2	0	2	2	1	2	0	1	0	1	1	1	1	0	0	0	2	0	0	0	0	0	2	0	0	0	0	2	0	0	0	1	2	0	2	0	2
37460015	TGCAGAACATATGACCGAAGATGAAACATCAGGTTACTAAACAATACAACAGAGGCACAAAATCTACAA	25	A>G	0.666667	18.1071	2	0	2	0	0	0	2	2	0	1	2	2	0	0	0	0	1	1	0	2	0	1	2	0	0	2	1	0	0	1	1	1	0	0	1	2	1	1	2	2	2	1	0	2
37451190	TGCAGTACCCCAGGCAACATTATGCCATTACTTTGTGTATTTATAACGAACGGTGCTCGGAAATTTAAT	44	A>G	0.670588	1.85856	2	0	1	2	2	2	0	0	1	2	1	0	1	2	2	0	2	0	0	2	1	0	2	2	1	0	2	0	0	0	0	0	0	0	0	1	0	2	2	0	1	2	2	0
37457561	TGCAGTATATGTAAGATAATCTGTGTAGAATTATTGTGGCTTCCG	31	T>A	0.670588	5.50054	1	0	0	2	0	2	0	0	2	2	2	2	0	0	0	2	0	1	1	1	1	2	1	2	2	2	0	1	2	0	0	0	0	0	2	0	0	0	0	0	0	2	0	0
37459536	TGCAGTGCCCCAATCAAAATACTATTTTAACGCACGCAAATTCTATTTGCCG	21	C>T	0.670588	11.0713	0	1	1	2	2	2	0	0	0	0	1	1	1	1	2	2	1	1	2	1	0	0	0	1	0	0	2	0	1	0	0	0	0	0	0	0	0	0	2	1	2	0	2	2
37450358	TGCAGCAGCCTACATGGGCTACTCGAAACCGGTGGTAGCGTTTGGTATGTTGTGGAACATCGTGGCTAT	36	A>G	0.670732	6.52813	2	0	0	2	2	2	1	1	0	2	0	0	0	0	2	0	0	0	0	0	1	0	2	0	0	0	0	0	0	0	0	0	2	2	0	0	0	-	2	1	0	1	0	2
37450091	TGCAGATACCCCTAAATTTATTGTTGGAAATGTGTTGGTTGGACTGAAACTGGGTGGGTTCTTTTTTGG	33	G>A	0.674699	31.4683	0	0	0	0	0	0	2	2	0	0	0	0	0	-	0	2	0	0	0	0	0	0	0	0	0	0	0	0	0	0	0	0	0	0	2	0	0	0	0	1	2	2	0	0
37451415	TGCAGTGCTGATTCCAAAGCATTATTATTATTAATAAAGTAGTTGTAGTTGATTACTAATTAATTAACA	50	G>A	0.674699	6.80691	2	0	0	2	2	2	2	2	2	1	0	0	0	0	0	0	0	0	-	-	0	1	2	2	2	2	1	2	2	1	0	0	0	0	0	1	2	0	1	2	2	0	0	1
37455865	TGCAGCACTCAACCGAGATGCTTTGGCTAAGATTGTGTACACAAGGTTGTTTGACCG	7	C>G	0.674699	26.1076	0	0	0	0	0	2	0	0	2	1	0	2	1	1	1	2	1	1	1	2	0	0	0	0	0	2	2	1	2	0	0	0	0	0	0	0	0	0	1	0	1	-	2	1
37458457	TGCAGTGGTCGCGATTTGTGTTTGTCGCGAGCTGCCGTCTTGTGGCCCG	25	C>T	0.674699	6.80691	0	2	-	0	2	2	2	2	0	0	0	2	0	0	2	0	0	2	2	2	0	0	0	2	2	0	2	0	0	0	1	0	0	0	0	2	2	0	2	2	1	2	2	2
37459621	TGCAGGCAATAGTGGCCCTTCTCCGAGCTCAGTTACAAGTGTTTCACCTTGGATGCTTACTGTAGCAGC	24	G>A	0.674699	16.8866	2	1	1	2	1	2	2	2	2	2	2	2	0	0	2	0	0	2	2	0	1	1	1	1	1	1	1	1	1	1	0	2	0	2	0	-	1	1	2	2	0	0	0	0
37450744	TGCAGCTTTCATATGTTCATACGTTTACCAGGCTTTACCAATGTAAAGCTTTTAAAGAGATTCTGAATA	21	C>T	0.676471	25.0698	0	0	0	0	0	2	0	0	0	0	2	2	0	0	0	0	0	1	2	1	1	0	0	2	0	0	0	2	0	0	2	0	2	1	0	0	2	0	1	0	1	1	1	2
37454599	TGCAGCTGAACTGGTACTCCAGTGGTGAAACGAAGGACACGTGCGCGTCACGTGAGCGGCAGGTCAGGG	46	G>A	0.676471	12.3917	1	2	0	0	0	0	0	2	0	0	0	0	0	0	2	0	0	2	1	0	0	0	2	0	2	2	1	0	2	2	1	0	0	0	0	2	0	0	1	0	0	2	2	2
37459310	TGCAGGCAATCCTGGCTAGCTACCTGTTTTGGTTTGCATATCACGATATGTCTCGGGAACCG	15	C>A	0.676471	2.36485	2	2	0	2	0	0	0	2	2	2	0	0	2	2	1	0	1	0	0	2	0	0	0	2	2	2	0	2	2	0	0	0	0	0	0	0	0	0	0	1	2	0	0	0
37459363	TGCAGTAAGCTGTCGCCGCAACCACAGAACGCACAAGACCAGCGACAACCTTACCATCCTGACGTTGTC	5	T>C	0.676471	1.0862	0	0	0	2	0	2	0	0	0	0	0	2	0	0	0	2	0	0	1	0	2	2	0	0	0	2	0	2	2	0	0	2	2	1	0	0	0	0	2	0	0	2	2	2
37460036	TGCAGCTACTGCTTCCAATTCTCATGCCAATTATAAGTATCTAGTTTAATATTGCTATAAGTATCTATG	43	G>C	0.676471	11.6838	0	2	0	0	0	0	0	2	0	0	2	0	0	0	2	0	0	2	0	0	1	1	0	2	2	0	2	0	0	2	2	0	2	2	2	2	2	2	0	0	2	0	2	2
37460250	TGCAGAAGCTAGTTGAGAGACACGGGCCTCGCAACTGGTCACTAATAAGCAAGTCAATTCCG	13	T>C	0.676471	12.3917	2	0	1	1	0	0	1	2	0	2	0	0	0	0	0	0	0	0	2	0	2	0	2	2	1	0	0	0	0	0	0	0	0	0	0	0	0	0	0	0	2	2	0	0
37454198	TGCAGATCCGTCTTGGATCTGTATTTTTCGTCGCAAGCCCAGCTACACAGCATAGGAGCAAGTTCACGT	10	T>C	0.676829	22.6954	0	2	0	0	0	2	0	0	2	0	1	1	0	0	0	0	0	1	2	1	0	2	2	0	1	2	2	1	1	2	2	0	-	0	1	2	0	0	0	0	2	0	2	0
37456143	TGCAGTTTGCTTCTCCACGTTGAGATTCTCTCCG	18	G>A	0.678571	21.7433	0	2	0	0	2	2	2	2	1	0	1	1	0	0	2	0	2	1	2	1	0	1	2	0	0	2	0	0	0	2	0	1	0	0	0	1	0	2	0	1	2	0	0	0
37459023	TGCAGAATCGTCAAGCATCTTCGCGATTTTCATCGCTTGATCTCGATCCTCACAATTTTCTTCACAGAT	16	A>C	0.678571	4.67321	2	2	2	2	1	2	0	2	1	2	2	1	1	1	2	2	1	2	2	1	0	-	0	0	0	0	0	0	0	0	2	1	2	1	0	0	0	0	0	2	2	2	2	0
37454005	TGCAGAATTAGCTGCTTTACTAGATGAGAAGGAAATAAATAGTTTACCCATGCCAGGGGAAGTGGATTT	9	A>T	0.679012	15.2264	2	0	0	0	0	2	0	0	0	0	0	0	0	0	0	0	0	0	0	0	2	2	1	2	0	1	1	1	1	2	0	1	2	2	2	0	-	1	2	0	2	0	2	0
37454424	TGCAGCTTTGAAGGATACCAAGACACATTGTATACACATTCCCTAAGGCAGTTTTATCGTGAATGTGAT	33	A>G	0.679012	15.2264	1	2	2	2	1	1	2	2	0	1	2	0	2	0	2	0	2	0	2	2	1	1	1	0	0	2	0	-	-	1	0	0	-	0	2	2	0	2	0	0	0	0	0	0
37450049	TGCAGAGGTACAAGTTGGAAGAGTACAAGGAAGGGAGGAATGTGGTGGATAGGTGTGATAAGATGCTCA	5	A>G	0.680723	28.3307	1	1	2	1	2	2	2	2	0	2	1	0	0	0	0	0	0	2	0	0	2	1	1	0	0	1	1	2	0	2	0	1	0	0	2	0	0	1	0	2	0	0	0	0
37454338	TGCAGCACTAAAAATGTAATTAAAGTGAGAGACAATGGTGAGTTGGTGACCTTCAAAGCTGATTTGACT	31	A>T	0.680723	5.25528	1	0	0	2	1	2	0	2	0	0	0	0	0	0	0	0	2	0	2	0	0	0	0	2	2	0	0	2	-	2	1	0	0	0	0	2	0	0	2	0	0	1	2	2
37459965	TGCAGGAATAAATGTCAAAAGGAGCAGCTGGGCCGCACTCATAAATCGTTGACCGTACCACACTGTGAG	23	G>A	0.680723	10.9066	0	2	-	0	2	2	2	0	0	0	0	2	0	0	2	0	0	2	2	2	0	0	0	2	0	0	2	0	0	0	1	0	0	0	0	2	2	0	2	2	1	2	2	2
37450307	TGCAGCACCTCCTTGAATTAGCAACAAGGAACATAATTAATTGTGTACAAAGAAAAGAAGAAAAATGTT	61	A>T	0.682353	22.2382	0	0	0	2	0	0	0	0	2	1	0	0	0	0	0	0	0	0	0	0	1	0	0	2	2	2	0	1	2	0	0	0	0	0	2	0	0	0	2	0	0	2	0	1
37450752	TGCAGCTTTTCTCGGATACAATGACGGGTGCATTTATAAATAAGGATGTTGAGGATGCTTGGGTGTGGA	50	G>A	0.682353	0.0449201	1	2	0	0	2	2	1	2	2	2	1	2	1	2	2	2	0	2	2	2	0	0	2	0	0	2	2	0	0	0	2	0	2	2	0	0	2	2	2	1	0	0	2	0
37450850	TGCAGGATCCTTCTGTTTCTTTGGCATAGACTAGCAGTCCCAGCAATCTCCTGGATTTTGTCCTTTTTG	53	G>C	0.682353	22.2382	2	0	0	0	0	0	0	0	0	2	0	0	0	0	0	0	0	0	0	0	0	0	0	2	2	0	0	0	0	0	1	0	2	2	2	0	2	2	0	2	1	2	1	1
37451133	TGCAGGTTGATACTGGCAATAATAACTTGTTGGTTTAGTACAGCAAATATAGCCTCCATAGAGGAGACA	37	G>C	0.682353	7.36609	1	2	0	2	2	2	2	2	2	2	1	1	1	1	2	1	1	1	1	1	0	1	2	0	2	2	2	0	1	2	2	0	0	0	0	2	1	0	0	0	0	2	2	2
37458116	TGCAGTCCGAACACCAGTTAATGCTTACGGCTTTACTAAATTTTTACGTAACCTAAATTAATAAATGTA	12	A>G	0.682353	7.36609	0	1	1	0	0	0	0	0	0	2	2	0	0	0	0	2	0	1	1	1	0	2	2	0	0	0	0	0	0	0	0	0	0	0	0	1	0	0	2	0	2	2	0	0
37458675	TGCAGCTCCTTGTTCGCAGCAAGGAGCTGCGCGTTCTCTTGTCGCAGAGCTTCGACCTCTTTGGATGTT	14	C>A	0.682353	22.2382	0	2	1	2	2	2	1	2	1	0	1	0	1	1	1	1	1	2	2	2	0	1	2	0	2	1	1	2	2	1	1	1	2	1	1	0	1	2	0	0	0	2	2	0
37459020	TGCAGAATATATAACAAGCCTAATTAAGGAGCACAATATATAGCATTCGTCATAATAACTAGCTAGTAT	54	A>T	0.682353	17.7689	0	0	2	0	0	0	2	2	0	0	0	0	0	0	0	0	0	0	0	0	0	0	0	0	0	0	0	0	0	0	0	0	2	2	2	0	1	0	1	0	0	2	2	0
37459846	TGCAGAAATTCAAGCTATTGGCCACGCGGTGCAGTGTAGCCCAGAGCTCGACGCAAAGCCCGAGGACAA	53	C>A	0.682353	2.93509	2	0	0	0	2	2	0	0	0	0	2	0	0	0	0	2	0	0	2	2	2	2	2	2	2	2	0	2	0	1	0	1	2	1	2	0	2	2	0	1	0	2	0	0
37459891	TGCAGGCTTCTACCCAGTTGGAGAAAATGCTTATTGTTTTGCCATATGGTTCACTCAATTTAATGGCAG	51	C>T	0.682353	18.42	0	2	0	0	0	0	0	2	2	2	2	0	0	0	0	0	0	0	0	2	0	0	2	2	2	0	0	0	0	2	2	0	0	0	0	2	0	0	2	2	2	2	0	2
37454077	TGCAGAGAAGTCACGCGCGAGCAGAACAGGGGGAGCAACCAGGACCGCCCGCCGCCGCGCCG	26	C>T	0.682927	19.9407	0	2	0	0	0	2	0	0	2	0	1	2	0	0	0	0	0	1	2	1	0	2	2	0	1	2	2	1	1	2	2	0	-	0	1	2	0	0	0	0	2	0	2	0
37455160	TGCAGTGTCTCTCACCTCCCTGCCAAATTCACATCTCACCACCTTCCCTGACCGACTTTGGGATTGGAA	35	T>C	0.682927	8.61738	2	2	0	0	0	0	0	0	0	0	0	1	1	0	1	1	0	2	2	1	0	2	2	2	1	2	-	-	2	2	0	1	-	2	0	0	2	2	0	2	1	0	2	2
37454539	TGCAGCGGTTGGAACTCCAGTCAAGGTGGATACTTGTACACTTAATGTCAAAAGGGGAATCTTTGCTAG	26	T>C	0.684524	11.2546	2	2	2	0	2	2	0	2	0	0	0	0	0	0	0	0	0	0	1	2	0	1	2	0	0	2	0	2	0	2	0	0	0	0	0	0	0	0	2	2	1	2	2	0
37454028	TGCAGACAGAAAAATGCAGACAAGACAGCAACAGGTGAGAGATCACTTGCTGCTCTGATATCTTTACCA	48	G>T	0.685185	2.34397	0	2	0	1	1	2	0	2	2	0	0	0	2	0	2	2	1	0	2	0	0	2	2	2	0	0	2	0	0	0	2	2	1	0	0	1	0	0	1	0	0	0	0	0
37454044	TGCAGACCTGAAGAAACAAAGGTTGTACATAAGAATCAGCAACATATGATATATTTGAATTGAAATTGA	41	A>G	0.686747	25.2865	0	0	0	1	2	2	2	0	0	0	0	0	0	0	0	0	0	0	0	0	0	0	0	0	0	2	1	0	2	0	0	0	0	0	-	0	0	0	1	0	0	2	0	2
37456891	TGCAGGCTCAACTTCTTCTAGTTTATTGACCCCAGACAAAGGCTGCATCTATTGGTTAGACACAAAAGA	36	C>T	0.686747	6.1375	0	2	0	2	0	2	2	2	0	2	1	1	1	1	2	0	2	1	2	1	0	-	1	0	0	2	0	0	0	0	0	2	1	2	2	2	1	2	0	2	2	2	0	0
37457439	TGCAGCAGCGAATCATCACGCCTCCTCGAAGAAACTAACTCCACCG	33	A>G	0.686747	16.0649	1	1	2	1	2	2	2	2	0	2	-	0	0	0	0	0	0	0	0	2	0	0	0	2	2	0	0	2	0	0	2	0	0	2	1	0	1	1	1	2	0	1	0	-
37450819	TGCAGGAGGACCCTCCATTGACGCGTGAGAAGAGATGAGGTTTCCCACAACAATCCAATGTGATTGTGG	39	G>A	0.688235	0.772094	0	1	1	0	2	2	2	2	2	2	2	2	0	2	2	1	2	2	2	0	0	2	1	2	2	0	0	0	0	2	0	0	2	0	1	2	1	2	2	2	2	2	2	2
37450835	TGCAGGATAAAGGGAACCACTTTGAGAGTTGTAGTGGAAAACGAGGACCAGGTCGAATTATCCTTCACC	23	G>C	0.688235	11.6023	0	0	0	0	0	2	2	2	0	0	1	0	1	1	0	0	2	2	0	0	1	2	2	0	2	2	2	1	2	2	0	1	2	2	0	1	0	0	0	0	2	2	0	0
37459018	TGCAGAATAAATCTGGTAATACCTTTATAAGACCTGCTAAGCAGTGCACATCAATGCCATCCG	13	T>A	0.688235	5.73702	2	0	0	0	2	2	2	2	2	0	2	2	1	0	1	0	0	2	2	2	0	0	0	0	0	0	0	0	2	0	0	0	0	0	1	0	2	2	0	0	0	0	0	0
37459471	TGCAGTTTGGAGGCAAGATGAGTTTGGCAATGCTGGAGTTGGACCACAAATTGAGCAACTCTTCTTTCC	32	C>G	0.688235	13.4753	2	0	0	0	2	2	2	2	2	2	1	2	2	2	2	2	0	2	2	2	0	2	2	2	2	2	2	0	2	2	2	2	2	2	2	2	2	2	2	2	2	2	2	2
37450136	TGCAGATGATCCAGTGGAGAAAAACCCACTAAGAATCCCAACAAAACATAACATGCGAATGGCCATGAG	8	A>C	0.690476	4.27006	0	0	0	0	0	0	2	2	2	0	0	2	0	0	0	0	0	0	0	2	0	0	0	2	0	0	2	-	1	0	2	2	2	2	2	2	2	1	2	0	2	0	0	2
37451513	TGCAGTTCAACAAGGAAACCAAGCAGCAAAGTGGAATGGCAAGGCCAAAACAGAAGTAAGAGGATTCAA	41	A>G	0.690476	0.993492	1	1	0	2	1	2	1	1	2	2	1	2	2	2	1	2	2	2	2	2	0	2	0	2	0	2	-	0	0	0	2	0	2	1	0	0	2	0	0	0	0	2	2	0
37455179	TGCAGTTAACCGCCAACGGTTTCTTCTCCTCCGTCGTCATTGGTGGTGGCGTTATGAAATTGGTGAGCG	33	T>A	0.690476	31.2646	2	0	1	2	2	2	0	0	0	0	0	0	0	0	2	0	0	0	2	2	0	0	0	0	0	0	0	0	0	2	0	0	0	0	2	0	0	0	0	0	2	2	0	0
37459047	TGCAGAGAGCAACTTCCTTGATTACACCCCTTCTGACATTGCACTTTCCAGTTTACTTGCTGCTACCCA	48	C>T	0.690476	9.23457	1	2	2	0	2	2	0	0	0	0	0	0	2	2	0	2	2	0	0	0	0	-	0	0	0	0	0	0	0	0	2	0	0	0	0	0	0	0	1	2	1	1	2	1
37459705	TGCAGCGATTCGACAATGTGAAATTTGCGTCCCCAACCGCCATGTCGTCGCCG	26	G>A	0.690476	12.9455	2	2	0	0	2	2	0	0	2	2	0	0	0	0	2	2	0	0	0	2	0	2	2	0	2	2	2	0	2	2	2	2	2	2	2	2	2	2	0	2	2	2	2	2
37460366	TGCAGTTGAACTGGGCCACAAGCAATTTGTCATAAAAGTACAGAAATTATGATAGAAGTGACAAGCCGA	39	A>G	0.690476	4.07148	0	0	0	2	0	0	0	0	2	0	0	1	1	1	2	2	2	2	1	2	1	0	2	2	0	2	1	2	0	2	0	0	0	0	0	0	2	0	0	2	2	1	0	2
37450350	TGCAGCAGCAGCTGTGAGCCAAGGTGGCCACCCAGCAGCATTCTGTTCAGCATCAACATACCTATGTGT	62	T>G	0.692771	17.7338	2	1	0	0	0	0	1	2	2	1	1	1	1	1	1	1	1	1	1	1	0	0	0	0	0	2	2	2	0	1	0	1	0	2	2	0	0	0	2	0	0	0	2	0
37454215	TGCAGATGACGTGGCTAAGCACTTGGCACCAGGTCCCAACGTTTTGGATTGATGGCTAACGTTGGATGC	47	A>G	0.692771	10.1106	2	1	0	0	2	2	0	0	2	0	0	2	1	1	2	2	1	2	0	2	0	0	0	0	0	0	0	0	0	0	0	0	0	0	0	0	0	0	2	0	0	0	0	2
37451192	TGCAGTACCTTCGGCACATTGCATGACTGGTCGGTTTTGGTGTGTAAAAACGTCCATTGATCATTGATG	27	T>G	0.694118	0.28612	2	0	0	0	0	0	2	2	2	2	1	2	0	0	2	1	1	2	2	1	0	0	0	2	1	0	0	0	0	0	0	2	2	2	2	0	1	1	2	2	0	0	2	0
37453893	TGCAGAAACAGTTGCTGTTATCCATGAGTTTAAACACTGCAATCTGTTTCTTGTGGGTCTAAAGCCAGA	48	T>C	0.694118	0.236994	1	2	0	0	2	2	0	2	0	0	0	1	2	2	2	2	0	2	1	2	0	2	0	0	0	2	2	2	2	2	2	0	0	2	2	2	0	1	0	0	0	0	2	0
37454041	TGCAGACCAAGTTTAAGATTTACAAGCTTACATTTAATCAAGATACCTTGCCAGGGTGGGTTATGACTG	55	G>C	0.694118	0.000577947	1	0	1	2	2	2	2	2	0	0	0	2	2	2	2	0	2	0	0	0	0	0	2	0	0	0	2	1	2	2	0	1	2	2	2	2	2	2	0	1	2	0	0	2
37456620	TGCAGCAAGACTCTTCACGGCAAAAGCTCTTGGGTCGAACGGTCTCCTCGACGATCGCCTCTTCTGCTT	40	G>T	0.694118	9.54321	0	0	0	0	2	2	2	2	0	0	0	2	0	0	2	0	0	2	2	2	0	0	0	2	0	0	2	0	0	0	1	0	0	0	0	2	2	0	2	2	1	2	2	2
37459624	TGCAGGCTCAACTTGTAATTCCAGATCTTCTGTTAACATACTAGGCAGTGGTTGTGGATTCACAGTTGG	7	T>A	0.694118	4.2745	2	0	0	0	2	0	2	2	2	0	0	0	0	0	0	0	0	0	0	0	1	1	1	1	2	2	1	2	2	1	0	0	0	0	2	2	2	0	0	2	2	2	2	1
37457135	TGCAGTTGCAGCCACCGCGGTTGCTATCTTACCCTTCGATGAAGTACTTCCGGACGCTGCCACGGATCC	55	G>A	0.695122	29.2444	0	0	0	0	2	2	1	1	2	0	0	1	2	0	1	0	1	2	0	0	1	0	1	1	1	2	2	1	1	1	1	1	2	1	0	1	0	0	2	0	0	2	0	0
37454332	TGCAGCACGAGATCTCTTTGTAGAAGTTGATCCACGAACTTGTTTTTTTGCTTCCGCAGATTCAAAATC	48	T>C	0.696429	28.0317	0	0	0	0	0	0	2	2	0	0	0	0	0	0	0	0	0	0	0	0	0	0	0	0	0	0	0	0	0	0	0	0	0	0	0	0	0	0	0	0	0	2	2	0
37457059	TGCAGTGACAACATCTTGAAACAACCACACAACCTCTAGAGGGTGAGTTATCATCAGTTGGTAATTTAT	42	G>A	0.696429	7.36615	1	2	0	1	1	2	2	2	2	2	1	1	0	0	2	2	2	2	0	2	0	0	2	2	0	0	2	1	0	0	0	2	2	0	0	0	0	0	0	1	2	0	0	0
37457589	TGCAGTGGTACGGTTCATGGTGGGCAAGACCG	12	G>A	0.696429	14.0343	2	0	0	2	0	2	0	0	0	2	2	0	0	0	0	0	0	0	0	2	1	1	1	0	0	0	0	1	1	1	0	2	0	2	0	0	2	2	0	1	2	0	2	0
37459164	TGCAGTAGTCTCTTTTTCTTTTGCCTAAGTTTTTCTGATATCGTTTTTCTTTATTCATGTTAAGGGTTT	22	G>C	0.696429	2.82876	0	2	1	0	1	2	0	2	2	2	0	2	0	0	0	0	0	0	0	0	0	2	0	2	0	2	2	1	1	1	0	0	0	0	2	2	0	2	0	0	2	0	0	0
37459692	TGCAGAGGGGGTTAGAGCAACACAATGAAGACACTGTCGACACCG	29	G>C	0.696429	0.422132	2	2	1	0	0	0	0	0	2	0	2	0	0	0	0	2	0	2	0	2	0	0	2	0	1	0	-	2	0	0	2	1	2	2	0	0	0	2	2	1	1	2	2	2
37450568	TGCAGCGGCGACCGCACCTCCTTCCTCCTCAGACCGGACGATCCCGCCGACTACCGCAGACTCCTCACA	45	G>T	0.697531	0.551783	0	2	0	0	2	2	2	2	0	0	0	2	0	0	0	0	0	2	0	2	0	0	0	2	0	0	0	0	0	-	2	0	0	0	1	2	2	2	0	1	2	0	2	0
37458008	TGCAGGAGAAGAGCTCCACACAACCCACAAAATATCATTGATGGAACCTCATTTGTTCACCAAGTTGCT	21	A>C	0.697531	25.5046	1	2	1	2	2	2	1	2	0	1	0	2	2	2	0	1	1	2	0	1	0	0	0	0	0	0	1	0	0	0	-	1	1	0	1	0	0	0	1	0	-	2	1	1
37450760	TGCAGGAAAGGAAGTTTTAATAAAGACTGTGCTACAAGCAATGCCTACCTATTGTATGAGTGCATACCT	42	G>T	0.7	7.63572	0	0	0	0	0	0	0	2	2	2	0	0	0	0	2	2	0	0	0	0	1	0	2	2	2	2	2	1	2	2	2	0	1	2	0	1	0	2	1	0	2	1	2	2
37451023	TGCAGGGTGGGAATAGATGACAAAGGTTACAAGTCACATGAAAAGACATAAATACAAATACCTCAACAT	66	C>T	0.7	18.6001	0	0	2	0	0	0	0	2	0	0	0	1	2	1	2	0	2	2	2	0	0	0	0	0	0	0	0	0	0	0	0	0	0	0	0	2	2	0	2	0	0	2	0	2
37452604	TGCAGAAGCTTGAATTAGTTGAACAATGCAAAGATAATGCCG	17	G>C	0.7	0.0326797	2	2	0	0	2	2	2	2	0	2	0	0	1	1	0	2	2	0	0	0	0	0	0	0	0	0	0	0	0	0	0	1	1	1	2	1	2	1	0	2	0	0	2	2
37456456	TGCAGACCAGCAAGCCATAGTTCAATTTATTGGCTCTTTAAATTCCTACAAGGCTTTATTGGAAGGAAG	26	T>A	0.7	1.47326	2	2	0	2	2	2	2	2	0	0	0	2	0	2	2	2	1	1	1	0	2	2	1	0	2	2	2	2	1	2	0	0	0	0	0	1	0	0	2	2	1	2	1	2
37458459	TGCAGTGTTCAATTTCAGAAACCCTAGCAAAATTTTCCCG	13	T>C	0.7	7.63572	0	2	1	2	0	0	2	2	2	1	2	0	2	0	0	0	0	0	2	2	1	1	2	2	1	1	1	1	1	1	2	0	0	0	1	0	1	0	0	0	0	0	1	0
37458782	TGCAGTGTACTCCTACTGGCCAACCCCACCAGAGAATATCATCTTCGGGGGCCTTAAAAATCAGACATG	40	A>C	0.7	10.757	0	0	1	0	0	0	1	1	0	2	2	0	1	1	0	2	2	0	0	0	1	1	1	2	0	2	2	2	0	0	2	0	0	0	2	2	2	0	1	0	0	1	0	2
37460292	TGCAGCAAAGCTGCGATTCTAATGTGGCCACATTTTCCTGTGCCACTTCAAGCTGACCTTGCAACTCAT	56	C>A	0.7	1.87342	2	0	0	2	2	2	2	2	0	2	1	2	0	0	2	2	0	2	2	2	2	1	2	2	2	2	2	2	0	0	0	0	0	0	0	2	0	0	0	2	2	0	2	2
37459743	TGCAGAGAAGCGCGGAAGAGGGACTCCATGCTCATATATAACTAGGGTTTTCGGGGCTTGGAGCTTCAT	22	A>G	0.703704	6.7874	1	-	1	2	1	1	1	2	2	0	0	1	2	2	0	2	1	2	2	1	0	0	0	0	0	0	0	0	0	0	2	2	0	0	0	1	0	0	2	0	2	0	0	0
37450311	TGCAGCACCTTCTTCCTCAGCCCGGCGCCAAGGCATTGCCAGAGATGCTCGCATAAGACGATGAGAACC	46	G>A	0.704819	21.3993	0	0	0	0	0	0	0	0	0	0	0	0	0	0	0	0	0	0	0	0	0	0	0	0	0	2	0	0	0	2	0	0	0	0	0	0	0	0	2	0	2	0	0	2
37451161	TGCAGTAAATAAAGAGAATCAAGGAAGAAGTTTTTAAGATGAACTATAAGATTTTGATGTTTGAACTTT	57	T>C	0.705882	3.63044	2	0	0	0	2	2	2	2	2	0	0	2	0	0	2	0	0	0	2	0	0	1	2	0	0	2	2	0	0	2	0	2	2	1	0	0	0	0	0	1	0	0	2	0
37454147	TGCAGAGTCCTCTCTCTCTCTCGTGACTCGATCTGATTCTGGTGCGGTGCTGGTGCAAAACACAAGGTG	7	T>A	0.705882	1.9125	2	0	0	0	2	2	0	0	1	2	0	1	0	0	2	0	0	2	2	2	0	0	0	0	0	2	0	2	2	0	0	1	2	1	0	2	0	0	0	2	1	1	2	2
37454400	TGCAGCATCGAACGATGCTGCTGATGCTGCCACCACCGAATCGGTCCCCGTCGAAGTGAACGGTGAAGG	23	A>C	0.705882	8.704	0	2	1	0	0	0	2	2	0	2	0	0	0	0	0	0	0	0	0	0	0	1	1	2	0	1	1	1	1	1	2	0	0	0	2	0	0	0	0	0	2	1	2	0
37454496	TGCAGCCTGGATAATTTCTTTTGAAGATTATACTGAGTACGAAAGCATGGAAATATAATTGGGACAACA	8	G>A	0.705882	0.499611	0	0	2	2	2	2	0	2	0	0	1	0	2	0	0	0	0	0	0	0	1	2	0	2	2	0	2	0	0	2	2	0	2	1	2	0	0	2	0	0	2	0	2	2
37458080	TGCAGGTTGCTATCGCAAACTTTGAGCAGTACAAGTTTTACATTCTGCATCCTCCTGCTAATGACTTAA	13	C>T	0.705882	1.9125	0	0	0	0	0	0	2	2	0	0	0	0	0	0	0	0	0	0	1	2	1	1	2	2	1	2	2	2	1	2	1	0	0	0	0	2	0	2	0	2	2	0	0	0
37450488	TGCAGCCCCTAAAGCCCCAGCAAAACCAAAACCCACCACTCATGCCTCACCTGCTCCAGCACCAGCAAA	42	T>A	0.707317	22.924	2	1	1	2	2	2	2	1	0	1	0	0	0	0	2	2	0	2	0	0	0	-	1	0	0	2	1	0	-	2	1	0	0	0	1	2	0	0	0	2	2	0	2	2
37450906	TGCAGGCCACAACTTTTGTAACTACAGATACCTGCTGAGTACTTGACTCTCTTGAAGAGACCAACGACT	19	A>T	0.707317	13.8461	2	0	0	0	0	2	1	2	2	1	0	0	0	0	0	0	0	0	0	0	0	0	0	0	0	0	0	0	2	-	0	1	-	1	1	0	2	1	0	1	0	-	2	2
37459848	TGCAGAACAGATAAAAAAGATGGAGGCGGTATTTGATGACTTGCTGGAAAGTGAGGAGCTTTGGTGGGC	36	T>A	0.707317	18.1005	-	1	0	0	0	2	0	0	0	0	0	0	0	0	0	-	0	0	0	0	1	2	1	0	2	2	1	1	1	1	1	0	0	0	2	0	1	2	0	0	-	0	1	0
37450987	TGCAGGGCCTGGCTTGAACAGGGGCTATCCGTATGTGCCATACGAGTTCTCTTGCAATTTGCTTATATT	11	G>A	0.708333	27.0839	0	0	0	0	2	2	2	2	0	2	0	0	0	0	0	0	0	0	0	0	0	0	0	0	0	0	0	0	0	0	0	0	0	0	0	0	0	0	0	0	2	0	0	2
37449880	TGCAGAATTAAAACAAGCATCAATTTTCTAATTTAGAGAGGGCTAAACTAGCTAGCACCCCAGAAACAA	39	G>C	0.710843	18.5269	2	2	1	2	2	2	1	1	1	2	0	2	1	1	0	1	0	2	1	2	1	0	2	1	1	0	2	0	1	2	0	2	2	2	1	0	-	1	0	1	0	2	0	0
37450262	TGCAGCAAGGTGTGATCCGCCATACAGCTTCCTGAACCCCCAAACTCCATGCGAAAGTAAAGCATGGGA	52	G>T	0.710843	28.8619	0	0	-	0	0	0	0	0	0	0	0	0	1	1	2	0	1	0	0	0	0	0	0	0	0	0	0	0	0	0	0	0	2	0	0	0	0	2	0	0	1	0	2	2
37456569	TGCAGATGCTTGCTTACCAGCAACGCTATTCACGCAATTCAATTTTCTCTCACAGCTAAAATATTTGTA	51	A>G	0.710843	18.5269	2	2	1	1	1	1	2	2	1	2	0	0	0	0	0	0	0	0	2	2	1	1	0	0	0	2	1	2	0	1	2	2	1	1	0	0	0	2	1	1	0	0	0	0
37457807	TGCAGATTAAACCTAGGAATCACATTAATTTATGATTTAGAGGCAAAAAGGAATGGTATCACACTTATC	13	T>A	0.710843	2.46451	2	2	0	2	2	2	2	2	0	0	0	0	0	0	0	0	0	0	0	0	0	0	0	0	0	0	0	0	2	0	-	1	1	2	2	2	2	2	2	0	2	2	2	2
37450712	TGCAGCTTAAAGTGTTAAGCTTGCTCATGTTGGCTTCTGTTTTTTGCTGCTAGTTATGGACATAACTAA	62	T>G	0.711765	2.41316	2	2	2	2	0	0	2	2	0	0	0	1	0	0	0	0	0	2	0	2	0	0	0	0	2	2	0	0	2	0	2	0	1	2	2	0	1	2	0	1	0	0	1	2
37457106	TGCAGTGTGTTGTTCAACCTAACAAGCACTTCCGAATCTGCAAGGAAACTGATAAGTATCAGTCTTGAG	68	G>C	0.711765	27.6078	0	0	1	0	0	0	2	2	0	0	0	0	0	0	0	0	0	0	0	0	0	0	0	0	0	0	0	0	0	0	0	0	0	0	0	0	0	0	2	1	0	2	0	1
37458624	TGCAGCAGGGACGGCGGGGTTCACTGCCGCCGGCAATCCTAGTGTTCCCAACAAACCGGTCAACCCCAA	29	C>T	0.711765	17.6142	2	2	0	1	1	2	0	2	1	2	1	2	0	0	2	0	0	2	0	0	0	0	0	0	0	0	0	2	0	0	0	0	2	1	2	0	0	2	0	2	0	0	1	0
37459065	TGCAGATCCTTCTATCTCAACAAAACTGAGAACTTACGGTTACACAGATCTACAAAAACAATCTTCTAT	50	T>C	0.711765	13.4559	0	0	0	0	0	2	0	0	0	0	0	0	0	0	2	0	0	0	0	0	1	0	0	1	1	2	2	1	2	2	0	0	0	0	0	0	0	0	2	0	0	0	0	2
37450665	TGCAGCTCTTTGTGGTGTCGTTGGTCTAAAACCAACTTTTGCACGTATACCTCATGCTGGGTGAGTATT	42	A>G	0.713415	11.4517	0	0	1	0	0	0	0	2	2	0	2	0	0	0	0	0	0	0	0	2	0	0	0	2	1	0	0	0	0	0	0	1	-	1	0	0	0	0	0	0	2	-	2	0
37456896	TGCAGGCTGAACTATCTTTGAAGGGAATCTTTGAAGATAAGAATAAGAAGAAAAAACTATCCAAGTCTG	56	C>T	0.713415	11.4517	0	0	1	0	2	2	0	0	2	1	1	0	0	0	0	2	0	2	0	2	0	0	0	0	2	0	0	1	1	-	-	0	0	0	0	2	0	0	2	0	1	0	0	1
37449778	TGCAGAACCCATGTGAGAGAATATGCTTTCCTACCTGCAAGGAAAATGAGATTAACATTATCAGCTGAC	48	A>G	0.714286	0.373333	0	2	0	2	0	0	0	2	0	2	0	0	0	0	0	0	0	0	0	0	0	0	0	0	2	0	1	-	0	0	0	2	2	2	2	0	2	1	2	2	2	1	2	0
37450872	TGCAGGCAACATTCTATTAGATTTTCCTTCTTCTTTAATTGATGCAACATTATCTGCCATCTCACTCTC	9	C>T	0.714286	2.82333	2	2	0	0	2	2	1	2	0	2	0	1	0	0	0	0	0	2	2	0	0	0	0	2	2	0	2	0	2	2	0	0	0	0	0	0	0	0	0	1	0	1	2	0
37450246	TGCAGCAACTTCACCATGCAGTCCTGCCGCAGCTTCACCATTTGACCTTGCTTCAGCTCCAATAAAAGG	41	T>G	0.716049	26.7771	0	0	0	0	0	0	0	0	2	0	-	0	0	0	0	0	0	0	0	0	0	1	2	0	0	1	2	0	2	1	0	0	0	0	2	2	0	0	0	1	0	0	2	-
37450233	TGCAGCAACCACACTGGTCCAAGAATAGCGATAGGAGGTTATAGTCTCCAACGCATAAACCACAACCCT	39	T>A	0.716867	25.5477	0	2	2	2	0	0	1	2	0	0	2	0	0	0	0	0	0	0	0	0	1	0	0	1	1	0	2	0	2	2	2	0	0	0	0	0	0	0	0	0	0	2	0	1
37450574	TGCAGCGGGAGAGAAGAAATGCAAAAGAACAGATCAATTTATTGTGTGGAGTTGAAATGCAAAAAAAAA	66	A>T	0.716867	0.0350901	0	2	0	2	2	2	0	0	2	2	2	0	0	0	2	2	0	0	0	0	0	2	2	2	0	0	0	0	0	0	0	0	0	0	0	0	0	0	2	2	2	2	1	0
37450995	TGCAGGGGAATTGCTGGAGAATGATCTGGGATGGGCAGCATGGAAGAACCACCTGGCTGTTGCAAACCA	21	T>C	0.716867	15.7838	2	2	2	2	2	2	1	0	0	0	0	2	1	1	2	1	1	2	2	1	1	0	0	2	1	0	0	1	1	2	2	0	0	0	2	0	0	2	0	0	0	2	0	0
37454857	TGCAGGGTCATGAACTAAATCAACACCAATGGAAACTCTACGCCTTTCCCCACCTGATATGCCATGGTT	51	A>G	0.716867	15.7838	0	0	0	2	0	2	2	2	2	2	2	0	0	0	0	0	0	2	0	0	-	0	0	2	1	0	0	1	2	0	0	0	0	0	0	0	0	0	2	0	0	0	2	0
37460279	TGCAGCCTACATTCACCAAGTAAGCTAATCCCTAGGGCTCCTCTCTCCTCAACTCCGTACTAGTGCCGA	20	T>C	0.716867	11.7792	0	2	0	2	0	0	0	0	2	0	0	0	0	0	0	2	-	0	0	0	0	0	0	0	0	0	0	0	2	0	0	0	0	0	2	0	0	0	2	0	0	0	0	2
37455269	TGCAGTTGTTATCGTGCGGTGCTGTGTCTTTCAAGGAGGGTGGGGCCAACTCGATGAAAGATCAACGGT	10	A>G	0.717647	5.11123	0	0	0	0	0	0	0	0	0	0	0	0	0	0	0	0	0	0	0	0	0	2	2	0	0	2	2	2	2	0	0	2	2	1	0	0	0	2	2	2	2	2	0	0
37459247	TGCAGAGTGGAAGTGGGACGTCGCCGCGGCACATGAAGAGGCCGTAGACGGGGGCCG	51	G>C	0.717647	5.11123	0	2	0	0	2	2	0	0	0	0	1	0	0	0	0	0	0	0	0	2	1	0	0	2	2	0	0	0	0	0	0	1	2	1	2	2	2	2	0	1	2	2	0	0
37454523	TGCAGCGCCTTCCTCCTTTGCTTTTTGCATTGAGCATTTCAAGCTTCTTTTGGGCTCCACGAATCCTTC	61	A>G	0.719512	6.19544	-	0	0	2	1	2	0	2	0	1	1	1	1	2	2	0	1	2	2	1	0	2	0	2	0	2	0	0	0	0	0	1	0	2	0	2	0	0	2	1	0	0	0	0
37456425	TGCAGAAGGCGTGACGAGCCCGTTATCCGTAACGGAGAGTGGAGATCCGGGAGACGAGATGACGTGGCT	45	T>A	0.719512	9.21885	1	2	0	1	1	2	0	0	1	1	1	0	1	2	1	2	0	2	2	2	0	1	1	2	0	2	0	-	0	-	0	0	0	0	2	0	2	0	0	2	2	0	0	0
37457774	TGCAGAGGAGCGCGGGGTGTTGATCGGATCTGGCATGGGGTGTTATGGAGGAGAAGAATAGAAGAAAAT	68	T>A	0.719512	0.718227	0	2	0	2	0	2	2	2	2	0	0	1	-	-	0	2	0	2	1	0	0	0	0	0	0	0	0	0	0	0	2	0	0	0	2	0	2	2	2	0	0	2	2	2
37460034	TGCAGCCACCAACGTCTCATTACTCCCACGCGCCGCCACACACCATATCTTTCCCTTGAACGGCGTATT	63	C>T	0.719512	17.0622	0	2	0	0	0	0	2	2	1	0	0	1	-	-	1	0	-	1	2	1	1	0	0	0	0	0	0	0	0	0	2	0	0	0	0	2	0	0	0	2	0	2	2	2
37456727	TGCAGCGAACCTAGACATATCAACAGCTCCACTCTTACTATTGTATATCATATGCAAAGCTAGAATGAA	22	A>C	0.720238	12.1065	0	2	0	0	0	2	2	2	0	0	0	0	0	0	0	0	0	0	0	0	0	1	0	2	0	2	0	2	2	0	2	0	0	0	0	0	0	0	2	2	2	2	1	1
37459273	TGCAGTAAGCGAAATTGCAGGTAAACTAAAAATGATGCCGCCG	16	G>A	0.720238	20.8158	0	1	1	-	2	2	1	1	1	1	1	1	0	0	2	2	0	1	1	1	2	0	0	2	0	0	1	2	2	0	2	0	0	0	0	1	0	0	2	0	2	0	2	0
37459760	TGCAGCAGGATCCATCGGTGTTCAAGGATGGGGGGACATGAAGAGCCTCTCCATCCAAGTCATCACCGA	34	G>A	0.720238	16.1679	0	0	0	0	0	0	0	2	0	0	0	2	0	0	0	0	0	0	0	0	0	0	0	0	0	0	2	0	0	0	0	0	0	0	0	2	0	0	0	0	0	2	0	2
37455073	TGCAGTCTTCAAAAGGCTCATAGCTTGGAGGACTGATTGTATGTTAGTAGTTAGTGGCTTGGGTTGGTG	11	A>T	0.722222	18.4239	1	0	-	0	0	0	0	0	0	0	0	0	0	0	0	0	0	0	0	0	1	0	2	0	1	0	2	0	0	0	2	0	0	0	0	1	-	0	2	-	2	2	0	2
37455775	TGCAGACGATGGGAGTGCTAGAACGGATCCAAAGTGAGGATTTTGCCG	9	T>C	0.722892	9.50503	2	1	1	1	2	2	2	1	1	0	0	0	2	0	1	1	1	0	2	2	0	0	1	0	0	0	0	0	0	1	0	0	0	0	2	2	0	2	0	2	0	2	2	2
37449907	TGCAGACAGCCAGTTGAGAGGCTTTTGGAGATCAAAGTCGGTCCTGAGCCTGAGGAGTGAAGATACAAG	11	A>G	0.723529	26.5514	2	2	0	1	0	2	0	0	2	0	1	0	1	1	2	1	1	2	0	2	0	0	0	0	2	0	0	0	0	0	0	0	0	0	0	2	2	0	0	0	0	0	1	0
37451609	TGCAGTTTTGCAGGGAAAACTGACCATATATGCTAAGTGGTCTTTTATTATTATCATTATGTAAATTTC	9	G>C	0.723529	0.664133	0	0	0	0	2	2	2	2	0	0	0	0	0	0	2	0	0	0	0	0	2	2	2	2	0	2	2	2	2	0	0	1	1	1	0	0	2	1	0	0	0	0	0	2
37456088	TGCAGTCTTACGTTAACTTCATACCTGCTTTCTCTACAATGTCTCTATCACCCG	24	C>T	0.723529	3.60775	1	0	1	0	0	0	0	0	0	0	0	2	0	0	2	2	1	0	0	2	0	0	0	2	0	0	0	0	0	0	0	2	2	2	0	2	0	0	0	2	0	0	2	2
37456123	TGCAGTGTTATCCAGGCTAAACCG	5	T>G	0.723529	3.60775	2	0	0	2	0	2	2	2	2	2	2	2	0	0	0	2	0	1	2	1	1	0	0	0	0	2	0	0	2	0	2	1	1	1	0	2	1	2	0	0	2	1	2	2
37458423	TGCAGGCTTTCAATTTTCAGTGTTAAGGTTATTCTACTAGATTAACTGAGGCTTCCCG	12	A>G	0.723529	5.96161	0	0	0	0	0	2	0	2	2	0	0	1	2	0	0	2	0	2	2	0	0	0	2	0	0	1	2	0	0	2	2	1	1	1	1	2	1	1	0	0	2	0	1	0
37459015	TGCAGAAGACTCTGCCAAGTAGCGTTGATAATTGTTAAATAAAAACTATATGTTCTCTTTTGGGGTCTT	32	T>A	0.723529	1.84193	0	0	0	0	0	0	0	0	0	0	0	0	1	1	1	2	1	0	0	0	0	2	0	2	2	2	2	2	0	0	0	1	1	2	2	0	2	0	2	0	2	1	0	2
37459812	TGCAGTTATTGACTATACCATTTAATGTATGTTACCACCATAAATTTCTGCCACGATTTCATTTTAAGA	37	C>T	0.723529	5.96161	2	0	0	0	0	2	0	0	0	2	0	0	0	0	0	0	1	0	0	0	0	1	2	0	0	2	2	0	0	2	0	0	0	0	2	0	2	0	0	1	2	2	0	0
37460175	TGCAGTGCCACTACCGCTTCACTTCACCGAACATCGTCTCTCACCGTACAGAGGCCGAGGTGAGGTATC	28	G>A	0.723529	1.84193	0	0	2	2	2	2	2	2	1	2	0	2	0	0	2	0	0	0	2	0	0	2	2	2	0	2	0	0	0	2	0	0	0	0	0	2	2	2	0	0	2	0	0	2
37450723	TGCAGCTTCCCAGTTTGTCTTGGGCCATCAGATTCCGTTGTCTCTGTGGCTATCATTGACCCCTGTTGT	21	G>A	0.72561	14.3352	0	0	0	2	0	0	0	0	0	0	0	0	0	0	0	2	0	0	0	2	0	1	2	0	2	2	0	2	1	1	2	1	1	1	0	0	0	0	0	1	2	0	2	0
37454094	TGCAGAGATCGTCAAGGAGTTCTTGAGGTGGAAGGCCGTTCTTCGACGAAGCACTCGGAGAACGTTGAT	16	G>A	0.72619	2.19895	0	1	0	0	0	2	0	0	0	0	2	0	0	0	0	0	0	2	0	0	1	1	1	2	2	2	0	2	2	2	2	0	0	0	0	2	2	0	2	0	0	2	1	0
37459910	TGCAGTGTCACTGTCTATCAGTGACCATGATACCGTTACCGAGCTTGACATAGAATCCATGACCGAGAT	16	A>G	0.72619	6.65822	0	1	0	0	0	2	0	0	0	1	0	2	2	0	0	0	2	2	2	2	-	1	0	0	0	2	1	2	0	2	1	1	0	2	0	1	0	2	0	0	2	0	0	0
37455169	TGCAGTGTTCCACACCGCAACCCTCTCTCCCCCACCGTAACTTTATCAATGAATAGTGATATGAATTAT	5	T>C	0.728395	15.5654	2	0	1	2	1	1	0	2	2	0	0	1	0	0	0	0	2	2	2	1	-	-	2	1	0	0	2	2	0	0	2	0	0	0	0	2	0	0	0	2	1	2	0	0
37457023	TGCAGTATTCACCGCCAACTCCGATGACATCTCTCCGATCACCGGCGCCGTAGACTTTGCCAGAGAGTT	45	C>T	0.728395	20.3125	2	0	0	0	2	2	0	0	0	0	1	-	0	0	2	0	0	1	2	2	0	-	0	2	1	0	0	0	0	0	0	0	0	0	0	0	2	2	2	0	0	0	0	0
37450558	TGCAGCGCGTCACCTTATCCTTTTTGATATTATGTGTACCACCTTGTTTGTTGTTCATGTGGTGTGGGT	30	T>A	0.728916	14.6937	1	2	2	0	1	2	0	0	2	2	1	0	0	0	2	2	0	2	0	2	1	0	1	2	2	1	2	1	0	1	0	1	1	1	2	2	2	1	2	2	0	0	2	0
37450611	TGCAGCTACGTGGAAAAAATATGCTATTCCTGATGCAGATGTAGCAGAAGCTATTGGAATGAGATTGAG	38	A>C	0.728916	14.6937	1	0	0	0	2	2	1	2	0	0	2	2	0	0	0	0	0	2	1	0	2	1	2	1	1	2	1	2	1	1	0	0	0	-	0	0	0	0	0	0	2	0	0	2
37460146	TGCAGCCGTGCGAAGAGCCATCTCCGCCGCAGTGAGCCGTCGTGGTGAGTGTTTTCAGCCGCTGTTGAT	55	C>A	0.728916	10.7436	0	0	2	0	2	2	2	2	2	1	2	0	0	0	2	0	0	2	0	2	1	1	2	2	2	2	0	0	0	1	1	1	0	1	2	0	0	0	0	0	0	1	2	0
37456783	TGCAGCTCCTGCTGCAACTGCCTCTGAACTCCGAACTGGTGGTTCACGTTCGGATCCGAACCTACGACC	27	A>G	0.729412	0.95309	0	0	0	0	2	2	1	2	0	2	0	2	0	0	0	2	0	0	2	0	2	2	2	2	0	0	2	0	2	2	0	0	0	2	2	0	2	0	0	0	0	0	0	2
37456846	TGCAGGAGGTAGGAGGGTCTTTCTGAAGGTCCTTGAGCTCCTTCAGGATCCGCTTGGAAGCCATGGAAG	51	G>T	0.729412	0.0150899	2	0	0	2	0	0	2	2	1	0	0	0	2	2	0	2	2	0	0	0	2	0	0	1	1	2	2	2	2	2	0	2	0	2	0	0	2	2	1	2	2	2	0	2
37459033	TGCAGACAAGCCATAGGATTAATACACCAATCAATGAAAGAAAATTTCCCCTTCTTTATATTAGCATTT	34	T>C	0.729412	0.182082	2	0	2	0	0	0	2	2	0	2	0	0	1	0	2	0	2	0	0	2	0	2	1	0	2	2	2	2	2	2	0	0	0	0	0	2	0	0	0	0	0	0	0	0
100132595	TGCAGCTACACAAAAAGGAAAATTTCTCTAATCTATTATGTGGAATGGGCCAGACATTTCTTTTTTCTG	11	A>G	0.731707	8.22278	0	0	0	2	0	2	1	2	2	0	0	1	0	0	0	0	2	0	0	1	1	0	0	2	2	0	2	0	0	0	0	0	0	0	0	0	0	0	2	0	1	0	2	0
37454357	TGCAGCAGCATCTAGGGTTGTGTCCTGATTTCAGTGTTTCTGCTGAATCAGTTTATGAAAACCCGAGAT	45	A>G	0.731707	1.39227	0	2	0	2	2	2	0	2	0	0	2	1	1	1	2	2	1	2	2	1	2	0	0	0	0	2	0	2	0	0	0	0	-	0	2	0	0	0	0	0	1	0	0	0
37457929	TGCAGCGGCGACCATCATGGACTGCGACCACCGCGAACCGACTCAGCGATTCCGAAGCCAACGCCGCAG	58	C>T	0.731707	5.31306	2	2	0	0	2	2	0	0	1	0	0	0	0	0	0	0	0	0	0	0	2	0	0	2	2	2	2	2	0	2	0	0	0	0	0	0	0	0	2	2	0	0	0	2
37459822	TGCAGACTACAGTAAGTAAAAAGTGGGTTTGGACTGGAATAGAGCCG	14	A>T	0.732143	7.65591	2	2	1	1	1	1	2	2	1	2	0	2	0	0	0	0	0	0	2	2	1	1	0	0	0	2	1	2	0	2	2	2	2	1	0	0	0	2	1	1	0	2	0	0
37460093	TGCAGAGATCGACACAGCCAACTTGGGGATGGAGGGATGAACTGTGAAGATTCTCGATGGTAGCAACTC	49	A>T	0.732143	15.0518	1	1	1	2	2	2	0	0	1	0	0	1	1	1	1	0	2	2	2	2	0	2	2	0	0	2	0	1	0	2	0	0	0	-	2	0	0	0	1	0	0	2	2	1
37454387	TGCAGCATAAGAGTTGCACTCCGAAACGATGTCGCGCCATACACCAATTTAATCACCAGAGGGGAACTT	19	T>C	0.734568	28.0463	2	2	0	0	1	1	0	0	0	0	0	2	1	1	2	2	1	0	0	0	1	1	1	1	1	1	2	1	1	2	0	0	0	0	0	0	0	0	0	0	0	0	0	0
37458523	TGCAGAAAGCAAAGAGAATCTTTAGAAGCTCTTCTGATTTTCCCTTTTTCTCTTCACTTTTTCTTTCTT	61	T>G	0.734568	0.543103	0	1	2	2	0	0	0	2	2	0	0	-	-	-	0	0	-	0	0	1	0	1	2	2	0	2	0	0	2	1	2	0	0	0	2	2	0	2	2	0	0	2	2	2
37454569	TGCAGCTCAACCCCTCTGCATTACTGGATTTGTTTATCCATCCACAACAAGCCCACCTTCTGATTGCAT	30	T>C	0.73494	12.0813	0	0	0	0	0	0	0	0	0	0	0	0	2	0	0	0	0	0	0	0	0	0	0	0	0	0	0	0	0	0	0	2	-	2	0	0	0	2	0	2	0	2	0	-
37450814	TGCAGGAGCCGTGCCTTGAAATTTGAACTCATAATACGGAATCATATATGTGAATGTGGCTGTCCCTTA	12	G>A	0.735294	7.90136	0	0	0	2	0	0	0	0	0	2	0	0	0	0	0	0	0	0	0	0	1	0	0	2	2	2	2	2	0	0	2	0	0	0	2	0	0	0	0	2	2	0	0	0
37457550	TGCAGGTTCTGGCTCATAAGACCACGAAAGAGCATCGGTCACCTTATTTGCCGAACCCG	16	T>C	0.735294	1.29761	0	0	0	0	2	2	0	0	0	0	0	2	2	2	2	0	2	2	2	0	2	2	0	2	2	2	2	1	2	2	2	1	0	1	0	2	2	2	2	1	2	0	1	1
37450804	TGCAGGAGACATGCATAGACGCGGCGGGGTCGCTTGTGGTGTACGCGCCGGTGGATATTCCTGCCATGC	28	G>A	0.738095	5.72204	0	2	0	2	0	0	0	0	0	0	0	2	0	2	0	2	2	0	0	2	0	0	0	0	2	0	0	0	0	-	0	0	0	0	0	0	0	0	0	0	0	2	0	1
37458732	TGCAGGTCCTTGTTGTTTTTCCTTGGCAACAGACGCTGCTGTCTCTTATTCTTTTACCCTAAAAAAACA	18	T>G	0.740741	6.94699	0	0	1	2	0	0	2	2	0	0	0	1	0	0	2	2	0	1	2	2	-	0	2	1	-	2	1	-	-	0	0	0	0	0	0	1	0	0	1	0	1	2	1	2
37458372	TGCAGCGTCTCAGTCGGACCCACCCG	14	C>A	0.740964	1.93232	2	2	0	0	2	2	1	2	0	0	1	0	1	2	2	2	0	0	0	2	0	0	2	0	0	0	0	0	2	0	0	0	2	2	0	2	2	2	2	2	1	2	1	1
37460367	TGCAGTTTCAACCGTCGCCTTTACATATTACACGCTCTCACCCTCATCCTCACAAGAAGTTTAGTCATG	28	T>G	0.740964	9.64545	2	2	0	2	2	2	2	2	2	0	1	0	2	2	1	0	1	2	0	0	0	0	2	0	0	0	0	0	0	0	0	-	-	0	2	2	2	0	2	0	2	2	0	1
37450714	TGCAGCTTACAGCATCTAGAAGAACAGTGTTTCTACCTCCCATCTGCATCAAGAAGAAAGAAATTAACC	58	A>G	0.741176	10.3653	0	2	2	0	0	2	2	2	2	0	0	2	2	0	2	2	2	2	2	0	2	2	2	2	2	0	2	2	2	2	0	2	0	2	2	2	2	2	0	2	2	2	2	0
37453882	TGCAGAAAAAGAGAAAGAAGAAGAAAGTGCTGAGTTGGTATTGGTGCAATGAAAGGAGTGTGGTTATAT	62	G>A	0.741176	5.92727	0	2	0	0	0	2	2	2	0	0	0	0	1	1	2	0	2	0	2	0	1	0	2	1	1	2	2	2	1	2	0	0	0	0	2	0	1	2	0	0	2	2	1	0
37454678	TGCAGGAACAGCTCCAATACCCAAAGAAATTCTCCATCCATGTTCAAGTTTAGAGGTCCCGTAGTTTAT	41	G>T	0.741176	22.0547	0	2	0	1	0	0	2	0	0	0	2	0	0	0	0	0	0	2	0	0	0	0	0	0	0	0	0	0	0	0	0	0	0	0	0	0	0	0	0	0	0	0	0	0
37455038	TGCAGTCATAGAGAAGCTGCCATTACTACTGCCATTCCAGGCTAGGTGTTCTTCTTCATTTATACCGAG	21	A>G	0.741176	1.69983	2	0	1	0	2	2	2	2	0	0	0	0	0	0	0	0	0	0	0	0	1	0	0	2	2	0	2	0	2	0	0	2	2	0	1	1	2	0	1	2	2	0	0	1
37457597	TGCAGTTCTGCACCAAGACTTCCCG	15	A>T	0.741176	10.3653	2	0	0	0	2	2	2	2	2	0	0	0	2	2	2	2	2	0	2	2	0	0	0	2	0	2	0	2	0	0	2	0	0	0	2	2	0	0	2	0	0	0	0	0
37458176	TGCAGTTGCAGGTTTGATGTTGGGTCGTTGGGATGATGGGTTCTTGTTGAAGCTTGTTTACTTGAATTG	48	G>A	0.741176	1.69983	2	2	0	0	2	2	1	2	2	0	0	1	0	0	0	0	0	2	2	2	0	0	0	0	0	2	0	0	2	0	0	1	0	0	0	1	0	2	2	2	0	2	2	0
37459555	TGCAGTCTCAAAGGAGCGCCG	5	T>G	0.741176	12.7122	0	0	0	0	0	2	0	0	0	2	0	2	2	1	0	0	0	2	0	0	0	1	0	0	0	2	2	0	0	0	0	0	0	0	0	0	0	0	2	0	0	1	0	0
37460108	TGCAGGAGACATGCATAGACGCGGCGGGGTCGCTTGTGGTGTACGCGCCG	28	G>A	0.741176	0.545178	0	2	0	2	0	0	0	0	0	0	0	2	0	2	0	2	2	0	0	2	0	0	0	0	2	0	0	0	0	2	0	0	0	0	0	0	0	0	0	0	0	1	0	1
37451130	TGCAGGTTCTGGCTCATAAGACCACGAAAGAGCATCGGTCACCTTATTTGCCGAACCCGGCTTATAATG	16	T>C	0.743902	7.17784	0	0	0	0	2	2	0	0	0	0	0	2	2	2	2	0	2	1	2	0	2	2	0	2	0	1	0	1	2	2	0	1	0	1	0	1	1	2	0	2	2	0	1	1
37450081	TGCAGATAAACCAATTATATATTTAGATTGCATAATGGTAAAGCTTATGCAGATCTTACACACCAAAAA	28	T>C	0.744048	13.8557	0	0	0	2	0	0	0	2	2	0	0	0	2	2	2	2	0	0	0	2	1	1	2	0	1	1	0	0	1	1	0	0	0	0	0	0	1	1	0	2	0	0	0	0
37450615	TGCAGCTAGAAAAAGAAAAGGAAAGTGTACCAGGGTAGAAAGCGCTACAGGGCTTGATACGGAAAGAAA	31	A>G	0.744048	13.8557	0	0	0	0	0	2	0	0	0	0	0	0	0	0	0	0	0	0	0	0	2	2	1	2	0	1	1	1	1	2	0	1	2	2	0	0	0	-	2	0	2	0	2	0
37451523	TGCAGTTCCTCCTGCTTCTCGATCACCTCCTTCATTAGTCTCTCGAAGAAGTCCTTCCATTTGCGCTTC	34	T>A	0.744048	23.6992	0	1	0	1	0	2	0	0	1	0	0	0	0	0	0	0	0	0	0	0	1	2	1	0	0	0	0	0	0	0	1	1	2	0	1	1	2	2	0	2	0	2	0	2
37455068	TGCAGTCTGCACCCTTATCCCCATTTTGAATCCAACAAACTGGCATGTTACTTTCAGGCTCGGTTTGGG	41	G>A	0.744048	2.04666	2	0	0	2	1	2	2	2	0	0	2	0	2	2	0	0	2	2	0	0	0	1	2	2	2	2	1	2	1	1	0	0	0	0	0	0	0	0	0	0	2	2	2	0
37456501	TGCAGAGCGAGCAACAATGGCGGCAACACCCATTGCCCCCTTTATCTACTTCTCCTTCCTCTCTCTTTT	54	C>A	0.744048	0.0810878	0	0	0	2	2	2	2	1	2	0	2	2	2	2	0	2	0	2	0	2	2	0	0	1	2	2	2	1	2	0	0	0	0	2	0	0	0	0	2	2	0	0	0	0
37459264	TGCAGCTGCCTGACTCCGACGACAACGCCG	19	C>T	0.744048	18.4492	2	1	1	1	1	2	0	2	1	1	-	0	0	0	0	0	0	0	0	0	0	0	0	0	0	0	2	0	2	0	0	0	0	0	0	2	2	0	0	2	1	0	1	0
37454850	TGCAGGGGTTTCCCATGATGACATTGGAAAAATTTGAAGATGTTTTTGTTGGAGAGTTACCTGCTTGGT	42	T>A	0.747059	4.17987	0	0	0	2	2	2	0	0	2	0	1	0	0	0	2	0	0	0	0	2	0	1	1	2	1	1	0	0	0	1	0	0	2	2	2	0	0	0	2	0	0	0	2	0
37457784	TGCAGAGTGATGCGTTTCTGCGAGAGCCAAGAAGATATGCGTTTTCTGCCCTAGTAGGAGTGATATCAC	34	A>T	0.747059	4.17987	0	2	1	0	1	2	0	0	2	1	0	1	2	0	2	1	2	2	1	2	0	0	0	0	2	0	0	0	2	0	0	0	0	0	0	0	0	0	1	0	2	2	1	0
37458194	TGCAGTTTGGCATTAGCAGGGTCTGGTAAATGGTTCTTCTGAATTTTGATTTAATATTTTTCAACCATA	65	C>A	0.747059	2.16227	0	0	0	1	0	0	0	2	1	2	0	2	0	0	0	0	0	2	2	2	1	0	0	0	0	2	0	1	2	0	0	0	0	0	0	0	0	0	0	0	0	2	2	0
37458957	TGCAGTGGAGGAGGAGCCAGAGGGATTCCG	17	C>G	0.747059	0.803644	0	0	1	0	2	2	2	2	0	0	0	2	0	0	0	0	0	0	0	2	0	0	0	0	0	0	0	0	0	0	0	2	1	2	2	2	1	1	1	2	0	2	1	0
37459021	TGCAGAATATGGGTTGTTCGATTGGGCCGCTGGCCGTAGGGAAGGTCATCGGAGATGTGGTTGATCCCT	28	G>A	0.747059	2.16227	2	0	1	0	0	0	0	2	2	2	0	2	0	0	2	2	0	0	2	0	0	0	0	0	2	0	1	2	2	2	0	0	0	0	0	2	0	0	0	2	0	0	0	0
37459157	TGCAGTACCAGTACGGTTTAATCTCCATATTTCTGCGACGCAGACGTATACATGCTACAAGAACGAGGG	64	G>T	0.747059	10.192	2	2	0	2	2	2	0	2	0	2	1	0	0	0	0	0	0	2	0	2	2	2	0	2	1	2	0	0	0	0	0	0	0	0	0	0	0	0	2	0	0	2	0	0
37455102	TGCAGTGATTCCTTTTGGTTTTTGGGGGAAAAGCAGATCAAGTTTAAAGATTGCAGCTGTTCATTTTCC	22	T>G	0.75	4.7619	2	2	0	2	2	2	0	2	1	2	0	0	0	0	2	2	0	0	0	0	2	0	0	0	2	0	2	0	2	0	2	1	1	1	1	2	0	-	2	0	2	2	0	0
37454100	TGCAGAGATTTCTTAGCACCATGAGAGCAGTCCAAGGTGCAATGATAGTACGTAGCATCAAGCATACAA	50	C>T	0.752941	55.8054	0	0	0	0	0	0	0	0	0	0	0	0	0	0	0	0	0	0	0	0	0	0	0	0	0	0	0	0	0	0	0	0	0	0	0	0	0	0	0	0	0	0	0	0
37454847	TGCAGGGGTAACCTGAAGTTGAAGTTAAATTGATGGAATTTAGCAGATGCTTTAGGTTGTCGACGAGGT	45	G>A	0.752941	0.224036	0	0	0	0	0	2	0	0	0	0	1	0	0	0	0	0	0	2	0	2	0	2	0	0	2	2	0	0	2	2	0	0	0	0	0	0	0	0	2	0	2	1	2	2
37455825	TGCAGATCGTGATATTCATTTAACAACACAGCCACTCCATCGCTCCG	40	C>T	0.752941	4.93981	2	0	0	0	0	0	0	2	2	1	1	0	0	0	0	0	0	2	2	2	0	0	0	2	1	0	0	0	0	0	0	1	2	1	0	2	0	0	2	0	0	0	0	0
37457967	TGCAGCTGTATGAAGCTTAAGATACTTGTCGTGTGACATTATTTAATCCAAACCGTGAATCGTGCTGAA	30	G>A	0.752941	2.68792	0	2	0	0	2	2	0	2	0	0	1	0	2	0	2	2	2	0	0	2	0	0	2	0	0	0	2	0	0	0	0	0	0	0	0	0	0	0	0	0	2	0	0	0
37458127	TGCAGTGATATTATGGAAGAAGACGACATATATACACAAGATGGGACCGTTAACATCTATGGAAAACCT	68	T>C	0.752941	0.224036	2	2	2	0	0	0	1	2	1	2	2	0	2	1	2	1	2	0	2	2	0	0	2	1	2	2	2	2	0	2	0	0	0	0	0	2	0	0	2	0	0	0	0	2
37458147	TGCAGTGTCAGCATCGCGCAGGCGCGGGAAGAGGAAAGAGTCAAAGAGGACTGATGTTGTGGTGAAAAG	61	G>T	0.752941	7.87167	2	0	0	0	0	2	0	0	0	0	1	0	0	0	0	0	0	1	0	0	1	0	1	1	2	2	2	2	0	1	0	0	0	0	2	2	0	0	2	1	0	0	0	0
37458552	TGCAGACTTACATGTTCAAGTACGATACTGTGCATGGGCAATGGAAGCACCATGATATTAAGGTTCAGG	67	G>T	0.752941	0.0120465	2	0	1	0	2	2	2	2	0	2	0	2	0	0	0	0	0	0	2	0	0	0	0	0	0	2	2	2	0	2	2	1	1	1	2	0	2	1	0	2	0	0	0	2
37459102	TGCAGCCTTTGAAGGGATGTAGCGGTGGAGACTCTCGAGGTTCGGTGATTGCTTTGTCTGAGAGTTCTG	50	G>A	0.752941	2.68792	2	0	0	0	0	0	2	2	0	2	0	0	0	0	0	0	0	0	0	0	0	0	0	0	0	0	0	0	0	0	1	1	2	2	2	0	0	2	1	0	0	2	0	0
37459331	TGCAGAATGACACATAGATATCATGATGATGAGCAAACCAACCTCCACTGCCTACAGGGCTTTGGCTTC	49	G>T	0.752941	2.68792	2	0	0	0	2	2	2	2	0	0	0	2	0	2	2	0	2	0	2	0	0	0	2	0	0	0	0	2	2	0	2	0	2	0	0	0	0	0	2	2	0	0	0	0
37460117	TGCAGATTTCAGAATAAAGTCATCACATGCTCTTCAGCAATTTCAATGGTCAAGGCTGGTGTTAAAGTG	48	G>A	0.752941	4.93981	1	0	0	2	2	2	1	2	1	1	0	1	0	0	2	2	0	1	1	2	1	2	0	2	2	0	2	0	0	2	0	0	0	0	0	0	2	0	0	2	0	0	0	2
37451150	TGCAGCAAAAAAATCCAGACATAAGTATCAGCAACAACTATTACTACTTTGAAATATGAGACTTTAAGA	5	C>T	0.753012	16.7602	1	0	1	0	1	2	0	2	0	0	2	2	2	2	0	2	1	2	0	1	1	0	0	2	0	0	1	0	0	2	0	1	1	0	0	0	2	0	1	0	0	2	0	-
37454105	TGCAGAGCAGATCCCAATATTCATTGCAAAGCCCACAATCCAAGTCCCATTGGCATCACGGACAAGACC	68	C>T	0.753012	3.004	0	0	0	0	2	2	0	0	2	0	1	0	0	0	0	0	0	2	2	0	0	1	2	0	0	0	1	0	2	2	2	2	0	2	2	0	1	1	2	2	2	2	1	2
37456120	TGCAGTGTATGTCTTCACTCTTCACCTTCTCATCTCTTTATGCACTCTTTGGATCCG	43	A>T	0.753012	1.30651	0	0	0	2	0	0	0	0	2	2	2	1	0	0	0	0	0	2	0	2	0	0	2	0	2	0	0	0	0	2	0	0	0	0	2	0	0	0	0	2	0	2	0	0
37457002	TGCAGTAATATTTTTCTGCACTTTGGCCCATTTGGCTTTTAATGCAATCTAGCACCATGCATCAATGTG	27	C>T	0.753012	8.48884	0	0	1	2	2	2	2	2	2	2	0	1	0	0	0	2	0	1	1	1	0	2	1	0	0	2	0	0	2	0	-	0	0	0	0	2	0	0	0	0	0	1	0	0
37460230	TGCAGTACCGAATAAGAAAAGAAATTGTGAGATCTGCCTGTCTATTCCTCCG	43	A>C	0.753086	9.14815	0	0	0	0	0	0	0	2	2	0	1	2	0	0	2	0	0	2	0	2	0	0	0	0	0	0	0	0	-	0	0	0	0	0	0	0	0	0	2	0	2	0	0	0
37459227	TGCAGAAAGAATCCTACTCAAGAGGCTGTTCAGAAGAAAAATGCTGCTCCTAGGCCCCG	35	G>T	0.755952	8.73385	2	0	0	0	0	0	0	0	0	2	2	0	0	2	0	1	1	2	2	0	0	0	0	1	2	0	2	0	0	0	0	0	0	0	2	0	2	2	0	0	0	0	2	0
37455275	TGCAGTTTAAGAAACAGTTATATGGTTTATGAAAGGGTTGACTGCTTCCTGTTGATGGCATGACTGTGT	45	T>G	0.756098	0.451384	0	0	2	1	0	2	0	0	0	0	0	-	-	0	0	0	0	0	0	-	0	2	2	1	1	2	0	1	2	0	0	1	0	2	0	2	2	2	0	2	0	0	0	2
37451205	TGCAGTACTTTCTTTTGGGTTGGGGCAATGGGTATTGCCAACAAACCAAACTCTCCACCAAATGAAAAT	58	C>A	0.758824	5.7783	0	0	0	2	2	2	0	0	0	0	1	0	0	0	0	0	0	0	0	0	0	2	2	2	0	2	2	0	2	2	2	0	0	0	0	0	2	0	2	0	0	2	0	1
37457091	TGCAGTGGCCTGGACTATTCCACATCCTCGCTTCTAGACCTGGCGGACCCCCTTACGTCAGACTCACCG	49	C>T	0.758824	0.391616	1	0	2	0	2	2	2	2	2	2	2	0	2	0	1	0	2	2	2	2	0	0	1	1	0	2	0	1	2	2	0	0	0	0	0	0	0	0	2	2	0	2	2	2
37457751	TGCAGACTCCAAACAGTTTCTATTCCTTTCGCCCTCGAAAGCAATAGATCGAAGCCTTCTAAGGCATTT	39	A>G	0.758824	0.313099	2	0	2	0	2	2	2	2	0	0	0	0	0	0	0	0	0	0	0	0	0	0	2	0	0	0	2	2	0	0	0	0	0	0	1	0	0	2	0	2	0	2	1	2
37458460	TGCAGTTCCAAACGACACTCCCAGAGCCG	15	C>T	0.758824	0.313099	2	0	0	0	2	2	2	2	2	0	0	0	0	0	0	0	0	0	0	0	2	0	2	0	0	0	0	0	0	2	1	1	2	1	2	0	2	2	0	0	0	2	0	0
37459925	TGCAGCCTAGACTTTAATCTGCCG	14	T>C	0.758824	0.313099	2	0	0	2	0	0	0	0	2	0	0	0	0	0	0	0	0	0	0	0	0	0	0	0	0	0	0	0	0	2	0	0	0	0	0	2	0	0	2	2	0	2	2	1
37460087	TGCAGCACACATCATGTTTCTGGCATCCCACATTTGCTGAGTGAGCTCAGGAATAGTGAGGGCCCGAGA	23	C>A	0.758824	22.7959	0	0	2	0	0	0	2	2	0	0	0	0	0	0	0	0	0	0	0	0	0	0	0	0	0	2	0	0	0	0	0	0	0	2	0	2	2	1	2	1	0	2	0	2
37460107	TGCAGAACACAGTCGAGATCAGAAGTCCTTGCTTTTTACCCGTGTTAAGCTGCTCCG	9	C>T	0.758824	0.00109693	0	0	0	2	0	0	2	2	1	0	0	1	0	0	2	2	0	2	2	2	0	0	0	0	0	0	0	0	0	2	0	0	0	0	2	2	2	0	2	1	2	2	2	2
37460135	TGCAGGCAAAGTTTTTGTGGTTCGCGATGCACCGAAATTCACAGAAATTAATTGAACTGCATCTGATTA	24	C>T	0.758824	22.7959	1	0	2	2	0	0	2	2	2	2	0	0	1	1	1	2	1	2	2	0	0	0	0	0	0	0	0	0	2	0	0	1	1	1	0	0	0	1	2	0	0	2	0	1
37460167	TGCAGGCAATAAACTGAGAGAGAACATAAACAAAAATCTTTCACCCAAAGACATCCAATGCACCGAGAT	27	A>G	0.758824	3.28022	0	2	1	2	0	2	0	0	0	0	1	2	0	0	0	0	0	1	0	1	1	0	0	2	2	0	0	2	0	0	0	0	0	0	1	0	2	2	2	2	2	2	0	0
37454870	TGCAGGTAAAGTTCTTCAACCAGTTTTGCTCACCTTTATGTTTAACATGCCATTATGCTTAACAGAATC	48	G>T	0.759036	37.3293	1	0	0	0	0	0	0	0	0	2	0	1	0	0	0	2	0	1	1	1	0	0	0	2	0	0	0	0	0	0	0	0	0	0	0	1	0	0	0	0	0	0	0	0
37458191	TGCAGTTTCAAGCAACACAACACAGCGAGCTGTTCTAATTTATGTAATGGAGAGAAAGAGAGAGAGAGA	55	A>G	0.759036	3.64372	0	0	0	2	1	2	2	2	0	0	2	0	0	0	0	0	0	2	0	0	0	0	0	2	2	2	1	2	2	2	0	0	0	2	0	0	0	0	2	0	2	2	2	1
37450932	TGCAGGCGGGGAGTGGAAGAAGGTGCAGTGAGGCAGTAGAAGGAGTCCTCTGTTACCGCATAAAAAATA	12	G>A	0.761905	9.92578	0	2	0	0	0	0	0	0	0	0	0	0	1	2	0	2	2	0	0	2	0	0	0	0	2	0	0	0	0	0	0	1	0	2	0	0	0	2	0	0	0	0	0	0
37451448	TGCAGTGGTTGTACATGCAGTTAGAGCTGGACTTGAACCCCAGGTTACTGCTCAGAAGATAGCAGCTTT	42	G>A	0.761905	1.81207	2	0	2	0	0	0	2	2	0	0	0	1	0	0	2	2	0	2	0	0	1	2	0	2	2	2	0	1	2	2	0	1	1	1	0	0	0	1	2	0	0	0	2	0
37451560	TGCAGTTGGGAAATTGTTAAAAAAATGTTTTATTTCTTTTGTAGCATGACATTTTCTTTGGAATAATGT	44	C>G	0.761905	6.4977	2	0	1	1	1	2	0	0	0	2	2	1	0	0	0	0	0	1	0	0	1	1	2	0	2	2	0	0	0	0	0	0	0	0	2	0	0	2	0	2	0	0	0	0
37454216	TGCAGATGAGAGACAGACATGCAGACAAGGGCAGTCACAGATTGCACTGTTCAAAACTTTGCATTAGGT	7	G>A	0.761905	37.9189	0	2	-	0	0	0	0	2	0	0	0	0	0	0	2	0	0	0	0	0	0	2	0	1	1	2	1	2	1	1	0	0	0	0	1	2	2	2	0	0	0	0	0	0
37450264	TGCAGCAAGTTGGTTAGGCTAAGTAACAAACTCTTAACTGAATTTCCTTCAACTGAATGCTTGTTGCTT	68	T>C	0.762195	20.1233	1	0	0	0	0	2	2	2	2	0	0	0	0	0	2	0	0	0	2	0	0	0	0	0	1	0	0	0	0	0	0	2	0	2	2	0	2	0	1	0	0	2	1	-
37460039	TGCAGCTTTGCTGTCTTCAAAATGGTGCTCATTGTCTAAATTAATCTGAGAGTTCTACACTCCAAAAAT	12	G>A	0.762195	25.9607	0	0	0	0	0	0	0	2	2	0	1	2	0	0	2	0	-	2	0	2	0	0	0	0	0	0	0	0	0	0	0	0	0	0	0	0	0	0	0	0	0	0	0	0
37450198	TGCAGATTTATGATGATTAACCTTGGCCAACCCAACCCCACGCACCATAACCGGCGGGTGCAATGAATC	62	A>G	0.764706	24.9983	0	2	0	0	0	0	0	0	0	0	0	0	0	0	0	0	0	0	0	0	0	0	0	0	0	0	0	0	0	2	0	0	0	0	0	0	0	0	0	0	2	0	0	0
37451473	TGCAGTGTTCACACCGTAACCTTGGCTATACAAGTTACCGTACCCACATGCCCCTCCTAATAAACAAAC	27	A>G	0.764706	0.60858	2	0	0	0	2	2	2	2	2	1	2	0	0	0	0	2	0	2	2	0	0	0	0	2	2	0	0	2	0	0	1	1	2	1	2	2	0	0	0	2	0	2	2	0
37454048	TGCAGACGATATAAGGCCTTAATCTCATCCAATTTCTGGTTAATCTGCTGCTGATGCTCATTGTTTGAG	28	C>T	0.764706	0.60858	2	2	0	2	2	2	0	2	0	0	0	0	0	0	0	2	0	0	2	0	0	0	0	2	0	0	0	0	2	2	0	2	2	2	2	2	0	2	2	2	0	2	1	1
37456913	TGCAGGGATAGTTGAGCTAAAAAGTTTAGAGTATGGGCAAGCATTGTCAGATAGTCAAGAAGAAAATAC	9	A>G	0.764706	19.3337	0	1	0	0	0	0	0	0	0	0	0	0	0	0	2	0	0	0	0	0	1	1	2	0	2	2	2	1	2	2	0	0	0	0	0	2	0	0	0	0	0	2	0	0
37459561	TGCAGAAAAAAATTCAATTCCAGAGAGAGAAAGCTGGAGAGGAAGAAGACGATGTAATCATTATCATTA	22	G>C	0.764706	0.60858	0	2	0	0	2	2	0	2	0	1	0	1	0	0	0	0	0	0	1	2	0	2	0	2	1	2	2	2	0	0	2	0	0	0	0	2	0	0	2	2	0	0	2	2
37459794	TGCAGGTTTTTCTTGTGTTGCAGCAGCTGCTATTGGTGCTTAAGCTACAATTCACAATACTTTTTGCTG	10	T>G	0.764706	8.04734	0	0	2	0	0	0	0	0	2	0	0	0	2	2	2	2	2	0	0	0	2	0	0	0	2	2	0	2	2	2	0	0	0	0	2	0	0	0	2	2	2	0	2	2
37460221	TGCAGTATTCGGTCTTCTGTGGACTGTGGTAAAATCTCAGGCTTATTTAAACCTCTAAAATTTACTTAA	9	C>T	0.76506	2.18159	2	0	0	2	2	2	0	0	0	0	1	0	-	-	0	1	0	2	0	0	0	0	2	0	0	2	0	0	0	2	0	0	1	2	1	0	0	2	0	2	0	0	2	0
37457899	TGCAGCCGCCGCGAAGGCCGAGAAATTCCGCCGGAAGGAGAAGTCCGCCCTGCTCGCCGCCGCCGCCGG	63	C>T	0.765432	27.9516	0	0	0	2	0	0	0	2	0	2	0	0	0	0	0	0	0	0	0	0	0	0	0	0	0	0	0	0	0	0	0	0	0	0	0	-	0	1	0	0	2	2	2	0
37458338	TGCAGAGCCACCGTCTGATCCAGGTGCAGGAGCAGCGCCG	30	A>G	0.765432	0.113006	0	0	0	2	2	2	0	0	2	2	0	0	0	0	0	2	0	0	0	0	1	2	2	2	1	2	2	0	0	2	0	-	0	0	2	2	0	0	2	0	2	2	2	1
37455072	TGCAGTCTTAGACCAAGCTCATCGGCTAGCAAAAGAAACCCATGCCAAATGGCGGTACTCCAAATCTTC	44	C>A	0.767857	26.8996	0	0	0	0	0	2	0	0	0	0	2	2	1	1	2	0	0	1	2	0	0	0	0	0	0	0	0	2	0	0	0	0	0	0	0	0	0	0	1	0	1	1	0	0
37455263	TGCAGTTGTACCCCACAAATACAAGCGTCCATTATAATAATGAAATCATATTTCCAGTGAGCTTGAGAC	23	A>T	0.767857	7.49702	0	0	0	2	0	0	0	0	0	2	2	0	1	2	1	0	2	0	0	0	0	0	0	0	0	0	0	0	0	0	0	1	2	1	2	1	2	0	2	0	0	2	0	2
37458646	TGCAGCCGCTACGTCAAGACCTACAAGTACAACATAGAAAACGAAGCTGGTTACCCTCTCATCCCCAAT	62	C>G	0.767857	15.6996	0	0	0	0	0	2	0	0	0	0	0	0	2	1	0	0	0	0	0	0	-	2	1	0	0	2	2	0	0	2	0	0	0	0	0	0	0	2	0	0	0	0	0	0
37450348	TGCAGCAGCACTAAGCAGCGCTTCCTGCCGATTCGTGGCGCACACTATATATTCTTGCAAAGGTGGTAG	15	C>T	0.768293	2.59648	0	0	2	0	0	0	0	0	2	0	2	0	0	0	0	0	0	0	0	2	0	0	2	0	0	0	0	2	2	2	1	2	2	2	0	1	0	0	2	2	2	1	0	0
37449750	TGCAGAAAGGACTCTCGGGCAATAAACCTACTTCTAAGCAGCTTAGAATTGGTCACTCATCATCATCAA	5	A>C	0.770588	21.3249	2	2	1	1	2	2	1	1	1	0	1	2	1	1	1	1	1	2	2	1	0	0	0	0	2	0	0	2	2	0	0	0	0	0	0	2	0	0	0	0	0	0	0	0
37451146	TGCAGGTTTGCCCTATTTGTCTTACCAATGGGAAGGATATGGCCTTTGGTTGTGGACATCAAGTAACCA	67	C>A	0.770588	21.3249	0	0	0	0	0	0	0	0	0	0	0	0	0	0	0	0	0	0	0	0	0	0	2	0	0	0	0	0	0	0	0	0	0	0	0	0	1	0	0	2	0	0	0	0
37451532	TGCAGTTCTTCAAGCCTGGAAATATTATCAAAGAGAATCAAAGGGTCACATACACAACCGTTTACAAGT	22	T>A	0.770588	21.3249	0	2	0	0	0	0	0	0	0	0	1	2	2	2	0	2	1	1	0	1	2	0	0	0	0	0	0	2	2	0	0	0	0	0	2	2	2	2	0	0	2	0	0	0
37453946	TGCAGAACTCAGCCATCTCCACATAATCCGATTGATCAATAGGCAAAGCAGGCCCCACAAATCGAAAGT	28	C>G	0.770588	0.104341	2	0	0	0	0	0	2	2	0	0	0	0	0	0	0	0	0	0	0	0	0	0	2	0	0	0	0	0	0	0	2	1	2	2	2	2	2	1	1	0	2	2	2	2
37456941	TGCAGGTAAAGCCTGTAGTGACAGTCAACTGGCCGTTGCTATTTGTTTTGAGAGCTACAGTGGCGATCA	48	T>C	0.770588	0.877166	1	2	0	0	2	2	2	2	0	1	0	1	0	0	0	0	0	2	2	2	2	2	0	0	2	2	0	2	0	2	0	1	2	2	2	0	2	1	2	0	2	2	0	2
37459189	TGCAGTGGGAACATGGGGAAAATGTGCAGCGCATACATGTGGTAGGCTTTGTGAAGAATTAGGTTCCAG	39	T>C	0.770588	16.0347	0	0	0	0	0	0	0	0	0	0	0	0	0	0	2	0	0	0	0	0	0	0	0	0	0	0	0	0	0	0	0	2	2	0	2	0	2	2	0	0	2	0	0	2
37459626	TGCAGGGTTCTGCATGAAGCTTTGGCATTGACCTGATTTTGTAGGTCCAGCTACTAGCCTGAAGCTTGA	34	G>T	0.770588	11.4974	0	0	2	2	0	0	2	2	0	2	0	0	0	2	0	0	0	0	0	0	0	0	0	0	0	0	0	2	0	0	0	0	0	0	0	0	0	0	2	0	2	0	0	2
37460076	TGCAGGAAAATTATATGCATACATAGCACATGTCTATATAGTTCTTAATATCTATAACCG	38	T>C	0.771084	22.6338	0	0	0	0	0	2	0	0	2	0	0	0	0	0	0	0	0	0	0	0	0	0	0	0	0	0	-	0	0	2	0	1	1	1	0	-	0	0	0	0	0	0	0	0
37456354	TGCAGATGAGTCTTTTGGTTTGAAAACAAAACATGGAAATGCAATAACAGCCAAAAAGAATCACCTTAT	26	C>T	0.771605	13.2559	0	1	0	2	0	2	2	2	0	2	0	0	1	1	2	2	1	0	0	0	0	2	2	0	0	2	2	0	2	2	0	0	0	0	0	0	0	0	1	0	0	0	2	2
37460318	TGCAGGTTGCTGATGATGACGATCAGGATTGTTGTTAGACCCAAGTACAACATAAGCATGAGAATGAGG	49	A>G	0.771605	1.25198	2	2	2	0	1	2	2	2	0	2	0	2	0	0	0	0	0	0	0	2	0	1	2	0	0	2	0	0	0	2	0	0	0	0	0	0	2	0	1	0	0	0	0	0
37457692	TGCAGAAACCAGAGTAGTTAGTCGTAATCGAAATTAAAGAAGAAGGAGAATAAGGGAATTACCTGTCAT	17	T>C	0.77381	29.4293	0	2	0	2	0	0	0	0	2	1	0	0	0	0	0	0	0	0	0	0	0	0	0	0	0	0	2	1	0	2	0	0	0	0	2	0	0	0	0	0	0	0	2	0
37458642	TGCAGCCAACCGAATCAAATAAATATACTTAATTCAACAACACTAACTGCTATTTGCTACATATGCATA	35	A>G	0.77439	13.562	0	0	0	0	0	2	0	0	0	2	0	1	0	1	0	2	2	2	0	2	0	2	1	2	0	2	0	1	2	1	2	0	-	0	0	1	0	0	2	0	0	2	1	0
37451254	TGCAGTATTAGAATTATCAAAATTTGCGTCCAGCTTGCGGTAAAATGCCCCTGGGACAACAACTATTAT	37	C>T	0.776471	1.20004	0	0	0	0	0	0	0	0	0	2	0	0	0	0	0	0	0	0	0	0	0	2	0	2	2	0	0	2	0	0	0	2	0	2	2	1	2	1	0	0	2	2	2	1
37454178	TGCAGATATCTTGTCAATCAGCACTTGCTGAGCAGTTGGCTGTCTTAGAGGAACATATTTCCTTCTTCC	39	C>T	0.776471	23.4744	0	0	0	0	0	2	2	2	0	0	0	2	1	1	2	0	0	0	0	2	0	0	0	0	0	0	0	0	0	0	0	0	0	0	2	0	2	2	2	0	0	2	0	0
37457367	TGCAGAAAGAGTTTGCTGCAAGGTTATTGGCCAATCCCG	10	G>A	0.776471	29.9206	2	2	1	1	0	0	2	2	0	1	2	2	0	0	2	0	0	2	1	2	0	0	0	0	0	0	0	0	0	0	0	0	0	0	0	0	2	0	0	2	0	2	0	0
37457706	TGCAGAAATTGAATTACAGCTAAGACAAACTTAATCTTCTACGCTAGTTAATATGTACTAAAACAGAAA	40	A>C	0.776471	5.50054	0	2	0	1	2	2	0	0	2	1	1	0	0	0	0	0	0	1	2	0	1	2	0	0	2	2	2	1	2	2	0	0	0	0	0	0	0	0	0	2	0	0	0	0
37459159	TGCAGTACCTGAACCTGCACCATTGATAATCAAAACGTCGCCGTTTGGGAGCATCACCATGTCATTCAT	14	C>T	0.776471	17.8093	0	0	0	0	0	0	0	0	0	0	2	0	0	0	0	0	0	2	0	2	0	0	0	0	0	0	0	0	0	0	0	0	0	0	0	0	0	0	0	0	0	2	0	2
37459665	TGCAGTTTCTGCTTCCCCTGCTGCTTCGGTTCCCGTCGCTCAGCATCCGTTGGCTTCGTGTGGTGGGAG	55	T>C	0.776471	0.221403	0	0	1	0	2	2	2	2	0	0	0	2	0	0	0	0	0	0	0	2	0	0	0	0	0	0	0	0	0	0	0	0	0	0	0	0	0	0	0	2	2	1	0	2
37459685	TGCAGAATCGATGAACAAAGCTCTCCCG	24	C>G	0.776471	17.8093	2	2	0	0	0	0	2	2	2	2	2	2	0	0	0	1	1	2	2	2	0	0	0	0	0	0	0	0	0	0	0	0	0	0	0	2	2	0	0	0	0	0	0	0
37450942	TGCAGGCTCGCCTCCGCCACCACCGCCTTCCGGTAACAGCCGCCGGCTTGGGCCAATTCGTGCTGCTTC	39	C>A	0.777108	24.9137	0	0	0	2	2	2	0	0	0	0	0	0	0	0	0	0	0	0	2	2	0	1	1	0	0	0	0	0	0	-	0	0	0	0	0	0	0	0	0	0	0	0	0	2
37456625	TGCAGCAATAGGCAAGTGGAAAAGATGGCTTTGTATACCCTCTATATTCTACACCATACTAGGCTTTTT	52	A>T	0.777108	9.54968	0	0	2	0	0	2	0	2	0	0	0	0	0	0	0	0	0	0	0	0	0	1	2	0	0	2	0	2	0	2	2	0	0	0	0	0	0	0	0	0	0	0	2	0
37458803	TGCAGTTGAACAGAGAGCATCCAGTAAAACAGTTCAGCAAAAAGAAACAAACATATAAAGCATTTAAGC	14	G>T	0.777108	13.8679	0	0	0	2	0	0	0	0	0	0	0	0	0	0	0	0	0	0	0	0	0	0	0	0	-	0	0	0	0	0	0	0	0	0	2	0	2	0	0	2	2	0	0	0
37458916	TGCAGCGAGGTGTAGTATATAAATAACTTTAGGAGGGAAAAGAAAAGAACCG	30	A>G	0.777108	13.8679	1	1	0	0	0	2	0	0	0	2	0	0	2	2	1	0	2	0	0	0	0	0	2	0	0	0	0	1	0	0	0	-	1	1	2	0	1	1	2	0	0	0	0	2
37456494	TGCAGAGCCACAAGAGCTAACACAAGAGAAAGCCAGCTTAATCCCAACAACCGCTTTGATTGAGATAAG	67	A>T	0.777778	14.8776	0	2	0	0	1	2	1	0	0	0	0	0	0	0	0	0	0	0	0	0	0	0	0	0	0	2	0	0	0	0	0	0	2	2	-	2	1	1	0	0	2	0	2	0
37449865	TGCAGAATCTTCCTCCAAATTGCAAAAGCCTCTGACTGTTTGCCTACATATTGGGCACGTCAATTTCTC	28	C>T	0.779762	19.3609	0	0	0	0	0	0	2	2	0	0	0	0	0	0	0	0	0	0	0	0	2	0	2	0	0	2	2	0	2	0	2	0	0	0	0	0	0	0	0	2	0	0	0	-
37451497	TGCAGTTGGCATCTGTCTCTGCACTTACAATTTAATGCTCAAACACATTCATTTGTGCTATATAATTTC	7	G>A	0.779762	0.465959	2	2	2	0	2	2	2	2	0	0	2	0	0	0	2	0	0	0	0	2	0	0	0	0	0	0	0	0	0	0	2	2	0	2	2	0	2	2	2	0	0	2	0	1
37455848	TGCAGCAACAATATGAACTTCATTAGAATACTAATTAAATCAACCCG	32	A>G	0.779762	14.1735	2	2	2	1	2	2	2	2	1	2	0	2	1	1	2	1	1	2	1	2	2	0	0	0	0	0	0	0	0	0	1	0	0	0	0	2	0	0	0	2	0	1	0	0
37457086	TGCAGTGGAGGAGGAGCCAGAGGGATTCCGGCGGCGGAGGACGAAGAAGGACGACGATGGGGGCGGAGG	17	C>G	0.779762	9.7933	0	0	1	0	0	2	0	2	0	0	0	2	0	0	0	0	0	0	0	2	0	0	0	0	0	0	0	0	0	0	0	0	1	2	-	0	1	1	1	0	0	2	1	0
37458635	TGCAGCATCAACCGCGCGTGGAGTCGAGTTCGAGGAGCGTGCATGCGTGCATCAAAGAGCGTGCGTGAC	24	C>T	0.779762	6.22046	0	2	0	2	0	2	2	2	2	0	0	2	2	0	2	0	0	0	1	0	1	1	1	1	2	2	2	1	0	2	1	0	2	2	0	0	0	0	0	2	0	2	0	0
37458754	TGCAGTAGTAAAAGATAAAGAGGATCCAATCCATGATGGATGTAGTAGAAGTATAGGCAGTGATAGCCC	40	T>C	0.779762	14.1735	0	0	0	2	0	2	1	1	2	0	0	2	2	2	2	0	1	0	0	0	2	0	0	0	0	2	1	1	2	0	0	0	2	0	2	2	0	2	2	0	2	0	0	0
37459402	TGCAGCTATAATGGCAGTTGCACTTGCCAATGGTGATGGGAAGCCTCCAGATTGGCAAGATTTTGTGGG	16	G>A	0.779762	9.7933	2	2	0	2	2	2	0	0	2	0	0	0	0	0	0	0	0	0	0	0	2	0	1	1	1	2	1	2	1	2	2	0	0	2	1	0	2	2	0	0	2	2	0	0
37460035	TGCAGCCTCTGCTTCACCATATCCATCGGCGTGAACACCGCGTCGCTGGCCACGGTGGCACACACGCCG	59	A>G	0.779762	9.7933	2	0	0	0	2	2	0	0	2	2	0	0	0	0	0	0	0	0	0	0	0	0	0	0	0	0	0	0	0	0	0	0	0	0	2	-	2	0	2	2	0	1	0	0
37456988	TGCAGGTTTTCCTGCTTCAGAAACTTTGCCTTTGAGTTTTTCGTTATTTTTTTTCCAATTCATTCATCG	12	T>A	0.780488	6.8106	0	0	-	0	0	0	0	0	0	2	-	0	0	0	0	0	0	0	0	-	0	2	2	0	0	1	2	2	1	1	0	1	2	2	1	0	2	1	2	2	0	0	2	0
37459865	TGCAGATTTGAAAGCAGAGGTAGTAAGAGTGACTCGATGGTGATTCGTGGTCTTGGCTGGAAGGCGAAA	43	T>G	0.780488	34.0186	-	0	0	0	0	2	0	0	-	0	0	0	0	0	0	0	0	0	0	0	0	0	0	0	0	0	0	0	0	0	0	0	0	0	0	0	0	0	2	0	0	0	0	0
37450848	TGCAGGATCCTAGATAAAAATAGAAACACAAAAGTAAAAGGTAAGGCTAGAGGGTGTGAAATAACATAC	45	G>A	0.782353	10.0369	1	0	1	2	0	0	0	2	0	0	0	0	0	0	0	2	0	0	0	0	0	0	2	0	0	2	1	0	2	0	2	1	1	1	1	0	2	2	2	0	2	2	1	2
37451178	TGCAGTAATTTTCTTTTATGAACTCTGATACCATGTTATCATTATCGTGCAGGTCCAATTGAGAGACTA	44	T>C	0.782353	10.0369	0	2	0	2	0	2	1	2	2	0	0	0	0	1	0	2	1	0	0	0	0	0	2	2	0	1	1	2	1	2	2	0	2	2	0	2	0	0	2	0	0	0	0	2
37451334	TGCAGTCTCCAAAATTTGAATTCTATGATCCAAAAACGCCTTTCTTCACTTCTCCAAGATTTCTGCCAC	36	C>T	0.782353	3.71658	2	0	0	0	0	2	0	0	0	2	2	0	0	0	0	0	0	2	0	2	1	2	2	2	0	2	0	2	0	2	2	0	0	0	0	0	2	0	2	0	2	2	0	2
37449851	TGCAGAAGTTTGACATCACACTTGAACAGTTATCCACATCTTGGTGCTCCTAGAATACCTATTTTCAAG	9	T>C	0.783133	42.5789	0	2	0	0	0	0	0	0	0	0	1	0	0	0	0	0	0	0	0	0	0	0	0	0	0	0	0	2	0	0	1	0	1	2	0	1	1	0	0	2	0	0	0	0
37454799	TGCAGGGAAGCAACTTAAAATAAATTCGACATCTTTGAAGACTGAAAACAGCTTCAATCATAGCTATGG	17	A>T	0.783133	15.5241	0	2	1	2	0	2	1	2	0	2	1	0	1	1	2	1	1	2	2	2	1	0	0	2	0	0	0	2	0	0	-	0	0	0	2	2	1	0	0	1	0	0	2	0
37459957	TGCAGCGGGAGAGAAGGGCGGAGCTCGCGGAGGGACTCGAGAGGAGCCGCGCGACGACGACTACCGAGA	48	G>C	0.783133	7.00913	2	0	0	2	0	0	0	2	2	2	0	1	0	0	2	0	0	2	0	0	1	1	2	2	0	1	2	2	2	1	2	1	2	1	2	2	0	0	0	0	0	0	0	2
37457969	TGCAGCTGTTCACAATAACAGAAAATACAACACAACTGCAACTGCAATATGACAACTATACAAGTTGAT	17	A>G	0.783951	11.7227	2	0	2	2	0	0	2	2	2	0	0	2	0	0	0	-	0	0	2	0	0	2	0	2	0	2	0	0	0	0	2	0	-	-	1	0	-	0	0	0	0	0	0	0
37450646	TGCAGCTCCCGTGCATGTCCCAGCTGGGCAGCAGCCTGCTCGACCTGCTCCTGCAAAGCCTACTCCTGA	64	C>G	0.785714	11.1074	0	2	2	0	0	2	0	2	0	0	1	1	2	2	2	2	1	1	1	1	2	1	1	0	0	2	1	2	2	2	0	0	0	0	0	0	0	0	0	2	0	0	0	0
37450434	TGCAGCATTGTACAACCCTCAACTAGAACATATGCTACTAGGACTGAACAAGAAACTTGGCATGGATGT	50	A>G	0.788235	16.1695	2	2	2	1	2	2	0	2	2	0	1	0	0	0	0	0	0	0	0	2	1	0	2	1	1	2	1	1	1	2	0	1	2	0	0	1	0	0	2	0	0	0	0	0
37457710	TGCAGAACCACCGCGAGTTAGTCTCATTCAACATCGAAATATCCGCTCCGCTCAAATATGTCGAACTCC	11	C>T	0.788235	7.40669	0	0	0	0	0	2	2	2	2	1	0	0	0	0	0	2	0	0	0	0	0	0	0	2	0	0	0	2	0	2	2	0	0	0	2	0	0	0	0	0	0	1	2	0
37457955	TGCAGCTCGGCCTGCTCCGCTTCGAGCCATTGCAAATACTCCTCGGCTGACTTGCTAGACTGCAACAAC	17	C>T	0.788235	0.596166	0	0	0	0	1	2	0	0	0	2	2	0	0	0	2	2	0	0	0	0	1	2	0	1	2	2	0	1	2	2	1	0	0	0	0	0	0	0	2	2	2	0	0	2
37458590	TGCAGATGGTGAAATACGCCGCCGCGCTCAGCCGAGAGTCCATCGTCGATGTCGAAGGCGTCGTTTCTG	52	C>T	0.788235	4.29203	0	0	1	0	0	0	1	1	2	2	0	2	0	0	0	0	0	0	0	0	0	0	2	2	1	2	2	0	0	1	0	0	0	0	0	2	2	0	0	0	0	0	0	0
37460229	TGCAGACATGGGCCAAGCTCACGACTTGACACTTTCTCCG	25	T>C	0.788235	4.29203	0	0	0	0	0	2	0	2	2	0	0	2	0	0	0	0	0	0	0	0	0	0	0	0	0	2	2	0	0	0	0	0	0	0	0	2	0	0	0	2	0	0	2	0
37460241	TGCAGTACCAACCCAACAATGTATAAGGTCCAGTTACAACTGGTAATAGTACCTGTGATTTTTAATATG	7	C>T	0.788235	7.40669	0	2	0	2	0	2	2	2	0	2	0	1	0	0	0	0	0	2	2	2	1	0	0	2	2	0	0	0	0	2	2	0	0	0	0	0	2	0	0	0	0	0	2	0
37456668	TGCAGCAGTGTTACCCAACAAATAGAACAATGCAGCTAACCACACAAACAAAACAGCATACCCCAAGAA	54	A>T	0.789157	0.747099	0	0	0	0	0	0	2	2	0	1	0	0	0	0	0	2	2	0	2	2	0	0	0	0	0	0	0	0	0	0	0	0	0	0	0	0	0	0	0	2	2	1	0	1
37458449	TGCAGTCATGGGTCTGGTCTGTCCAAACCTGGTGGTGCTATCGGAATAAACACCG	11	G>A	0.789157	17.3288	0	0	0	0	1	2	2	0	2	0	0	0	-	0	-	0	0	0	0	0	0	1	0	0	0	0	0	0	0	2	1	0	0	0	0	0	0	0	0	1	1	2	1	0
37449938	TGCAGACGCTGGCGGAGAACGACGGAGGCGGAAAGAGGGGAGCCCCGCCGGCTGCCAGGTCCGCCGTGG	31	A>G	0.791667	4.92366	0	2	1	0	0	0	2	2	2	0	0	0	2	2	0	2	0	0	0	0	0	0	0	0	2	0	-	0	0	0	0	1	2	1	0	2	1	2	2	0	0	0	0	2
37450895	TGCAGGCATGAGGTAGCAGATTCTTTGCAAGTTTGTACATATTCCTCTCTCCTTGTGGTTAAAATTCTA	38	A>C	0.791667	17.67	0	0	0	2	2	2	0	0	0	0	0	0	0	0	2	0	0	0	0	0	1	1	0	0	0	2	0	0	0	2	1	0	1	0	0	1	0	1	2	0	0	2	0	-
37454025	TGCAGACACTAATCTTTGGTTAAAAAAATGGATATGTATTATGTGCATGGTAAAGGTGAGCGCACGGGA	50	T>A	0.791667	17.67	0	2	0	0	0	2	0	0	0	0	0	0	0	0	0	0	0	0	0	0	0	0	0	0	0	0	0	0	0	2	0	2	1	2	2	1	0	0	0	0	0	2	0	2
37457177	TGCAGTTTTTTTTGTTTACACAGAGTGTGTGTGTAAAAGTTACTGAGCTAGTATCCTTATGCTCCCATA	10	T>G	0.791667	17.67	0	0	0	0	0	0	0	0	0	0	0	0	0	0	0	0	0	2	0	0	1	0	0	0	1	0	2	2	0	0	1	0	0	0	0	0	-	0	0	2	0	2	0	0
37459752	TGCAGATGATAAGGAGGAGAAAAACCCACTAAGAATCCCAACGAGACATAACATTCAAATGGCATTGCG	48	T>C	0.791667	8.29714	1	2	1	2	2	2	0	0	0	0	0	0	0	0	0	0	0	0	0	0	0	1	1	0	2	2	2	0	0	2	0	-	0	0	2	0	0	0	2	1	0	2	0	0
37459982	TGCAGTTTACAATTGAGACGTTTCATTCTAATCTAGAGCACACAAAGTACAACGACAATCAATTACTCA	27	C>G	0.791667	12.5459	2	0	1	2	0	0	0	2	0	2	0	0	0	0	0	1	2	0	2	0	0	2	0	0	0	2	0	1	0	2	0	0	0	0	0	1	0	2	1	0	0	2	1	2
37458038	TGCAGGGAGTTGTCGGGTGGGGGGTGAGGCAGCAACGCCGCACCAACCTGAACCAGCAAAAGGACAGGC	30	A>T	0.792683	18.9356	2	1	0	2	0	0	2	2	2	2	0	0	1	0	2	0	2	0	0	0	1	-	1	1	1	1	1	1	1	-	0	-	0	0	0	0	0	0	0	0	2	2	2	0
37459196	TGCAGTTAGGCTTATAAATGATTAATATATATAGCTTAATTTTGATACATTGCTACACTTTCAACTGAT	33	G>A	0.792683	2.76746	0	0	2	0	0	0	0	0	0	2	0	1	0	0	0	2	0	0	2	0	0	0	0	2	0	0	1	2	0	1	2	-	-	-	0	0	0	0	0	0	0	0	2	2
37450919	TGCAGGCCTAATGCAAGGTGTAATTCAGGTAAAGCCACATGTGCCTTTGGGTTTTCATTCAACTCCTAG	10	A>T	0.794118	2.52889	2	1	1	0	2	2	2	0	2	0	0	2	0	0	0	0	0	2	2	2	0	1	2	0	0	2	0	0	0	2	0	2	0	1	2	2	2	1	0	0	0	0	2	2
37451026	TGCAGGGTTAAATGATTATGCCGGGCTTGTTTTAAACGACACTACTGTAAAAAAATGTTATGATAAATA	14	A>G	0.794118	12.82	0	0	0	2	0	0	1	2	0	0	0	0	0	0	0	0	0	0	0	0	0	0	0	0	0	0	0	0	0	0	0	0	1	0	0	0	0	0	0	2	0	0	0	0
37456019	TGCAGGGCCAAAAGAGTGAAGCAAGGGAACCG	12	A>T	0.794118	2.52889	2	2	1	2	2	2	0	2	0	2	0	2	0	0	0	0	0	0	0	0	0	0	2	2	1	0	0	0	0	0	0	0	0	0	2	2	0	2	2	2	2	2	0	1
37456067	TGCAGTAGCTGATCTGACGAGCCG	9	T>C	0.794118	31.0333	0	2	0	0	2	2	0	0	0	2	0	0	1	1	0	0	2	0	2	2	0	0	0	0	0	0	2	2	0	1	2	0	0	0	0	0	2	0	0	0	0	0	0	0
37457393	TGCAGACGCTGGCGGAGAACGACGGAGGCGGAAAGAGGGGAGCCCCGCCG	31	A>G	0.794118	5.07901	0	2	1	0	0	0	2	2	2	0	0	0	2	2	0	2	0	0	0	0	0	0	0	0	2	0	0	0	0	0	0	1	2	1	2	2	1	2	2	2	0	0	0	2
37458404	TGCAGCTGGGTTTGTGTGTGATCGATCAAAAAGAGAGAAAATGGGGAAATCCG	21	T>A	0.794118	5.71331	0	0	0	2	0	2	2	2	0	0	0	0	0	0	0	0	0	0	0	0	2	0	2	0	2	2	2	2	2	0	0	0	0	0	0	0	2	0	2	0	0	0	0	2
37458517	TGCAGAAAACCAAAATGAAATCTTTCTTTCTGCCTGCGATTGCCCCGTGGATAATTCAAGAAGAAGAGG	67	G>A	0.794118	0.0693878	2	0	2	0	0	2	2	2	2	0	0	0	0	0	0	0	0	0	0	0	0	0	0	0	0	2	0	0	2	0	2	0	0	0	0	2	2	0	1	0	0	2	0	2
37458594	TGCAGATTTGAGTTATTTGCTGCAAGCTGCATATGCTCAGAATCCAAAACTTGATGAACTGAATTGTTA	57	A>G	0.794118	2.52889	0	2	0	0	0	0	0	2	2	0	2	0	1	2	2	0	2	0	0	0	1	2	0	0	2	2	0	2	2	2	0	1	1	1	2	0	2	2	0	0	0	0	0	2
37458682	TGCAGCTTGGTGGTACAAGCCAGAGTATATTATCAACGAGCTAAACGTAAACTCGGTGATAACTACCCC	48	A>G	0.794118	5.07901	0	0	0	0	0	0	0	0	0	0	0	0	0	0	0	0	0	2	0	2	0	0	2	0	0	0	0	0	0	0	2	1	1	1	2	2	1	1	2	2	2	0	2	2
37458756	TGCAGTAGTCGCATGGCTGGCCTGCCCCGGGATGGCTGGATCTGATACAGTGCTGTGTGCGGAGGCCGA	23	G>A	0.794118	8.50938	0	2	0	0	2	2	2	2	1	1	1	0	1	1	1	0	2	0	0	0	0	0	0	0	0	0	0	2	0	0	1	2	2	0	0	2	0	2	0	0	2	2	2	0
37450110	TGCAGATATTGCTATGGATAATCAAAGGATTGAGAATCATAAAGAAAATCTTGGTGATGGGAATCAGGT	59	G>T	0.795181	9.2716	0	0	1	0	0	2	2	2	0	2	0	0	0	0	0	0	0	0	0	0	1	0	0	2	0	2	0	2	0	2	0	2	2	2	0	0	0	0	2	0	0	0	0	0
37454031	TGCAGACATGAATTTACTGCCGACCATCAATGATGAATAAATGTAGTACCAAACAAAGTGACAATTACC	68	C>T	0.795181	5.62158	2	0	2	2	2	2	1	2	2	0	0	2	0	0	0	0	1	2	0	2	-	0	1	0	2	1	1	1	-	2	0	0	0	0	0	0	0	0	0	2	0	0	2	0
37454187	TGCAGATCAATCTTATGAAAATAAAACAGGTCAGCCAGTAATGGTGTGAAGTGTGGTAAAAGGCTTCAC	35	C>A	0.795181	13.83	0	0	0	0	0	2	0	0	0	0	2	1	2	1	0	0	0	2	0	0	0	0	0	2	0	0	0	0	0	0	1	-	1	1	1	0	1	2	0	0	0	1	0	0
37454393	TGCAGCATCAAATAATATTTGATGTGCTAATATATTGTTGTTGCATGTCTGCATTTATTGCTCACATGA	28	A>G	0.795181	13.83	0	0	0	0	0	2	2	1	0	0	2	0	0	0	0	0	0	0	0	0	0	2	1	-	0	0	1	0	2	1	0	1	2	1	0	0	0	0	0	2	2	0	2	2
37455929	TGCAGTGGGAAGGTTGCTGCTCCTGGCCG	16	C>T	0.796296	2.61578	0	0	0	0	0	0	2	2	0	0	0	2	0	0	0	0	0	2	2	0	0	-	0	0	0	-	0	0	-	0	0	2	2	2	0	0	2	0	2	2	2	2	0	0
37455961	TGCAGCTGTAAATGGGGAAGCCAAATATATTTGACCTTCCTTGTGCCCCATTCGGCCG	10	A>T	0.796296	0.191522	2	2	0	2	2	2	2	2	0	0	2	0	0	0	0	2	0	0	0	0	1	1	1	2	2	2	0	0	2	0	2	0	0	0	2	0	0	0	2	0	0	2	2	2
37456413	TGCAGAAGAAGAAGACCTCCTCCTCAGGAGCAAAAAGAAAGTGCATGAAAAAGAACCTGAACCTGAACA	68	A>C	0.796296	20.6804	-	0	0	0	1	2	0	0	0	2	0	-	1	1	2	2	1	0	0	0	0	0	0	1	0	0	0	0	0	0	-	0	0	0	0	0	0	0	0	0	-	0	0	0
37456574	TGCAGATTAAAGACATAAATAACCCTGTTTGGTTGCCAAGAAAATGCGAGAATCGGAAAAGAAATAAAT	39	G>T	0.796296	14.9195	0	2	2	2	1	2	2	2	1	2	0	0	1	1	1	2	1	0	2	0	1	0	0	2	0	0	0	0	-	0	0	-	0	0	0	1	0	0	0	0	0	2	0	0
37452691	TGCAGAGGTACAATCCCAATGTGAATTTCAACCAAGGGAGTGGCCTGGTTTATATTCCG	18	A>G	0.797619	19.6578	0	0	0	2	2	2	0	2	0	1	0	0	0	0	0	0	0	0	0	0	2	0	0	0	0	0	0	0	0	2	0	0	0	0	0	0	0	0	0	0	0	2	0	2
37457478	TGCAGCTCCGCCGTCAGCCACTCGTCCCG	9	G>A	0.797619	0.947987	0	2	2	0	2	2	0	0	0	0	0	0	2	0	2	0	2	0	2	0	0	0	0	2	2	2	0	2	1	0	2	2	1	2	2	0	2	2	0	2	0	0	0	0
37451327	TGCAGTCTAAGAGGCCAAGCTTCAGGCCATCTAGCTCCTCTCTCAGCCTTGTCAACAGGCAACCTGTGC	10	G>A	0.79878	15.2289	0	0	1	0	2	2	0	0	1	1	0	0	0	0	0	0	0	0	0	0	1	1	1	2	2	2	0	0	2	1	0	0	0	0	2	2	0	0	0	0	2	2	0	0
37455284	TGCAGTTTCCAATGGATGAGGGAATCATTCCTGACAACTGATTGGAATATAGATACAGCCTCAGAAGTG	19	G>T	0.79878	27.842	2	1	0	2	0	2	0	0	2	0	0	1	0	0	2	2	0	1	1	1	0	0	0	0	0	0	0	0	0	0	0	0	-	-	0	-	0	0	1	0	0	0	2	1
37459595	TGCAGCCTTTGGCGGAGGTGAACTAACCGACGGAGAGGCCACATTACTCACCGCCGGCGTGATTCCGAG	49	A>G	0.79878	15.2289	0	0	0	0	0	0	2	0	0	0	-	0	0	2	0	0	0	0	0	0	0	2	0	0	0	2	2	2	1	2	0	0	0	0	0	0	0	0	0	0	0	0	0	0
37450683	TGCAGCTGCCAATATGTTTAGTTGCCTTTGGATGTTATTGCGCGAGGGATTGAAGAAACCATTTGCACG	42	C>T	0.8	5.95588	0	0	0	0	2	2	0	0	0	0	0	0	0	0	0	0	0	0	0	0	0	0	0	0	0	0	0	0	0	0	2	0	0	0	0	0	0	0	0	0	2	2	0	2
37450867	TGCAGGATTGAAGTTTTCATCACCACCCCCTTTATCTTATCTTCAGCCAAGTGTAAATTGACTGCAAAA	36	T>C	0.8	14.4118	2	0	1	0	2	0	0	2	0	0	0	0	1	1	2	2	1	0	0	0	0	0	0	0	0	2	0	1	2	0	0	0	0	0	0	0	0	0	0	0	2	0	0	0
37451605	TGCAGTTTTATATTTAATAATAGGCAACAAACTTTAAACAGCATGAATTAATGGTGTCAAATATTTTGC	67	G>A	0.8	0.165441	0	2	0	0	0	2	0	0	0	0	1	0	2	2	1	2	2	2	2	0	0	2	2	2	2	2	2	2	2	1	0	0	0	0	2	0	0	0	2	2	0	0	0	0
37453178	TGCAGTACCATATTCTATGGATTGATAGCAACTGCAAAACCG	37	A>G	0.8	3.10662	0	2	0	2	2	2	2	2	0	1	0	0	0	0	2	0	0	0	0	0	0	2	2	0	2	2	0	2	0	2	2	0	0	0	0	0	0	0	0	0	1	2	1	2
37453189	TGCAGTAGTCGCATGGCTGGCCTGCCCCG	23	G>A	0.8	5.95588	0	2	0	0	2	2	2	2	1	1	1	0	1	1	2	0	2	0	0	0	0	0	0	0	0	0	0	2	0	0	1	2	2	0	0	2	0	2	0	0	2	2	2	0
37456892	TGCAGGCTCACCAGATCAGGATGAGTCTGCACCAAACACTGCACGGTGTACCCATTCTCCCTGATGACC	20	A>C	0.8	5.95588	0	0	1	0	0	0	1	1	0	2	0	0	0	0	0	0	0	2	0	0	0	0	2	2	1	2	2	0	0	2	0	0	0	0	0	2	2	0	0	0	0	0	0	0
37459313	TGCAGCTCCTTCTCCTCATCCTCCACCTCAGCTCTATTCTTTGCCGCGGCGGCGAACCGCATCGACCTG	6	T>C	0.8	0.165441	2	0	0	0	0	2	0	0	0	2	2	2	0	2	0	2	2	1	2	2	0	0	0	0	0	0	0	0	0	0	0	0	0	0	0	2	0	0	0	0	2	0	0	1
37459709	TGCAGGTCTACCTCTTGGTCTTCTACCCATCTCACCACCTTCTCCTCCTCCACCG	21	T>C	0.8	26.5441	0	0	0	0	0	0	0	0	0	0	0	0	0	0	0	0	0	0	0	0	0	0	0	0	0	0	0	0	0	0	0	0	0	0	2	0	0	2	0	0	0	0	0	0
37459880	TGCAGCTCCATATATCCTCTGCTGCACCACGCTTTCTTACAAAAGTTTTCACAGCGTTACAAACGCTAC	38	A>G	0.8	9.72426	0	2	1	0	0	2	0	2	0	0	0	1	0	0	0	0	0	0	0	2	2	0	0	0	0	0	2	0	0	0	0	0	0	0	2	0	0	0	0	0	0	0	2	2
37450438	TGCAGCATTTGTTGTTGGGCTTGCAGTCTCTAAGGCATGTATAGCTCCCAGGTTTTGCTTTTTGGTTGC	11	T>C	0.801205	28.3038	2	0	0	0	2	0	0	0	0	0	0	0	0	0	0	0	0	0	0	0	0	0	0	0	0	0	-	0	0	-	0	0	0	0	0	0	0	0	0	0	0	2	0	0
37450507	TGCAGCCTATTTAAAGTTTCAGAGACTTGAATTATTGTCTGACTCTCTTAGATGTTGCTAAGCTTTGTT	8	A>G	0.801205	28.3038	2	2	2	2	0	0	0	0	2	1	0	1	1	1	2	1	-	0	0	1	1	0	2	2	0	0	2	0	0	2	0	1	1	1	1	0	0	0	0	0	0	0	0	0
37451571	TGCAGTTGTTTTCAACTTTGGAATAGAGATTAAGAATATTGGGCCACAATTTCATTTGATTAGTGTAAT	44	C>G	0.801205	36.1114	0	0	0	0	0	0	2	2	0	0	0	0	0	0	0	0	0	0	0	0	2	2	0	0	2	0	1	0	0	0	0	0	0	0	0	0	0	0	0	2	2	0	1	0
37454520	TGCAGCGCCGCCATGCACGAACCGCCGCAATCAAATGGTGGAATACCCATGCCTCACCCAAGATCCATC	13	T>C	0.801205	0.246118	2	0	0	0	0	0	0	0	2	0	0	0	0	0	0	0	0	0	0	2	0	0	0	2	2	0	0	2	2	0	1	0	0	0	0	0	0	0	0	2	2	2	0	2
37456434	TGCAGAATCATGATAACCTGCCTTCTAGCAATCAAGCAATTGCACATTTTAGAGATGCAGGCAGTGGAG	45	A>C	0.801205	21.446	0	0	0	0	0	2	2	2	0	0	0	0	0	0	2	2	0	0	0	2	0	0	0	0	0	0	0	2	0	2	0	0	0	0	1	0	0	0	0	-	0	0	0	0
37454007	TGCAGAATTCATATTGGTACATGGTGATCTATTTATTTTTACTTATATCTACTTAATGTCAAACAGAGC	12	A>T	0.802469	11.5078	1	0	0	2	2	2	2	2	0	0	0	0	0	0	0	0	0	0	0	0	0	0	0	0	0	0	2	0	0	0	2	0	0	0	1	2	0	-	0	2	0	0	0	2
37456367	TGCAGAAAACGCACAACTGATTACCTGAACCATGGACAATTCCCCTCTTGCCAAGGTTTGTGTAAGTAG	41	C>T	0.802469	1.66261	0	2	0	2	0	2	2	2	0	2	0	0	2	2	2	2	2	0	0	0	0	0	0	0	2	0	0	0	0	0	0	2	1	2	2	2	1	2	1	0	0	-	2	0
37450151	TGCAGATGGGGTCTGTGTTTCCATTTACTCCCGAGTGAAAGAACCAAACTGTACATATAGTGCTTTGTA	31	C>A	0.803571	1.47829	0	0	0	0	0	2	0	0	2	2	0	0	2	1	2	0	2	0	0	0	-	0	0	2	0	0	2	2	1	0	2	0	0	0	0	0	0	0	0	0	1	2	2	1
37454081	TGCAGAGACAAATGACACAAAGTCCACACAACGTCGAATCCCAAAGTGAGGAATTTATGATCCCAAGTT	21	G>C	0.803571	21.8282	0	0	0	2	0	0	0	0	0	0	0	0	-	0	0	0	0	0	0	0	0	0	0	2	0	0	0	0	0	2	0	0	0	0	0	0	0	0	1	0	0	0	0	0
37457945	TGCAGCTATAAAGGCACCACGAGTCTTCTTATTAGCATACTCAGACATTATGGTAGCAGAAAGTGGGTA	57	A>G	0.803571	3.637	0	0	1	0	0	0	2	2	2	0	1	0	0	0	0	2	0	2	0	0	0	0	0	0	0	0	0	0	0	0	-	0	0	0	0	0	0	0	2	2	2	0	0	0
37459830	TGCAGATTTACGCGTTCCCTAGTCCACACTCCCTGACCTTGTTGTTTAACCCG	21	G>C	0.803571	10.8213	0	2	0	0	0	0	0	0	0	1	2	0	0	0	2	0	0	2	0	0	0	2	2	0	0	2	0	2	2	0	0	0	0	0	2	2	0	0	0	-	0	2	0	0
37450868	TGCAGGATTTCTTCCCAAAAACATTGTCCAAATGCTTGCAGCTCGTGAGAAGTATGTATGACCTCTCTT	62	C>T	0.805882	11.0626	0	1	2	0	0	0	1	1	0	2	0	0	2	2	0	0	0	0	0	0	0	0	0	0	0	0	0	2	2	0	0	1	0	0	2	1	0	2	0	2	0	0	2	0
37453941	TGCAGAACGAATCGGGTCATCATTCTCAGTGCCATAATAACGTAGTAAAATGCTAGGACCTTGCAAAAT	29	T>C	0.805882	29.226	0	0	0	0	0	0	0	0	0	0	0	0	0	0	0	0	0	0	0	0	0	0	0	2	0	0	0	0	0	0	0	0	0	0	0	0	0	0	0	0	0	0	0	0
37454369	TGCAGCAGGCGAACAGTGGTCGCAGTGGCTAGCTTGAGTGCTTGATGCGGTGGCTGGGCAGCGATGCAG	45	T>C	0.805882	46.1423	0	0	0	0	0	0	0	0	0	0	0	0	0	0	0	0	0	0	0	0	0	0	0	0	0	0	0	0	0	0	0	1	1	1	0	0	0	0	0	0	0	0	0	1
37454835	TGCAGGGCTTACAAGTAACAACTTAAGCCAAACTATACCATGTTGGAGAAACACCAAAAGAAAATTCGG	29	A>G	0.805882	22.2101	0	0	0	0	0	0	0	0	0	0	0	0	0	0	0	0	0	0	0	0	2	2	2	2	0	2	0	0	0	2	0	0	0	0	0	0	0	1	0	2	0	0	0	2
37455319	TGCAGTTTTTCGTTAAAGTATCCCTTTCATATTTATTTTTGGATTTAATGATTTTTAGTACAAATTATA	67	T>A	0.805882	1.5525	0	0	0	0	0	0	0	2	0	0	0	0	0	0	2	0	0	2	0	0	0	1	2	0	0	2	1	0	2	2	0	2	2	2	0	0	0	2	2	1	0	0	0	2
37455841	TGCAGATTCTGCTGGTAAACTAATTTCTTGAGTTGATTTTGTACATGCCTTCCG	48	C>T	0.805882	4.9318	0	0	2	0	0	2	0	0	2	2	2	0	0	0	0	0	0	0	2	2	2	2	0	2	0	2	2	2	2	2	0	0	0	0	0	0	2	0	2	2	0	0	0	2
37456970	TGCAGGTGTATTGCAGCCATTGCCCATTTCTTTTGGCTACACTGTTATTCTAGTTGTGGTAGACCGAGA	7	G>C	0.805882	6.9311	0	0	1	2	0	0	0	2	2	0	2	1	0	2	2	2	2	2	2	1	2	0	0	0	0	2	0	0	0	0	0	0	0	0	0	2	0	0	1	2	0	0	2	2
37457171	TGCAGTTTTCTCTTCAGGTTGGTAATGTTTGTGTATTCTCAGGTTATGAACATATACCAAATTCTATTG	39	C>T	0.805882	16.1556	0	0	0	0	1	2	2	0	1	1	0	0	0	0	2	0	0	0	0	0	1	0	0	1	0	0	0	2	0	0	1	0	0	0	2	0	0	0	0	0	0	2	1	1
37457414	TGCAGATCAAGGTGGCGGAAGTAGTCGCCGCCCTCGAGGCCTCCCTCCG	10	G>T	0.805882	0.695659	0	0	0	2	0	2	0	0	0	2	2	0	2	1	0	2	0	0	0	2	0	0	0	2	1	0	0	0	0	0	0	0	0	0	0	2	0	0	0	0	0	2	2	2
37457801	TGCAGATGAATTTTCAGTTCTTAAATTATTAAGGAAGAATTTTATAGTTTTAACTTGCCATCTTTAGTT	42	T>C	0.805882	11.0626	2	2	1	0	2	2	0	0	0	0	0	0	2	0	2	0	1	0	0	0	0	0	0	0	0	0	0	0	0	2	0	1	2	2	0	0	0	0	2	0	0	0	2	0
37458600	TGCAGCAAACAACAAGATCCCTAATTAAGTCCCTAGCATGTGTTCCTTTCCATGTTCCCTTTGCTTCTT	9	C>G	0.805882	16.1556	2	0	0	0	2	2	0	0	0	2	0	0	2	0	2	2	1	0	2	2	0	0	0	0	0	0	0	0	0	0	0	0	0	0	0	0	0	0	0	0	0	0	0	0
37459059	TGCAGATCATGGTTGACATAAATGCGATGACATAGCAAAAATTGTTGCATTGTGCATTCTGGTATATAA	20	A>T	0.805882	0.695659	0	0	0	2	0	0	0	2	2	0	2	2	2	2	0	2	2	0	0	2	2	2	2	2	2	0	2	0	1	2	0	0	0	0	2	2	2	0	0	2	0	0	0	0
37459253	TGCAGCACAGGTCGTTGCTCCTTCAGAGCCTGAGCCGACCCG	19	C>G	0.805882	1.5525	0	0	0	2	0	2	2	2	0	1	0	1	0	1	0	2	2	0	2	0	0	2	2	2	0	0	0	0	0	2	0	0	0	0	0	2	0	0	0	2	0	0	2	2
37460028	TGCAGCATCCATAGTCCCCTCCGCGCTATCGTGCGCCGAATCAACGATCCCCATCTTCACCCCCTCCGC	12	A>T	0.805882	11.0626	2	0	2	0	1	2	0	0	0	0	1	2	2	2	1	2	0	1	1	2	0	0	0	0	0	2	0	2	1	1	0	2	2	2	0	2	0	2	2	0	0	0	0	0
37449774	TGCAGAACATTCTTCTTCGTTTCCTCTCGCGTTTCAACTTTCAAGTCGAAGAACAACGGAGAATAAGAT	66	G>A	0.808642	25.5098	0	0	0	2	0	0	0	2	0	0	0	0	0	0	0	0	0	0	0	0	0	0	2	0	0	0	0	-	0	0	-	0	0	1	0	0	0	2	0	2	0	0	0	0
37450190	TGCAGATTGCGGAGGCGGAGTCGTTGGAGGAAGGGACGCGGCACTTGGCGATCGAGTTCGTGATAACAC	67	A>G	0.808642	13.0655	0	0	0	0	0	2	0	0	0	0	0	2	0	0	2	0	2	0	2	0	-	0	0	0	0	0	0	0	0	0	2	2	2	2	0	0	2	0	0	0	0	0	0	0
37450513	TGCAGCCTGACAACATTACAAAAAATGGTCAGGACCGGATCATCGATACATATTATTGGATATCTAGAA	54	A>G	0.808642	25.5098	0	1	0	0	0	0	0	0	2	0	-	0	0	0	0	0	0	0	0	-	1	0	0	2	2	0	0	0	0	2	1	0	0	1	2	2	1	1	2	0	0	2	1	2
37451357	TGCAGTGAACCCAAATCCATCACATTCTGCATGCTACAGAGACTAGTTTCATTTACATCACCTTTAAAT	53	T>G	0.808642	42.0789	0	0	0	0	0	0	0	0	0	0	0	0	0	0	0	0	0	0	0	0	0	0	0	0	0	2	0	0	0	-	0	0	-	0	0	2	0	0	0	2	0	0	0	2
37457074	TGCAGTGCAAGAATGGAATGACAATAACCTTGTGAACAGCTCCAAAGCCATAAGCTATGCTAAGTTAGT	61	A>T	0.808642	42.0789	0	-	-	0	0	2	1	1	0	0	0	2	0	0	0	0	0	0	0	2	0	2	0	0	0	0	2	0	0	2	-	0	0	0	0	0	0	0	0	0	0	1	2	0
37460147	TGCAGAAGTTTGGTAAGTTTGGCAACCACTCAACAAAATTCCG	18	T>C	0.809524	1.90857	2	1	0	2	0	2	0	0	1	2	2	0	1	2	0	0	2	2	0	0	0	0	0	2	0	2	1	0	2	0	1	0	0	0	2	2	0	0	0	0	0	0	0	2
37450658	TGCAGCTCTGCAACTTACAAAAGAAAAGAAAAAATGGCTCACTCATTAATAAGAAAATCCATCAATGCA	41	C>T	0.810976	19.1218	0	0	0	0	0	0	2	2	0	0	0	2	0	0	0	0	0	0	2	0	0	0	0	0	0	2	2	2	2	0	0	0	0	1	1	0	2	0	0	0	2	0	0	0
37451013	TGCAGGGTCGCCATTTCCGTCACTGATGGTTCCGTCTTAGGTTTTCAATGCTAATTCTCTTGATTTCTT	58	C>T	0.810976	2.22396	2	-	1	2	0	2	2	1	0	2	0	-	0	0	0	2	0	0	0	0	1	0	0	2	0	0	0	0	2	0	0	0	0	0	0	0	0	0	0	0	2	0	0	0
37454873	TGCAGGTACAAAATTGTTACAAGATAAAAAAGGATGCCTCATCGGTGACAAAACCGCCAACACCTAAAC	58	A>T	0.810976	19.1218	0	0	0	0	2	2	2	2	0	2	1	1	2	0	1	0	0	2	2	0	0	0	0	1	0	0	2	0	0	0	0	0	2	2	-	0	2	1	0	0	0	0	0	0
37455287	TGCAGTTTCGTAATAATTTTAAAGGATGAAAAATTGATTACTTTTATCATTTCATGTAAGTATTTTACG	56	T>C	0.810976	8.59706	2	0	1	2	0	0	0	2	0	2	0	0	0	0	0	2	2	0	0	0	0	2	0	0	0	2	0	1	0	1	0	0	0	0	0	-	0	2	1	0	0	2	1	2
37450591	TGCAGCGTCGTTTTGCTCAGACAAGGAGTTCAAGAGGTGAACGTAACAGATTCAAGTACAACAGCAACT	14	G>A	0.811765	32.1529	0	0	0	0	0	0	0	0	0	0	0	0	0	0	0	0	0	0	0	0	0	0	0	0	0	0	0	0	0	0	0	0	0	0	0	0	0	0	0	0	2	0	0	0
37450709	TGCAGCTGTGGAGTTATTTCCTGGGAATCTTGTAAACAAACAGGTACCCTTTTCTTTTTTGTCTATCAA	58	T>A	0.811765	40.7068	0	2	0	0	0	2	0	0	0	0	0	0	0	0	0	2	0	0	2	0	0	0	0	0	0	0	0	0	0	0	0	0	0	0	0	0	0	0	0	2	0	0	0	0
37450973	TGCAGGGAGTGTGCGTTTATATACATGGTTTGAGCTAGCTAATTCTGGGAAGCAGATTCAGCATGTTGG	34	C>G	0.811765	0.492084	0	0	0	0	2	2	0	0	0	2	0	2	1	1	0	0	2	0	1	2	2	0	2	0	0	0	2	2	0	2	0	2	2	2	0	2	0	2	2	0	0	0	2	0
37451365	TGCAGTGAATATTCAGAAAGGAGAAACTATCGATCACTTATTACAAATAAGCAACCTATACACTTCCCC	13	C>T	0.811765	8.01457	2	0	0	2	0	2	2	2	0	0	0	2	0	0	0	0	0	0	0	0	0	1	2	0	0	2	0	1	0	2	0	0	0	0	0	2	2	0	0	0	0	0	2	2
37454257	TGCAGATTTCCTTACCTACATTTGTTTGTCTCTGGAACCCATCTTTTACAAATTCAGTAATTTTTCATC	50	A>T	0.811765	0.492084	0	0	0	0	0	2	2	0	0	0	2	0	0	0	0	0	0	0	0	0	0	2	2	0	0	2	0	0	2	2	0	1	2	1	0	0	0	0	0	2	2	0	2	2
37454564	TGCAGCTATCTATTTAACTCTGGCACCACTGGTCCTAGTAGGTCTCGGCATGCCCCTGTATCACGAGGT	18	T>C	0.811765	40.7068	0	0	0	0	0	0	0	0	0	0	0	0	0	0	2	0	0	0	0	2	0	0	0	0	0	2	0	2	2	0	0	0	0	0	0	0	0	0	0	0	2	0	1	1
37454945	TGCAGGTTTGCTGTGGCTTGCCTACCAACTGGTCTGTGTTTGGGATTTGCAATTCTGGGGTCTCTCTGG	31	G>T	0.811765	12.5375	0	0	0	0	0	2	0	0	0	0	0	1	0	0	0	0	0	2	2	2	0	0	0	0	0	0	0	0	0	2	0	0	0	0	0	0	0	0	0	2	2	2	0	0
37459148	TGCAGGTCATTCTTGCACTAGAAATGAGGCAATTTGGGGTAGTTAGAATTGATCTCTCTGGGAAGCCAA	35	G>T	0.811765	8.01457	0	0	2	0	1	2	0	2	1	2	2	2	0	1	0	2	1	2	1	0	0	2	2	0	2	2	1	0	0	2	2	0	0	0	0	0	0	0	0	0	2	0	2	0
37460166	TGCAGCTTATCATGATTGTTGGGATGCTCTTCAATGGGTTGCATCCCATTCTTCTTCTACCAACAACAA	64	A>G	0.811765	12.5375	0	0	0	0	0	0	0	0	2	0	0	0	0	0	0	0	0	0	0	0	0	0	0	0	0	0	0	0	2	2	0	0	0	0	0	0	0	0	0	0	0	0	0	0
37460382	TGCAGAGGTTGCTTACCAACTAGAGTTGAGCTTCAAAGGAAAGGAGTCCAATGCTCTTGTCTGTGTGTC	67	T>A	0.811765	24.6067	0	0	0	0	0	2	0	0	2	0	0	0	0	0	0	2	0	2	2	0	0	0	0	0	0	0	0	0	0	0	2	0	0	0	0	2	0	0	0	2	0	0	0	2
37456480	TGCAGAGAAGGTTTTGTGTGTTTCTATTGTAATTGTAAACATAGAGAGCATCCACGTAGGATGTTTTAG	14	T>C	0.813253	8.80398	0	0	2	0	2	2	0	0	0	0	0	0	0	0	0	0	0	0	0	0	0	1	1	0	2	1	2	2	1	1	0	0	0	0	0	1	0	0	1	0	2	2	2	0
37451280	TGCAGTCACACTTTATAAAGGAGCCTGCTTGTGTTATTATTTAACAAAACAGAAGAGAAGAGCATATAT	19	G>C	0.815476	54.0579	0	0	1	0	0	0	0	0	0	0	1	0	0	0	0	0	0	2	0	2	0	0	0	0	0	0	0	0	0	0	0	0	0	0	0	0	0	0	0	0	0	0	0	0
37460098	TGCAGGCCACATGGTCACTAACAAACCTTAATAAACTACAGCTGACTTGTGATCTTGTGAATTTTATTT	15	C>G	0.815476	19.8204	0	0	0	0	0	0	0	0	0	0	0	1	0	2	2	2	2	0	2	-	0	0	0	0	0	0	0	0	0	0	0	0	0	0	2	1	2	1	2	0	0	0	0	0
37456734	TGCAGCGAGTGTGAGATATGACAAAACCTGGAGTATAGAAAAAACTCAATATCATTAGTGTATCATGCC	54	T>C	0.817073	1.66017	2	0	0	0	2	2	0	2	0	2	0	0	0	0	0	0	0	0	0	0	2	2	2	2	0	2	2	2	2	2	2	0	0	0	2	0	0	0	0	0	2	0	0	0
37454189	TGCAGATCACGGTTTAAAAAAATCAGTAAATTAGCAACATATCAACTCATACAATGCTTATTCAGTTGG	49	T>C	0.817647	44.5345	0	0	0	0	0	0	0	0	0	0	0	0	2	0	1	2	2	0	0	0	0	0	0	0	0	0	0	0	0	0	0	1	0	2	0	2	0	2	0	0	0	0	2	0
37455222	TGCAGTTCTAGCCATCAAATTCTATTGGTGGCTTGACCCTGTTGGAGCCATCATGGTATGTCCTTGCTA	15	C>T	0.817647	2.50009	0	0	0	0	0	0	0	2	0	0	0	0	0	0	2	2	0	2	2	2	0	0	2	0	0	0	0	2	0	0	0	2	0	0	0	0	0	0	0	2	0	0	2	0
37455235	TGCAGTTGAGGAACAAGCAATGGATCGCGTCCACCGCATTGGACAGACAGAAGCTGTGAAGGTTGTCAG	48	A>T	0.817647	5.32977	2	2	0	0	0	0	0	2	0	0	2	0	0	0	0	0	0	0	0	0	0	0	0	2	0	0	0	0	0	0	2	0	0	1	2	0	2	2	0	2	1	2	1	2
37457013	TGCAGTATATGGCGGCGAGGACGTGGAGGCTCATGGCGAGGTCGAGGCTGGGCTCGCCGTCGGAGGCGC	7	T>G	0.817647	9.21787	0	1	1	1	2	2	0	2	2	2	1	0	0	0	0	0	0	2	0	0	0	0	0	0	0	0	0	0	2	2	0	1	1	2	0	0	0	0	2	0	0	2	1	2
37457168	TGCAGTTTTCCCTGATGAACTTCTCAATTAACTTATTCTTCCTTCTAGTTGGACTTGAGAATACATAAT	50	G>T	0.817647	2.50009	0	2	1	0	0	2	2	2	2	2	0	2	0	0	0	0	0	2	2	2	1	2	0	0	2	2	0	0	0	0	0	1	2	0	2	0	2	1	0	0	0	0	0	0
37458546	TGCAGACATCTCAAACACTGCGTCTCCGTCACAATGCGACCCGAACCCCGAAGGAGGAGACGTAATCGC	25	C>A	0.817647	0.0159357	2	0	2	2	0	0	0	2	0	0	0	0	0	0	2	2	0	0	2	0	1	0	2	0	2	0	2	0	2	0	0	0	0	0	0	0	2	2	0	0	0	0	0	0
37459649	TGCAGTGACACGCCCTTTAGCATGGAAGTCCTTGCACTGAAAGAAGTCGGCATAGTCGATTCCGTCGGA	37	T>C	0.817647	44.5345	0	0	0	0	0	0	0	0	0	2	0	0	0	0	0	0	0	0	0	0	0	0	0	0	0	0	0	0	0	0	0	1	1	1	0	0	0	2	0	0	0	0	0	0
37455172	TGCAGTGTTTGGGAGGTGAAACACGCAAGTTTATCAGTGGACACCGGAAATTTAGGTGCCGTGTTCTAG	8	T>C	0.819277	29.2004	0	0	0	0	0	2	0	0	0	0	0	0	0	0	0	0	0	0	0	0	0	0	0	0	0	0	0	2	0	0	0	0	-	0	-	0	0	0	0	0	0	0	2	0
37450176	TGCAGATTCAATGGCCGGAGCCTTCGATGTTGGAGCCGTTCCCTTCAACCCCGACATTTGGGGATCACC	59	G>T	0.821429	6.10389	2	0	1	2	2	2	2	2	2	0	1	0	0	0	0	2	0	2	2	0	-	0	0	0	0	2	0	0	2	0	0	0	0	0	0	0	2	0	1	0	0	2	0	2
37455854	TGCAGCAAGAGAGTACCGGAGAGCGATCTGAGTGGAATTCACCG	29	G>T	0.821429	15.668	2	2	0	0	2	2	1	2	0	0	0	1	0	0	0	0	0	2	0	0	1	0	2	2	0	0	0	0	2	1	0	1	1	1	0	2	2	2	0	2	0	0	0	0
37458346	TGCAGAGTTCTTTTCTCCAAGATCCTCGAAGATGCAGTTTGGAAGCCG	41	G>A	0.821429	15.668	0	0	0	0	0	0	2	2	0	0	0	0	0	0	2	0	0	0	0	0	0	1	0	0	2	2	2	2	2	0	0	0	0	0	0	0	0	0	0	0	0	0	1	0
37450180	TGCAGATTCGCTTAAATTTTAGGCAAAACCTTTTTTATGATACTGTCATTTATGACTTATATCATATCA	36	A>T	0.823171	6.79514	1	2	0	2	1	2	2	2	0	2	0	2	0	0	0	0	0	0	2	0	1	1	1	2	2	2	0	0	0	1	2	0	0	0	0	0	2	0	0	0	0	0	2	-
37450648	TGCAGCTCCGCCGTCAGCCACTCGTCCCGGTCCCAGCTCCGACGTCACTCCACCGCGGCACCTCTGTCC	9	G>A	0.823171	0.109401	0	2	2	0	2	2	0	0	0	0	0	0	0	0	2	0	0	0	2	0	0	0	0	2	2	0	0	2	1	0	0	2	1	2	0	0	2	2	0	2	0	0	0	0
37451044	TGCAGGTACTAGGCATTTTCCAATAAACTTCTGTGCTTCTATGTCTTCAATCTGGAAAAACGCCATTGG	65	T>C	0.823171	0.183102	2	2	0	0	2	2	0	0	0	2	2	0	0	0	0	0	0	2	0	0	0	0	0	0	0	2	0	0	0	0	0	0	0	0	0	0	2	0	0	0	2	2	0	2
37458806	TGCAGTTGATTCTTTCCTTAAGCCAATGTTTTTAATTCGCATCAGCCAATCCCAGCTTCCAATGGATCA	10	T>A	0.823171	23.8411	0	0	0	0	0	0	0	0	2	1	0	0	0	0	0	0	-	0	0	-	0	-	0	0	0	0	0	0	1	0	2	0	0	0	1	1	0	2	0	0	0	2	1	0
37449940	TGCAGACGTAAGATAAATCATCCTCAAATCCTTAACCTGGTTGAACATGATATAATTAGACTATACATT	60	C>A	0.823529	22.4816	0	0	0	0	0	0	2	2	0	2	0	0	0	0	0	0	0	0	0	0	0	0	0	2	2	2	0	2	2	0	0	0	1	0	0	2	0	0	0	0	0	2	2	0
37452726	TGCAGATGGTTGGGTTCAAGCGTCTGGGTTCGGGGAGTCGGCCG	38	C>T	0.823529	10.5546	2	0	1	0	2	2	0	2	0	0	1	2	2	2	1	2	2	1	1	1	0	0	2	0	0	0	0	0	0	2	0	0	0	0	0	0	0	0	0	0	0	0	0	0
37454429	TGCAGCATTTGAAAACACTCAAGAATTTGAGGTCTCTGACATTGGAGTCCTGTAAGGTGACAGCAAATG	16	A>T	0.823529	0.0693878	0	0	0	2	2	2	0	0	0	0	0	0	0	0	0	0	0	0	0	0	0	0	0	2	0	2	0	1	0	0	2	0	0	0	0	0	0	0	1	0	0	2	2	2
37454936	TGCAGGTTGCAGCATGGATCTGTCAATCGTTCCAGGTGATGCAAAAGCTGCAATCATCGTCTCTCCGAG	45	A>C	0.823529	6.26224	0	0	1	0	0	2	0	2	0	0	1	0	1	1	0	1	2	2	2	2	0	0	0	0	0	2	2	0	2	0	0	0	0	0	2	2	0	0	0	1	0	0	0	2
37455795	TGCAGAGATGGCGGCGGGTTTGATGAGCTCGCCG	11	C>A	0.823529	3.0839	0	0	0	0	0	0	0	0	0	0	0	0	2	1	0	2	0	0	0	0	0	0	0	0	0	0	0	0	0	0	0	0	0	2	0	0	0	0	0	2	2	2	0	0
37456507	TGCAGAGGAACGTGTCTCTGTTTCGGAACATCATACCTCCTTTGGTTCGTTACTCTCCCAACACCACTC	14	T>G	0.823529	6.26224	0	0	0	0	0	0	0	0	0	0	0	0	0	0	0	0	0	0	0	0	0	0	0	0	0	0	0	0	0	0	2	0	0	0	0	0	0	1	1	0	2	2	0	1
37458443	TGCAGTACGAAGCTTCCGCTTCGAAATTGACTTGCAAGCAAGTGCTTCTTTGGTTTCCCG	15	C>T	0.823529	0.0693878	0	0	0	0	2	2	2	2	1	2	0	0	0	0	0	0	0	0	0	0	0	1	0	0	0	2	2	0	0	2	2	0	2	0	0	0	0	2	0	0	2	0	0	2
37458674	TGCAGCTCCTTGCAAATTCTCAACAGCTCCTGCGCCGTGGAGGCGCGTGGACGCGCCGCGGACCTCCGC	32	C>T	0.823529	3.0839	2	1	0	0	2	2	2	2	0	2	1	2	2	1	1	2	2	0	0	1	0	2	0	0	0	2	2	0	0	2	0	0	0	0	0	0	2	0	0	0	0	2	0	2
37458801	TGCAGTTCTGTTGCTGAGGAATGGGAAAGGTAGCAGAGGAGCTGCAATCTGGTGTTCATCCTCTGGCAT	63	T>C	0.823529	22.4816	0	0	0	2	0	2	0	0	0	0	0	0	2	1	0	0	0	0	0	0	0	0	0	2	0	2	0	2	0	0	0	0	0	0	0	0	0	0	0	0	0	2	0	0
37459330	TGCAGAATAATTAAAGCAAAGCACCTACATCAAATGCTCATTTACTAAGAGAAGTAGTAAAACCAAAAC	57	T>A	0.823529	1.01961	0	2	2	0	0	0	2	2	0	2	0	0	0	0	0	0	0	0	2	0	0	0	0	0	0	2	2	2	2	0	2	0	2	0	0	0	2	1	0	0	0	0	0	0
37452587	TGCAGAAATTTTTCTGTTGACTCCG	5	A>G	0.825301	3.71906	0	0	0	0	0	2	0	0	0	0	0	2	2	2	0	2	2	0	0	0	0	0	0	0	0	0	0	0	2	2	0	0	2	0	0	0	0	2	0	2	0	0	0	2
37456950	TGCAGGTACTTCCCTGGATCTGGAGGATAGGATTGTAAGTCTTACTCTTACCTCCTTAAAGTGGCCAAA	22	G>A	0.825301	3.52703	1	0	1	2	2	2	0	2	0	2	0	0	0	0	2	0	0	0	2	0	2	0	0	0	2	0	2	-	-	0	0	2	0	0	1	0	0	0	2	2	2	2	0	2
37460174	TGCAGGCTCCGTACAGAAAGATCAACAAGTTAAAGAAACTAATTTACTGAAAAATCATAAGGGCCCCAT	30	T>A	0.825301	32.3142	-	2	0	0	0	0	-	0	0	0	0	0	1	1	0	0	2	0	2	0	0	0	0	0	0	0	0	0	0	0	0	0	0	0	0	0	0	0	0	0	0	0	0	0
37450677	TGCAGCTGCAATAGCACTTGCACTAGATGGGGTTGTTGGACTCCGAGGAGTTGTAGGTTCAGACTGGCA	42	C>T	0.82716	34.7069	0	2	0	0	0	2	1	2	2	0	0	0	0	0	0	0	1	0	0	0	0	0	0	0	0	0	0	0	-	0	0	0	0	0	0	0	0	0	1	0	0	0	2	0
37454388	TGCAGCATAAGAGTTGCACTCCGAAACGGTGTCGCGCCATACACCAATTTAATCACCAGAGAGGAACTT	28	G>A	0.82716	3.53665	2	2	0	0	2	2	0	0	0	0	0	2	2	2	2	2	2	0	0	0	2	2	2	2	2	2	2	2	2	2	0	0	0	0	-	0	0	0	0	0	0	0	0	0
37458020	TGCAGGCACCACCGCCACCGCCACCGTTGGAAGCGACTCAGATCTCAACGGTTCTTCTCTGCGGCAGAG	26	T>C	0.82716	18.8086	1	0	2	2	0	0	2	2	2	2	0	0	1	1	1	2	1	2	2	0	0	0	0	0	0	0	0	0	0	0	0	-	-	-	0	0	0	-	0	0	0	2	0	1
100128497	TGCAGGTACGAGTGCTGTTGGTCTGAATTTTATACTTATGTTTAAAACTTGAAGGGCTACTCTTGTATT	64	G>A	0.827381	0.144174	0	0	0	0	2	2	2	2	2	0	1	0	2	2	2	1	2	2	2	1	-	0	0	0	0	0	0	0	0	0	0	0	0	0	0	2	0	0	0	0	0	0	0	0
37457718	TGCAGAACTCTCCCTCCTTCAAATCAGAGGGTTTAGAATTGGAACCCATGAAAGGCTTACACTTGCTGG	7	C>T	0.827381	52.639	0	0	0	0	0	0	0	0	0	0	0	0	0	0	0	0	0	0	0	0	2	0	0	0	0	0	0	0	0	2	0	-	0	0	0	0	0	0	0	0	0	0	0	0
37451086	TGCAGGTGATGATGATGTTGAGCTGAAGCACCAAATCTCCAGCCTCGAATCGTTCCTGGGTTTGGACCC	31	C>A	0.829268	7.92727	0	0	0	2	2	2	0	2	2	1	0	2	1	1	2	2	1	0	2	2	0	0	0	0	0	0	0	0	2	-	0	0	0	0	2	0	2	0	2	0	0	0	1	-
37451329	TGCAGTCTCAAATGTTGTGATGTCTGTAGTTGTGCTCTTAACCTTGTTATTCATCACTCCTCTATTTAA	59	C>A	0.829268	0.226193	0	0	1	2	2	2	-	2	0	2	1	0	0	0	0	0	0	2	0	0	0	-	0	0	0	0	0	0	2	0	0	0	0	0	0	0	2	2	2	2	0	0	2	2
37454036	TGCAGACATTGCATGCATCTGCCTGCACACACGGCACTACTGCACATATTCAGATCAATTGGTAACAAC	30	A>G	0.829268	45.0972	0	0	1	0	0	0	0	0	0	0	0	0	0	0	0	0	0	0	0	0	0	0	0	0	0	-	0	0	0	0	0	0	0	-	0	0	1	0	0	0	0	0	2	0
37459569	TGCAGAGATTCAAAATTTGAATTTGGAGACACGTCATCAAACCGTTGTAGATTGGTAGGACGTAACTCG	62	T>C	0.829268	19.145	0	0	-	0	0	2	0	0	2	0	0	0	0	0	0	0	0	0	0	0	0	-	0	0	0	0	0	0	-	0	2	0	0	0	0	2	0	0	0	2	0	2	0	0
37450456	TGCAGCCACCGTCCAGCCGCGCGCCGCCACCGCAGGGATGCGGTCCGGCCGCTGCTCAACCCTGAGAAG	57	A>G	0.829412	33.2909	0	0	0	0	0	0	0	0	0	0	1	0	0	0	0	0	0	2	0	2	0	0	0	0	0	0	0	0	0	0	0	0	0	0	2	0	0	2	0	2	0	1	0	0
37451193	TGCAGTACGAAGCTTCCGCTTCGAAATTGACTTGCAAGCAAGTGCTTCTTTGGTTTCCCGGTCGGTGCA	15	C>T	0.829412	0.162889	0	0	0	0	2	2	2	2	1	2	0	0	0	0	0	0	0	0	0	0	0	1	0	0	0	2	2	0	0	2	2	0	0	0	0	0	0	2	0	0	2	0	0	2
37453908	TGCAGAAAGACGGAAAAGACACATGATGCAGATGCAAGTTACTGTTAAGGCGTTGGGATTTAGTAAACG	42	T>C	0.829412	0.162889	0	2	1	0	0	0	2	2	0	2	0	0	2	2	0	2	2	0	0	0	0	0	0	0	2	0	0	0	0	0	2	0	0	0	0	0	2	0	0	2	1	2	0	2
37454680	TGCAGGAACCTTAACAAACTGAAGCAAACTTAAAGCTTCTTCAAAACCCACGTCAATTTCGCCTTTTCT	27	A>G	0.829412	3.75121	0	0	0	0	2	2	0	2	2	2	0	2	0	0	0	0	0	0	2	0	1	1	1	0	2	2	2	2	0	1	0	0	0	0	0	0	0	0	2	2	2	2	2	2
37456589	TGCAGATTGTGACAACGAAAATGGCACTTCCTCGCCGAACAGCACGGTGTCGAGCATCAGCGGCGGCAA	23	G>T	0.829412	42.7249	0	0	0	0	0	0	0	0	0	0	0	0	0	0	0	0	0	0	0	0	0	0	0	2	0	0	1	0	2	0	0	0	0	0	0	0	0	0	0	0	0	0	0	0
37456930	TGCAGGGTAACCATCCCCGTGCCTACATCCTTTTGCAGTTGATTAAGGAATGCCAATGGCAATCATAGG	50	T>G	0.829412	0.131776	0	0	0	0	0	0	0	0	0	0	0	0	0	0	0	0	0	0	0	0	0	0	0	0	0	0	0	0	0	0	0	2	2	2	2	0	0	2	0	0	0	0	0	0
37456967	TGCAGGTCGTTGGCGCCACCGTCCATCAGCCTTGTGCCGTCGTCTATCATTGTCTCGCGTCGTCGTCGT	63	C>T	0.829412	3.75121	0	0	0	2	0	0	0	0	2	0	0	0	0	0	0	0	0	0	0	0	0	0	0	0	0	0	0	2	0	0	0	2	2	0	1	0	2	1	0	0	0	0	2	2
37459529	TGCAGCTTCAATTTGACCCTGAAAAGTTCTATTCCG	20	G>T	0.829412	7.30841	2	2	0	0	2	2	2	2	2	0	1	0	2	1	0	0	0	2	2	2	0	0	0	2	1	2	0	0	2	2	0	0	2	0	1	0	1	1	0	0	0	0	0	0
37460154	TGCAGAACGATGTGGACATGCACACTAAGCAGCGCCACATTTGAACCATCAATTTTTGCCAAGCACACC	64	A>G	0.829412	7.30841	0	0	0	2	0	0	1	2	2	0	0	0	1	2	1	2	2	0	0	0	0	2	2	2	0	0	2	0	2	1	2	0	0	0	0	0	1	0	0	0	0	2	2	2
37456459	TGCAGACCATGGTATCTTGTGGTTTGCCTTCTAGTGTGAAGCATGTTGGATATGGGGGTTGCAATTTAG	30	C>A	0.831325	8.11218	0	2	0	2	2	2	0	0	2	2	0	1	-	0	1	2	0	1	1	2	1	0	0	2	2	2	2	0	0	0	0	0	0	0	1	0	0	0	0	0	0	2	2	0
37456744	TGCAGCGGCGGTGGAGGTGGCGGAGGAGAAGGAGTATAGAGAGGGAGGGAGAGGGAAGGGGAAGGGAGT	15	G>T	0.831325	13.1839	0	0	0	0	0	0	0	0	0	0	2	2	0	0	0	0	0	0	0	0	0	0	0	0	0	0	0	0	0	0	0	0	0	0	0	0	0	0	0	2	0	0	0	0
37459143	TGCAGGGCAATGCTTTGTACTATGCATGCCCATTTTGATTTTCTGGATAAGCTTCGGAACTGCATACAA	26	T>C	0.831325	4.26591	2	0	0	0	0	0	0	0	2	0	1	0	0	2	2	0	1	1	1	2	0	-	0	0	0	0	0	0	0	0	0	0	0	0	0	0	0	0	0	0	2	0	0	0
37450910	TGCAGGCCAGGACGCGATGGATAAGACTTACCACGTCATTAACCTACTCCTAATCTATAACCAACACGT	59	A>T	0.833333	13.44	0	0	0	2	0	0	2	2	2	2	0	1	0	0	0	0	0	0	1	0	0	0	0	2	0	0	2	0	0	0	0	0	0	0	0	0	0	0	0	0	0	0	0	0
37454108	TGCAGAGCATGTTTATGATTAGATATGAAAGTAGTATTTATTTTAAGAAGTCTTAACATCCTTTTCCAA	24	A>G	0.833333	13.44	0	2	0	0	0	0	2	2	0	0	0	0	0	2	0	0	0	0	0	0	0	0	0	0	0	0	0	0	0	0	0	0	0	0	0	0	0	0	2	0	0	2	0	1
37455155	TGCAGTGTATGTTAATGTAGTATATCTGAGGTAAATGCTTGTTGGCATTGCTGAACTCACATAATGATT	65	G>T	0.833333	36.2743	0	0	0	0	0	0	0	2	0	0	0	0	0	0	0	0	0	0	0	0	0	0	0	0	0	0	0	0	0	0	0	0	0	0	0	2	0	0	0	2	0	1	0	0
37457770	TGCAGAGGACTCTCACCTTTGGAAGAGCATCTGCAATTTATGGCCAATACTGCTCGAAAATGTGAAGAA	22	A>T	0.833333	1.71429	0	0	0	0	2	2	0	0	0	0	1	0	0	0	0	0	0	2	2	1	2	0	0	0	0	0	1	2	2	0	0	2	0	2	2	0	1	2	0	2	0	0	2	0
37458668	TGCAGCTAGTTAAAGTGATTGTGAAGAAAGATCTCAGTTTTCTTGTACAGGGAAAAAGAGGGGGGAGAG	64	G>A	0.833333	19.8171	2	2	1	1	1	2	2	2	0	0	0	-	0	0	0	0	0	0	0	0	0	0	0	0	0	0	0	0	0	0	2	0	2	1	2	1	0	0	2	0	2	0	0	0
37459650	TGCAGTGAGCCCACTATTAAGAGGGATAGAGGTTGGTCTGGCCCACGGGTTCCTTCTGGTCGGCCCATT	25	A>G	0.833333	27.4286	0	0	1	0	0	0	2	2	0	2	0	0	0	0	2	2	2	0	0	0	0	0	0	0	0	0	0	0	0	0	0	0	-	0	0	0	0	0	2	0	0	0	0	0
37449723	TGCAGAAAATGAAAATGACCATAATATAGAGAATTACTTGACTCCTATTTCTGAGGAGAACCTCAAAAT	26	T>A	0.835294	0.299468	0	0	0	2	0	0	2	2	0	0	2	0	0	0	0	0	0	2	0	0	0	0	2	0	2	0	0	0	0	2	2	0	0	0	2	0	1	0	2	0	0	2	0	0
37449780	TGCAGAACCTTCTCATGCTCATGGCTGCCGCAGTTATGGAGGACCGCGCGAAGGGTTTTGTGTGCAGTG	63	G>A	0.835294	4.51146	0	2	0	0	0	0	2	2	0	0	0	0	0	0	0	0	0	0	2	0	0	0	0	2	2	0	1	2	1	0	1	0	0	0	0	2	0	0	2	2	2	0	0	2
37450639	TGCAGCTCATCATCCTTTTCAACTCTTCCCGAGTCATCACCACTCTAATTCTCACAACCCCACTTTTAG	52	C>G	0.835294	1.7839	0	0	0	0	0	0	0	0	0	0	0	0	0	0	0	0	0	0	0	0	0	0	0	2	0	2	0	0	0	0	0	0	0	0	0	2	2	0	2	0	2	2	0	2
37454129	TGCAGAGGATCCAAGTTGACTCTACATAGCTTGAACAAAACCTTGCAAAGACCCTTCACATTATCACTG	23	A>G	0.835294	1.05997	2	0	2	2	2	2	0	0	2	0	2	2	0	2	0	2	2	2	0	2	2	0	0	2	2	0	2	2	0	0	0	0	0	0	0	0	0	0	0	0	2	0	0	0
37454425	TGCAGCATTGCAGAAGATAAAAAAGGGTCATTCTCATTTGAATGAAAAAAGAGAGAGGGAAGGACCTGA	47	A>C	0.835294	4.51146	0	0	0	0	0	0	0	0	0	0	0	0	0	0	0	0	0	0	0	0	0	0	0	0	2	0	2	0	0	0	0	2	2	2	0	2	0	0	2	0	0	2	2	1
37456549	TGCAGATCCAACACTTCCATTACCTCATCCCGTTACGATCTTCCTGTTTCTCTTCACTTTTCGCTTTTT	61	C>G	0.835294	8.48214	0	2	0	2	0	0	2	2	0	0	0	0	1	1	2	1	1	2	1	2	0	0	0	0	2	2	1	0	2	0	0	0	0	0	2	0	2	0	0	2	0	0	0	0
37457982	TGCAGCTTTTGAAGCGCTTTATCCTTTCACTTAATGCATTTTCATTAATAAAAAAGATAAATTGAGAAG	42	C>A	0.835294	4.51146	0	0	0	0	1	2	0	2	0	2	1	0	1	1	0	2	2	2	0	2	0	0	0	0	2	0	0	0	0	0	0	0	0	0	2	0	0	0	0	0	0	0	0	2
37459839	TGCAGAGGGATAGTTAGAGTTTTCACAAGATTGGGAAGGTTCTTATTCAATGTGAGTAACACACAAGTG	36	A>T	0.835294	4.51146	0	2	1	2	0	2	2	2	2	0	0	2	0	0	0	0	0	0	0	0	0	0	0	0	0	0	0	0	0	0	1	1	0	0	2	1	2	1	2	2	2	0	2	2
37460037	TGCAGCTTCTCCTTCGCAGCTTCACCATTGGCCACACAAAAAGTCTGGCCACGATACGACGTCGTCGAG	11	C>T	0.835294	0.299468	0	0	0	2	0	2	2	2	2	0	0	0	0	0	2	2	0	0	2	2	0	0	0	2	0	0	0	0	0	0	0	0	0	0	0	1	0	0	0	2	2	2	0	2
37460061	TGCAGTGGAGCGTCACTTGGATTCTGAAGCTGTGGTTCGAAGTCTTAAAGGTGGCGTCGTGGGTTGTGT	57	C>T	0.835294	8.48214	0	0	0	0	0	0	0	0	0	0	0	0	0	0	0	0	0	0	0	0	0	0	0	0	2	0	0	0	0	0	0	0	0	0	0	0	0	0	0	0	0	0	0	0
37454404	TGCAGCATCTTGACACCATTATGAGCAACGGAATGATAAAAAAGAAAACTAAAATGAGCACATGTACAA	29	G>A	0.835366	29.6158	0	0	0	0	0	2	0	0	0	0	2	-	2	2	1	0	2	1	0	2	0	0	0	0	0	0	0	0	0	0	0	0	0	0	0	0	0	0	0	0	0	0	0	0
37455132	TGCAGTGGCAGCATTGTCAGTAGCAAGGCCCTCCCCACTTTTATTGTTAACTCGAGAAAGGGCCACCCC	66	C>A	0.835366	4.97373	1	0	0	0	2	2	0	0	0	2	0	0	1	2	0	0	1	2	2	2	0	2	2	0	0	2	0	0	0	2	0	0	2	2	2	0	2	1	0	2	0	0	0	0
37451389	TGCAGTGCACCACTTCTTTGCCTCTTCGCAGCACTCGTTGTCGAGGAAGGAACAACCAGTTGCAACACC	32	A>C	0.837349	5.10764	0	2	0	2	2	2	2	0	0	2	0	1	1	1	2	2	2	2	1	1	0	0	0	0	0	0	0	0	0	0	0	0	0	0	0	0	0	0	0	0	2	2	0	2
37454040	TGCAGACCAAGTTATTGATTTTAGAAAAGAAATTACTAGGAATGTATTAGCATACTTAAGAAACATATC	66	A>T	0.837349	2.11434	0	0	0	0	0	0	0	0	0	0	2	0	0	0	0	0	0	2	2	0	0	0	0	0	0	0	0	0	0	0	1	-	-	0	2	0	2	0	0	2	0	0	0	0
37455023	TGCAGTCAAAAGGAGCAAGAACAGGATTGTTCCCATCCTTTGAGGCCAGTCATGTCTAGTCAATCGTCT	65	G>T	0.837349	5.10764	0	0	0	0	0	0	0	2	0	2	0	0	0	0	0	0	0	0	2	0	0	0	2	0	0	0	0	0	0	0	0	1	2	2	1	2	2	1	0	2	0	0	2	0
37456740	TGCAGCGGAAGAAACGGGAATGGGTCGACAACGGGAACGACGTCGCACCGGCGCGTGACCTCACGCTCC	38	G>T	0.837349	21.8819	2	0	1	2	1	2	1	2	0	0	0	0	0	0	0	0	0	0	0	0	0	0	0	0	0	0	0	0	0	0	2	0	0	1	0	0	1	0	2	0	2	2	0	2
37449858	TGCAGAATATCCAAGACCTTGTAAGTTGGCCAATAAGTCTTATCCCACTTCTCCAAGTACTTCCTCAGG	55	A>G	0.839286	30.5266	0	0	0	0	0	0	0	0	0	0	0	0	0	0	0	0	0	0	0	0	0	1	0	0	0	0	0	0	0	0	0	0	0	0	0	2	0	0	0	0	0	0	2	2
37450028	TGCAGAGCTTTAGAAACCCTAGGTTCTCCGCCGCCGGCGACGGAGATGTCGCCGACGGTCCACATTCGA	7	C>T	0.839286	30.5266	0	0	2	0	0	0	0	0	0	0	0	0	0	0	0	0	0	0	0	0	0	0	2	2	0	0	0	0	2	0	0	0	0	0	0	0	0	0	0	0	0	2	2	0
37450441	TGCAGCCAAATAATATACATCCTAATAAATTAACTTTCACACTGAATGGTTCACACCATGGCGTACTTT	59	G>T	0.839286	5.24173	0	0	0	0	0	0	0	0	0	0	0	0	0	0	0	0	2	0	0	0	0	0	0	0	0	0	0	0	0	0	0	2	2	1	0	0	0	2	0	2	0	0	2	0
37450449	TGCAGCCACAACTTTGATGAGCACCTGATCTTCCTTGATGTCTGGTATAGGTACACTAGCATCAAACTT	13	T>C	0.839286	5.24173	2	0	0	2	0	2	0	2	1	0	1	0	0	0	0	0	0	2	0	0	2	0	0	0	0	0	0	0	0	2	0	0	-	0	2	2	2	1	0	0	0	0	0	0
37456938	TGCAGGTAAAAAATAACAGAATAACAATAAAATTAACGGACCTGAGTTGTGATGACTACAAGCAAGGAA	25	A>T	0.839286	22.2424	0	0	0	2	0	0	0	0	0	0	0	0	0	0	2	0	0	0	-	0	0	0	0	0	0	0	0	0	0	0	0	1	2	0	0	0	2	0	0	0	2	0	0	0
37457467	TGCAGCGGAAGAAACGGGAATGGGTCGACAACGGGAACGACGTCGCACCG	38	G>T	0.839286	15.2669	2	0	1	2	1	2	1	2	0	0	0	2	0	0	0	0	0	0	0	0	0	0	0	0	0	0	0	0	0	0	2	0	0	1	0	0	1	0	2	0	2	2	0	2
37450376	TGCAGCAGGTAGTTCAAATGAATCGGTATAATTATGCATTTTGGATCTGAGGAGAGGGCAACACGAAGG	28	T>G	0.841176	2.27027	0	1	0	0	0	2	0	0	2	2	0	0	0	2	0	2	1	0	0	0	0	0	0	0	0	0	0	0	0	0	2	0	0	0	0	0	0	0	0	0	0	2	2	2
37450623	TGCAGCTAGTCAAAACTAGTTATATTTGGAGAAACGAGTTGTAAAATGATTTTACAATTGGTTTGGTGG	35	G>T	0.841176	0.0136903	0	2	0	2	0	0	2	2	0	2	0	0	2	1	2	2	2	0	0	0	0	0	0	0	2	0	0	2	0	0	0	2	2	2	0	2	2	2	0	2	0	0	2	2
37454223	TGCAGATGCAGATAGAGGTGCAGAGAAGGCTAAATGAACAACTTGAGGTGTGTGATGCATTTTTCATCC	37	A>G	0.841176	5.37598	0	0	0	0	0	0	0	0	0	0	0	0	0	0	0	0	0	0	0	0	0	0	0	0	0	0	0	0	0	0	0	0	0	0	0	0	0	0	0	0	0	0	0	2
37454430	TGCAGCATTTGGCACAGAATAGCCCCACTGGATATGCAAGTGTAAACCCTCCAGCACAGAAAGCAGCAA	60	A>G	0.841176	51.6941	0	0	0	1	0	0	0	0	0	0	0	0	0	0	2	0	0	0	0	0	0	0	0	2	2	0	0	2	0	1	0	0	0	0	2	0	0	0	0	0	0	0	0	0
37455006	TGCAGTAGTTTGTGCCAAGCTGCGGTATTCAGCTTCGGTGCTTGATCTAGCAACCACAGGCTGCTTGCG	27	T>A	0.841176	2.27027	0	0	2	2	0	0	0	2	0	2	0	0	0	0	0	0	0	0	0	2	0	0	0	0	0	0	0	0	0	0	0	1	2	2	0	0	0	2	0	2	0	0	0	0
37456784	TGCAGCTCGCGACCGTCTTCCTCCTTCAGCCCGAGGCCGTCTTCCATCTTCCAGCTCCCAGTTGTCTCC	37	C>T	0.841176	51.6941	0	0	0	0	0	0	0	0	0	0	0	0	0	0	0	0	0	0	0	0	0	0	0	0	0	0	0	0	0	0	0	0	0	0	0	0	0	0	0	0	1	0	0	0
37456949	TGCAGGTACTCTGTTTGTGAAAACAAAATCCATTAATTTGAAGTATCTTGTGTAAGAAATTCTGGATAG	52	T>C	0.841176	2.27027	0	0	0	1	0	0	0	0	0	0	0	0	2	2	0	1	2	0	0	0	1	2	2	0	0	1	2	2	2	2	0	0	0	0	0	0	2	0	0	0	2	2	0	0
37457814	TGCAGATTGAACCCAAGTTGAAACCCATTTGCTTGAACCTTTGTGGATGAAATAATACTTAGAAAGCAA	54	A>G	0.841176	0.862817	0	2	0	0	0	2	0	2	0	0	0	0	0	0	0	0	0	0	0	0	0	0	2	0	0	0	0	2	0	0	0	0	0	0	2	2	2	2	0	2	2	2	0	0
37458096	TGCAGTACTCAATGCTGCTATTGAGCTCAACTTGTTTGACATCATTGCTATGGCAACCCCATCTGGTGC	12	T>A	0.841176	5.37598	0	0	0	0	0	0	0	0	0	0	0	0	0	0	0	0	0	0	0	0	0	0	0	0	0	0	0	0	0	0	0	0	0	0	0	0	0	0	0	0	2	0	0	0
37450580	TGCAGCGGTGCACCCTCCACGTCACCACTCCCCTTCCTCGAAAGGACCAAAGCTCGAAACACGCGCGTG	47	C>T	0.841463	16.7163	0	0	0	0	0	0	0	0	0	0	0	0	0	0	0	0	0	0	0	0	0	0	0	0	0	0	0	0	0	0	0	0	0	0	0	0	0	0	0	0	2	0	0	0
37454186	TGCAGATCAATCTGATCAAGGAGCAGTAAATGTTGCTTGTCCTGGGACTGGGGAGCAAAGCGGGCATGA	36	T>A	0.841463	32.9954	0	2	0	0	0	0	0	0	0	0	0	-	2	0	2	0	0	0	0	0	0	-	0	0	2	0	0	0	0	0	0	0	0	0	0	0	0	0	0	0	0	0	0	0
37456464	TGCAGACCTTTTGGATGTGGTGTCATACTAGGGGGTTATGACACAGACGGACCACAATTGTACATGGTT	24	A>G	0.843373	6.06548	0	0	0	0	2	2	0	0	0	0	1	0	0	0	0	0	0	0	0	0	0	0	0	0	2	0	2	2	2	0	0	1	2	0	0	2	0	0	0	2	0	0	2	2
37458048	TGCAGGGGCTTCTTCTTCTGTTGCGTTGCGTGAAGTTTCAACCGCCTCGCCTGATGCATGTTTCAGTTT	60	T>A	0.843373	0.741297	0	0	0	0	0	0	2	2	0	2	1	0	0	0	2	2	0	2	0	0	0	0	0	0	0	0	0	0	0	0	-	0	0	0	0	2	0	0	0	2	0	2	0	0
37459343	TGCAGAGTCAGAACAACTTGATACTCAAATAACCATTATAGGAGTTTTTAAGGCTCAGATCCCAAAAAC	9	A>G	0.843373	2.663	0	0	0	2	0	0	0	0	2	0	2	0	0	0	0	0	0	0	0	0	2	0	0	0	0	2	0	2	0	0	0	2	2	0	1	0	2	2	0	-	0	0	2	0
37450275	TGCAGCAATCTTACTGCACTTGTAGGCATGGACAGAAAATCCTCCATTCTGCCAAAATGAACTTTACAA	34	G>A	0.845238	0.679254	0	0	1	0	2	2	0	0	2	2	2	0	0	0	0	2	0	0	0	0	0	0	0	0	0	0	0	-	0	0	0	0	0	0	0	0	0	0	0	0	0	2	0	2
37454004	TGCAGAATTACCAACCATTAACTTTAAGTAGTAATAGTAATAGGAAACATGCTAGTTAAGTGGATACAT	21	C>T	0.845238	0.679254	0	0	2	0	0	0	2	0	2	0	0	0	0	0	0	0	0	0	0	0	0	0	0	0	0	0	0	0	0	0	2	0	0	0	2	0	1	0	0	2	0	2	0	0
37456634	TGCAGCACCTCAATGCCCTACTGAACCCAAGGTTTACTATCTTGGTGAAGCTATCAAAACTGGCCTTTT	44	G>A	0.845238	6.21188	0	0	0	0	0	0	0	0	0	0	0	2	0	0	0	0	0	2	2	2	0	2	0	2	2	1	2	1	1	1	0	0	0	0	0	2	0	0	0	0	2	0	2	0
37454421	TGCAGCATTCCCCTGATCGCCATGATTTGGAAACTTACGTTGGTTCTTACCCAATCCCAAGTGGCGTCG	36	A>G	0.845679	3.10892	0	2	0	0	0	0	0	0	2	0	2	0	2	1	0	2	0	2	0	2	0	0	0	0	0	0	-	0	0	0	0	0	0	2	2	0	1	2	1	0	0	0	0	2
37454252	TGCAGATTGAAAGATTTGGAATTACTACTTCAAAATGTAGTAGCTGCTAAATAGGAGATTTGCTTGCAT	58	T>A	0.847059	6.35839	0	1	0	2	0	2	2	2	0	0	2	2	1	1	2	2	1	0	0	0	0	0	0	0	0	0	0	0	0	0	0	0	0	0	0	2	0	0	2	0	0	0	2	0
37455279	TGCAGTTTATATATACGTAGTAAAGCATTTATGGATTTCAATCTAGGTACGTAGGTGGTTTGGTTAATT	12	A>C	0.847059	25.3343	0	2	0	0	0	2	0	0	0	0	0	0	0	0	0	0	0	0	0	0	0	1	1	2	2	2	2	0	1	1	0	0	0	1	0	2	1	0	0	0	0	0	1	0
37457396	TGCAGACTTTTTAACTCTACATGTGCCG	21	T>C	0.847059	2.837	0	0	0	0	2	2	2	2	0	2	1	1	1	0	1	0	0	2	2	0	0	0	0	0	0	0	2	0	0	0	0	0	2	2	2	0	2	2	0	0	0	0	0	0
37458002	TGCAGGAATGGCAAGTGATTTCCATGCACGTAGAATCCACCTGCCTTGTGGCCCTCTCTTTCATCCTCT	19	T>C	0.847059	11.2817	0	0	0	0	0	0	0	0	0	0	0	0	0	0	0	0	0	0	0	0	0	0	0	0	0	2	0	0	0	2	0	1	0	2	0	0	2	2	0	0	0	2	0	0
37458111	TGCAGTCTGTGTTTCTAGCAATCATGTATTATGTTAAATACAATTGTGTGCACTGCGTGAGTTGGGTGT	7	T>A	0.847059	0.71757	0	0	0	0	0	0	0	0	0	0	0	0	0	0	0	0	0	0	0	0	0	0	0	0	0	0	0	0	0	0	2	0	0	0	0	0	0	0	2	0	2	2	0	0
37458545	TGCAGACACTTATGAAGATCCCTAAGGTATAATAATTACTACAACATAAGGCATATGGCATCAAAACGA	11	A>G	0.847059	0.684583	2	2	0	2	2	2	0	2	0	0	0	2	0	0	0	0	2	2	2	0	0	0	2	0	0	0	0	0	0	2	0	0	2	2	0	0	2	0	0	2	2	0	1	0
37458566	TGCAGAGCCTCGCATCCCTTCCTCACAAGTTCCTAAACAAAACACAACACAATCATGAAGCCAGAACCC	30	T>G	0.847059	2.837	2	2	1	2	1	2	2	2	0	2	0	0	0	0	0	0	0	0	0	0	0	1	0	0	0	2	0	2	2	0	0	0	0	0	2	0	0	0	2	0	2	0	2	0
37459663	TGCAGTTTTGCTTAGAACTATGTATTCATGTTTTGTTGAACAAAATTTTATCTTGCAGTTGCAGGAGAA	8	T>C	0.847059	2.77103	0	0	0	2	0	2	2	2	0	2	2	0	2	2	2	0	2	0	0	2	0	0	2	0	0	0	0	2	2	2	2	0	0	0	0	0	0	0	0	0	0	0	0	0
37459787	TGCAGGCTAAGTTTCTTAAAGCTTGTGGCACCCTAGCAGGGACCCCTGCTGAAATTCAGAAAGTATCTA	7	T>C	0.847059	0.71757	0	0	0	2	0	0	0	0	0	0	0	0	1	2	2	2	2	0	0	0	0	2	0	2	2	2	0	0	0	0	0	0	0	0	0	0	0	0	0	2	0	0	0	0
37460139	TGCAGTATAGGAGCATTTGAAAAGATTGTTACTGGAAGTAAGTTCTTCTCAGCTATTGTAGCAGAGGTT	35	A>C	0.847059	6.35839	0	0	2	0	2	2	0	0	2	2	2	1	0	2	0	2	1	1	2	1	0	0	0	0	0	0	0	0	0	0	2	0	0	0	0	2	0	0	2	0	0	2	0	0
37450058	TGCAGAGTAAAACAATATATGTAAAACAATACAAGTAGAGCATCAGGTGGTTAGAATCATACACCATAA	63	C>T	0.849398	27.5537	0	2	0	2	0	0	0	0	0	0	0	0	0	0	0	0	0	0	0	0	0	0	0	0	0	0	0	0	0	0	0	0	0	0	0	0	0	0	0	0	0	0	0	0
37459436	TGCAGGTAGAGGTTTCCTTAACCTGATTCGTGATTTGAAGTCAGAATATAAGGTCTCATTGATGTTTTT	57	A>G	0.849398	7.15551	0	0	0	0	0	0	0	2	0	2	0	0	2	2	1	2	2	0	2	0	-	1	2	0	0	2	0	0	2	2	0	0	-	0	2	0	0	0	0	2	0	0	0	0
37450137	TGCAGATGATGATGCTGATATCAGAAGATATGCCAGAACCTGCTCATTAATTCAACACAAAAATGTTAA	12	T>C	0.85119	37.8258	2	0	0	0	0	0	0	0	0	0	0	0	0	0	0	0	0	0	0	0	-	0	0	2	2	0	2	0	0	0	0	0	0	0	0	0	0	0	0	0	0	1	0	1
37452682	TGCAGAGCTTTAGAAACCCTAGGTTCTCCGCCGCCG	7	C>T	0.85119	37.8258	0	0	2	0	0	0	0	0	0	0	0	0	0	0	0	0	0	0	0	0	0	0	0	2	0	0	0	0	2	0	0	0	0	0	0	0	0	0	0	0	0	2	2	0
37459842	TGCAGGAGCAAGGTACAGCTATGCGGCGAAACGATGCCGTTTCGGGGGAAACTGTTACGAGGTTCAAGA	46	G>C	0.85119	37.8258	0	0	0	0	0	0	0	0	0	0	0	0	0	0	0	0	0	0	0	0	0	0	0	0	0	2	2	2	2	0	0	0	0	0	0	0	0	0	0	0	0	0	0	0
37454256	TGCAGATTTCAGGTACTTTGTCACATTATGATTGTCCCCATTTGAATTGAAAGGAAACCCATTAAAAAT	64	A>C	0.851852	8.04832	0	2	0	1	0	2	0	0	1	2	1	0	0	0	0	1	2	0	2	0	0	0	0	2	2	2	2	2	2	0	1	0	0	0	-	0	0	0	2	0	0	0	2	0
37460224	TGCAGTGTTATCTTCTATTATACTTGATTTCCCTCCATTTTATATAGTTTGCAAGTGCATTCAACTTCC	19	A>G	0.851852	3.82798	0	0	1	2	0	2	0	0	1	0	2	0	0	0	0	0	-	2	2	2	-	0	0	1	1	2	0	0	0	0	0	0	0	0	2	0	0	2	2	0	2	2	0	2
37449901	TGCAGACACGAAACTTAACAAACCTAAAGGAATGAATCCAACCCACTTTCTCGATATGATACAAAATCA	19	A>C	0.852941	0.0195672	0	2	1	0	0	0	0	2	2	2	0	0	2	0	2	2	0	0	2	0	0	0	0	0	1	2	2	0	2	0	2	2	2	2	2	2	0	2	0	0	0	0	0	0
37450046	TGCAGAGGGCTATAGAAGAAGAGTATTCTTCAAATATGAAAAACGTATTCGCTTGCAGAGCCCACCCGA	63	A>T	0.852941	1.00925	2	2	2	0	0	2	0	0	0	0	0	0	0	0	2	0	1	0	0	0	0	0	2	0	0	2	2	0	2	1	2	0	0	0	2	2	0	2	0	1	0	0	2	0
37451361	TGCAGTGAAGCAAGGCATGAAATGAAAGGATCCCACCCAGATCTGATTTCATAGAAACAAAAACCTTCT	16	A>C	0.852941	1.00925	2	2	0	2	0	0	0	0	0	0	0	0	0	0	0	0	0	0	0	0	0	0	0	0	0	0	0	0	0	0	0	0	0	0	0	0	0	0	0	0	2	0	2	2
37454191	TGCAGATCAGACATATAATTGACATGATAGAGTATAGTGAAGAAAGAATCCAAATAGAATACAAGTAAA	42	A>C	0.852941	0.525403	2	2	0	2	2	2	0	0	0	2	0	0	2	1	2	2	2	2	0	0	0	0	0	0	2	0	0	0	2	0	0	2	2	2	0	0	0	0	2	0	0	2	0	2
37454703	TGCAGGAGATCCCCCCACAGGATTCCAGGGTGTGCTTTCCAAACACAATTGATCATTTACTAACTTTTT	18	A>T	0.852941	7.47515	0	0	0	2	0	0	0	2	2	1	0	2	0	0	0	0	0	0	0	0	0	0	0	0	0	0	0	0	0	0	0	0	0	0	0	1	0	0	0	0	2	0	0	0
37454741	TGCAGGATTTCCGAATGGCCCAGATGTTGGATGTTGATGATGGACACGACAATCGTTGTGGCTTCCATG	20	C>T	0.852941	12.9514	0	0	0	0	0	0	0	0	0	0	0	0	0	0	0	0	0	0	0	0	0	0	0	0	0	0	0	0	0	0	0	0	0	0	0	0	0	0	0	0	2	0	0	0
37456864	TGCAGGATTAAAAATGTACGCCTGGTATTTGAGGCATATTTCAAAGTCTCTGGCTAGAGCTCAGTGCAG	45	G>T	0.852941	3.49444	2	0	0	0	0	2	2	2	0	2	0	0	2	0	2	0	1	0	0	0	0	0	0	0	0	0	0	0	0	0	1	2	1	0	0	2	0	0	2	0	2	2	2	0
37458601	TGCAGCAAATGCCGACATTCCGGCACCATTTTTCAGCCTTTCTCAACTTATCAGCAACTTCAAGAACCA	48	T>C	0.852941	1.00925	0	0	0	0	0	2	2	2	0	2	2	0	0	2	0	2	0	0	0	0	0	2	2	0	0	2	2	0	0	0	0	0	0	0	1	0	0	2	0	0	0	0	0	2
37458679	TGCAGCTGGTCCCACGGCACGGCCCTTATTTATCACTTATCAGGCTAGAACTAGAATGCTAGATTTTAC	10	C>G	0.852941	0.0195672	0	0	0	2	2	2	0	0	2	0	2	0	0	0	0	0	0	0	0	2	0	0	0	0	0	0	0	0	0	2	0	0	0	0	0	0	2	2	2	2	0	0	0	2
37459528	TGCAGCTGTTTTAAAAGATTTACTGATGAGAAGACCG	13	A>G	0.852941	1.00925	2	2	0	2	2	2	2	2	0	0	0	0	0	0	0	0	0	0	0	0	0	0	0	0	0	0	0	0	0	0	0	2	0	2	0	0	1	2	1	2	0	2	0	2
37460089	TGCAGGTGTTGTTGTTGCAGCCTGGCTTGGGTGGTGAGAAGCAATCGCCGCAGCCGTTAGCTCCGAGAT	39	A>G	0.852941	7.47515	0	0	0	0	0	0	2	0	0	0	1	0	0	0	0	0	0	0	0	2	0	0	0	0	0	0	0	0	0	2	0	0	0	0	0	0	0	0	0	0	2	2	0	2
37449683	TGCAGAATGAGTACTGCTCTAATCCAATGCCGTCGCCTATTGATTTCTTTACTCCACCTCGTGTGAAGG	35	C>T	0.853659	21.4878	0	1	0	0	0	0	2	2	0	0	0	0	0	0	0	0	0	0	0	0	0	0	0	0	0	0	0	0	-	0	0	1	1	1	2	0	2	2	0	0	0	2	0	0
37450260	TGCAGCAAGGAGTTACAAGTGTGGAGTAAACAAATTCATGGGAACTATAGGAAGGAAGCAGAAACTTGT	19	T>C	0.853659	21.4878	0	0	0	0	0	0	0	0	0	0	0	0	0	0	0	0	0	0	0	0	0	0	0	0	0	0	0	0	0	0	0	0	0	-	0	0	0	0	0	0	2	1	2	0
37450766	TGCAGGAACATTTAAAAGAAAAAATTATATTAGAACATTGCATATAGAACCAAGGAAGATGATAGAATA	23	A>T	0.853659	41.0042	0	0	0	0	0	0	0	0	0	0	0	0	0	0	0	0	0	0	0	0	0	0	0	0	0	0	0	0	-	0	0	0	0	0	0	0	0	0	0	2	0	0	0	0
37451521	TGCAGTTCCACCCTAACATATTCATACTGACATGTTTGATGGAGAGACCTCATTTGGTCTAGAACCCTC	22	C>T	0.853659	8.22278	0	0	0	0	0	0	0	2	0	2	0	0	2	2	1	2	2	0	1	0	-	1	2	0	0	2	0	0	2	2	0	0	0	0	2	0	0	0	0	2	0	0	0	0
37450904	TGCAGGCCAAGCAGCAGCATATAAGATGTTTGAGACAATTAAAAGAAAGCCCAAAATTGATGCTTATGA	24	G>A	0.855422	30.9176	0	0	0	0	1	1	0	0	0	0	0	0	0	0	0	0	0	0	0	0	0	2	0	0	0	2	1	1	0	2	0	0	0	0	0	0	0	-	2	0	0	0	0	1
37450169	TGCAGATTACGAATGTTCTGTGAAGTACTACTTTCTTGTATTTTCTCCTTTTTACAGAGAGCTTTTATT	54	C>A	0.857143	0.0648148	0	2	0	2	0	0	0	2	2	2	2	0	0	0	2	2	0	0	0	2	0	0	0	0	2	1	2	0	0	0	0	0	0	0	0	2	2	0	0	2	2	0	0	0
37450497	TGCAGCCGCAACTATATATTTGGTGCGAGCTTCGTAGACTTCCGCGGTCTTACAATTTTCGCTAAATAT	24	G>T	0.857143	4.14815	2	2	0	0	0	2	0	2	2	0	2	0	0	0	0	2	0	0	2	0	0	0	0	0	0	0	0	0	0	0	0	0	0	0	0	0	0	0	2	0	2	0	0	0
37451496	TGCAGTTAGAGGTGCAAAGATTGCAATTTATGCTTCTGAAATGGAATGATGAAAGAGAAGGCAAAGGAA	64	A>G	0.857143	31.3704	0	0	0	0	0	0	0	0	0	0	0	0	2	1	2	0	0	0	0	0	0	0	0	0	0	0	0	0	0	0	1	0	1	0	0	2	1	2	1	0	1	2	0	-
37459156	TGCAGTACATCCCTCTTTCTGGTGCTCTGCACGGAGTTGAGAAATCAACTCAGCACTGTCCAAACCAGC	60	C>T	0.857143	4.14815	0	0	0	2	0	0	0	0	0	0	0	0	0	0	0	0	0	0	0	0	0	0	0	0	0	0	0	0	0	0	2	0	0	0	0	0	0	0	2	2	0	2	0	0
37450007	TGCAGAGATTGTACAGGCACTTTCCATGTCCTGTGTCAAACCCGCAACCAGCAGAGAAGTGTAAATATT	14	A>G	0.858025	15.8677	-	0	0	0	0	0	0	2	0	2	0	0	0	-	1	1	0	0	2	0	-	0	0	0	0	0	0	0	0	0	0	2	2	2	0	0	1	2	1	0	2	0	2	1
37455275	TGCAGTTTAAGAAACAGTTATATGGTTTATGAAAGGGTTGACTGCTTCCTGTTGATGGCATGACTGTGT	34	G>A	0.858025	9.43299	2	0	0	1	0	0	2	2	0	2	0	1	1	0	2	2	0	2	2	1	0	0	0	1	-	0	0	-	0	2	2	-	0	0	2	0	0	0	0	0	0	2	0	0
37456492	TGCAGAGATGGCATCAATCACCATGACAGCATCATTCCTTGGCAGCTCAAGCTCAGCCCTCACCAGCCG	54	A>T	0.858025	15.8677	0	2	0	2	0	0	0	2	1	2	1	1	0	0	0	0	0	2	2	1	1	-	1	2	2	2	2	0	0	2	0	0	0	0	0	0	0	0	-	0	0	0	0	0
37456666	TGCAGCAGTGGAAGCAGTGTGTGTTCCATGGCCTTCAGTGTCTCTAGGGGACTTAGATTCCACAGACTC	68	C>G	0.858025	23.9662	0	0	0	0	0	0	0	0	0	0	0	0	0	-	0	0	-	0	2	0	0	2	1	1	0	2	1	1	1	1	0	0	0	0	0	0	0	0	0	0	0	0	0	0
37457772	TGCAGAGGAGAAGATCACGACATCCAAGTAGAAGGTTTGAGTGACTGAATGAAATCGTTGATGTACTAA	12	G>A	0.858025	4.6622	0	0	-	0	0	0	2	2	2	0	0	1	2	0	2	2	1	2	2	2	0	0	0	0	2	2	0	2	2	0	0	0	0	0	0	1	0	0	0	0	0	0	0	0
37457789	TGCAGATATGTTTAATTTTAGACTACAAATCCCAAAACCCTGAATTTTGTTCGATTGGTTGATTTGATA	25	C>A	0.858025	23.9662	0	0	0	0	0	0	0	0	0	2	0	0	1	1	2	0	1	0	0	0	0	2	0	0	0	2	0	0	0	0	0	0	0	0	0	2	0	0	0	2	0	0	0	0
37449863	TGCAGAATCCAGAATTCACATCACCTACTACCTCACTTTGCAAACAAATTAGATAGTTTAAGGCTGAGA	36	T>C	0.858824	0.0748785	0	0	2	0	0	2	0	0	2	0	0	0	0	0	0	0	0	2	2	0	0	0	2	2	2	0	2	0	2	0	1	0	0	0	0	2	2	0	0	1	2	0	2	0
37450121	TGCAGATCCCCCGCCGCCGTCGCCCGCGAAGACGTCAAATCCACCCACGATCACGTCAAAAAAGACTCA	55	T>C	0.858824	1.36476	0	0	0	0	2	2	0	0	0	0	0	0	0	0	0	0	0	0	2	2	0	0	0	0	0	0	0	0	0	0	1	1	2	2	0	0	2	2	0	2	2	0	0	1
37450511	TGCAGCCTCTGGTGAGGTTGTGAATGTGAGTGAAATGATTGGAGAGCTTATAGAGAATATTGCTTACAA	12	T>C	0.858824	8.74628	0	0	0	0	0	0	1	2	0	0	2	2	0	0	2	2	0	0	2	0	0	0	0	0	0	2	1	2	1	0	0	0	0	0	0	0	2	0	2	0	2	0	2	0
37451601	TGCAGTTTGTCAGATATGATAATGTTTTAGATTATGAAGGGTTGAATGTTTGAAATTCCTTCCAATCAT	6	T>A	0.858824	1.36476	0	0	0	2	0	0	0	2	2	2	0	0	0	2	0	2	2	0	0	2	0	0	0	0	2	0	1	0	1	0	0	2	2	1	0	2	0	0	0	0	2	0	2	0
37454967	TGCAGTACAATACACGAGTTAATAATACTGTGCAGTTATACGCCCATAAAATCATAATATCTTTGTTTT	54	T>G	0.858824	4.25523	0	0	0	0	2	2	2	2	0	0	0	0	0	0	0	0	0	0	0	0	0	0	0	0	0	0	0	0	0	0	0	0	0	0	0	0	0	0	0	2	1	2	2	0
37456429	TGCAGAAGTTTTGAGCCGCTCAAGAGCGGAGAGGGTGGTAGCACTAGTTGAATTTGAATCATCGTCGTT	43	C>T	0.858824	8.74628	0	2	2	0	1	2	0	0	0	1	1	0	0	0	0	0	0	2	0	0	0	0	0	2	2	2	0	0	0	2	1	0	0	0	1	0	0	0	0	0	0	0	2	0
37456787	TGCAGCTCTTGATACTTGGGTGGCTGGCACTCCACCTTGCACTGAAGATGATCAATGGGAAGGTATTAT	22	G>A	0.858824	8.74628	0	2	0	0	0	0	0	0	0	0	2	0	0	0	0	0	0	2	0	0	0	2	0	1	1	2	1	0	2	0	0	2	2	0	0	0	0	1	2	0	0	2	0	0
37456942	TGCAGGTAACAGAACTGCTACAGAGTCCTTCCAAGTGGATGAGTCAACAATAGCCATTGGATGCTGGAA	6	T>G	0.858824	4.25523	2	0	0	0	2	2	1	2	1	0	0	0	0	0	0	2	0	0	2	0	0	0	0	2	2	0	2	2	1	0	0	0	0	0	0	0	0	0	0	0	1	0	2	0
37459122	TGCAGCTTAATGAATTATAATCCCAGCACAAAGAAAAAAGAATGTTCCAATCTGCAAAACGTGAAAAGC	16	A>C	0.858824	4.25523	0	0	0	0	0	0	0	0	0	0	0	0	0	0	0	0	0	0	0	0	1	0	2	2	0	2	2	0	2	2	0	0	0	0	2	2	0	2	0	0	0	0	0	0
37459338	TGCAGAGACGAACAATGCACAGGTACCCAGAAGAAAAGAGTGTCTAGAGTAGCCAGAAAATCAAACAAC	57	A>T	0.858824	1.36476	0	0	0	0	0	0	0	0	0	0	0	0	0	0	0	0	0	0	0	0	0	0	0	0	0	0	0	0	0	0	0	0	0	0	2	0	0	0	0	0	0	0	0	0
37459748	TGCAGATCTAGTGGGCGGCCTTTAGACAGTGGGCGACCTCTTCACCTTCGATTGCACCATGGTTCACGC	46	T>G	0.858824	14.8379	2	2	1	2	0	2	0	0	0	0	0	0	0	0	0	0	0	0	0	0	1	0	0	0	0	2	0	1	1	0	1	0	0	0	0	0	0	0	0	0	0	0	0	0
37449808	TGCAGAAGAATCCTTCTCTTGCGAATTCTTAGAAACTGCTTTTTCAACTAGTCGTTGTGGGAATGTATC	63	T>C	0.861446	4.89828	2	0	1	0	0	2	0	1	0	0	1	0	0	0	0	1	0	0	2	0	-	0	0	0	0	0	0	2	0	2	0	2	0	0	0	0	2	0	0	0	0	0	2	2
37452816	TGCAGCAGGGTGCTATGATGGAGATGACGGAAGCCG	27	C>A	0.861446	1.67334	0	0	0	0	0	0	0	0	0	0	0	2	0	2	2	2	2	0	2	0	2	0	0	0	2	2	0	0	0	0	0	0	0	0	2	2	0	0	0	0	0	0	2	0
37453871	TGCAGCGGCGGTGGGGAAGATGACTCAAGGGTGCTGCTCTGGCTAGGACTACGTGTGTTATTGTTGGTG	66	G>T	0.861446	9.81467	0	0	0	2	0	2	0	2	1	2	0	0	0	0	0	2	0	0	0	0	2	2	0	2	0	1	1	2	2	0	0	0	0	0	0	0	0	0	2	0	0	2	0	0
37457497	TGCAGGAGCTGGAGGCCCTCCTCACGCGCCTCTCCGCCGCTCCG	22	C>G	0.861446	4.89828	0	0	0	0	2	2	2	2	0	0	1	2	0	0	0	0	0	2	2	1	0	0	0	1	2	0	0	2	2	0	0	0	1	0	0	0	0	0	0	2	0	0	0	2
37459733	TGCAGAAGAGAATATCGTTATATTGGTGTTGGCTAATACAGAAAGTTCCACTCCAAAAACAAAAACACC	31	G>C	0.861446	1.67334	1	2	2	0	2	2	2	2	0	2	0	0	0	0	0	0	0	0	0	0	0	2	2	0	0	0	0	1	2	0	0	0	0	0	0	2	2	0	0	0	2	0	0	2
37457160	TGCAGTTTCTAGTAGTCTGCGGCAGTAGGATTTTGTTTGTGATTTTGAGGGGATTGTGTGCTGGGAAGT	23	A>G	0.863095	10.0055	0	1	0	2	2	0	1	2	-	1	0	0	0	0	2	2	0	0	2	0	0	0	0	2	0	0	0	0	0	0	0	0	2	0	0	2	0	0	2	1	0	0	0	0
37455991	TGCAGGCACCATATTTGAGCAATAGTTCCG	10	A>G	0.864198	37.9424	0	0	-	-	0	0	0	0	0	-	-	0	0	0	0	0	0	0	0	0	0	0	0	0	0	0	0	0	0	0	0	0	0	0	0	0	0	0	0	0	0	0	0	0
37449886	TGCAGAATTTATGTATTGAAGTATTCATTTGTTGCACAAGTGTTCATATTTCAACAGATTTAAATAGAA	37	A>T	0.864706	1.79263	0	0	2	0	0	0	2	2	0	0	0	0	0	0	0	0	0	0	0	0	0	0	0	0	0	0	0	0	0	0	0	1	1	1	2	0	2	2	2	0	0	0	0	0
37453950	TGCAGAAGAAACCAAAACAAATTATGCAATGCTGGCGTGATGGGAAGCTAGTAATAACCAAGCGTTAGA	29	T>C	0.864706	10.1963	0	0	0	0	0	0	0	0	0	2	0	1	0	0	0	0	0	2	1	2	1	0	1	0	2	0	0	0	2	2	0	0	0	0	2	0	2	0	0	0	0	2	2	0
37453958	TGCAGAAGATGATCCTCTGATCATCTTTAATGATGAAGATATCCTGGAAGGTGTTGGACCTGCAAATAA	43	C>A	0.864706	10.1963	2	0	1	0	2	2	0	0	0	0	0	1	2	2	2	1	1	0	1	2	0	0	2	0	2	0	0	0	0	0	2	0	0	0	0	0	0	0	0	0	0	0	2	0
37456093	TGCAGTGACGGTTTCCAGAACGTGAAGCGCAATGACGACGTCGCCG	42	G>A	0.864706	1.79263	0	2	1	2	0	0	0	0	0	2	2	2	0	0	2	0	0	1	1	2	0	0	0	0	2	0	0	0	0	0	0	0	0	0	0	0	0	2	0	0	0	0	0	0
37457597	TGCAGTTCTGCACCAAGACTTCCCG	21	C>T	0.864706	2.08085	0	0	0	0	0	0	2	2	0	0	0	0	0	0	0	2	2	2	0	0	0	0	0	0	2	0	0	0	0	2	0	0	0	0	0	2	0	0	2	0	0	0	0	0
37458451	TGCAGTCGCTGCCGAGGTTCGCTTACGTGGACAGAGACCCG	35	G>A	0.864706	1.79263	0	2	1	2	0	0	0	2	0	0	0	0	0	0	2	0	0	0	2	0	0	0	2	0	0	2	2	0	2	0	0	0	0	0	0	1	0	0	2	0	0	2	2	0
37458968	TGCAGTTGACACTGGATGGATTGGATCATTTTCTTGTCCATACCG	34	T>G	0.864706	47.6335	0	0	0	0	0	0	0	0	0	0	0	0	0	0	0	0	0	0	0	0	0	0	0	0	0	0	0	0	0	0	0	0	0	0	0	0	0	0	0	0	0	0	0	0
37459788	TGCAGGCTGAGTGAGGAGCAGCTAGTCAATTTCGCAATGCCTGCTTGGAGCATATGGAAGCGCAGCAGG	15	G>A	0.864706	0.169544	0	2	2	2	2	2	2	2	0	1	0	0	0	0	0	0	0	0	0	0	0	0	0	0	0	0	0	0	2	0	0	0	0	0	2	0	0	0	2	0	0	0	0	2
37459790	TGCAGGCTGTAGGTATGGGAATGGCATGGCCTCGTGGCCACGCGTTTTTTGTTGGTCCAGAATTGTTTA	19	A>T	0.864706	1.79263	0	2	1	2	0	2	0	2	0	2	2	0	0	0	0	0	0	2	0	0	2	0	2	0	0	0	0	2	0	2	0	0	0	0	0	1	2	2	0	2	2	0	2	0
37459980	TGCAGTTGGGACAATTGCTACCAGAGTCTTGAAACTCTTGGGAATCAATTGTGTAATCCGAGTCAAATA	13	A>G	0.864706	0.265615	0	0	0	0	0	0	0	0	0	0	0	2	0	0	2	0	0	2	0	2	0	0	0	0	0	2	2	1	2	2	2	0	0	0	0	0	0	0	0	2	0	0	0	2
37454772	TGCAGGCCTAGTTACCGCCACCGTGCACTACCTTCATGGATCTGTGAAGGTTACATTTCAAAGGGCAAA	20	C>T	0.865854	65.685	0	0	0	0	0	0	0	0	0	0	0	0	0	0	0	0	0	0	0	0	0	0	0	0	0	0	0	0	0	0	0	0	0	0	0	0	0	0	0	0	0	0	0	0
37454058	TGCAGACTGGATGCTATGACAGTTGGAATTCAATTATAAAAATCCTTGAGTGGTTAAACACTTAAACCA	63	A>C	0.86747	2.16794	0	0	0	0	0	0	0	0	2	2	0	0	0	0	0	0	0	0	0	0	0	0	0	0	0	0	0	0	0	0	0	0	0	0	0	0	0	0	0	0	0	-	0	-
37454181	TGCAGATCAAAGGAAGAAAAATTATTGCAATGGCGAGAAAGGCAGTGCTGATCGGATGCAACTACCCTG	52	C>A	0.86747	11.4373	0	0	1	0	0	0	0	0	0	0	0	1	0	0	0	0	0	2	2	2	0	2	2	0	0	2	0	0	2	0	-	0	0	0	0	2	0	0	0	0	0	0	0	0
37454498	TGCAGCCTTCATCTTCATCTTTTATTTATTTATTTTTCTTAATTTTTGTTTGTTTTGTCTTTGTTTATT	23	A>T	0.86747	0.267949	2	2	0	2	0	2	2	2	2	2	0	1	0	0	2	0	2	0	2	2	0	0	0	0	0	0	0	0	0	0	2	0	-	0	0	2	0	0	2	0	0	0	0	0
37458166	TGCAGTTCCTGCATGACACGTGCGAAACGGGTCTTCGTGGGTCAATCTCGGGCATCTTCCTTCCCTAAC	48	C>T	0.86747	11.4373	0	0	2	2	0	0	0	2	2	0	0	0	0	0	0	0	0	0	0	0	2	0	2	0	0	0	2	0	1	0	0	1	1	1	0	0	-	0	2	0	2	0	0	-
37454621	TGCAGCTGCTTGAGCTTACATCTACTGTATGTTCTCCTTGACAATACAAATCAAATTCTTCTATGGCCT	19	A>G	0.869048	0.287769	0	0	0	0	2	2	0	0	0	0	0	0	0	0	0	0	0	0	0	0	0	0	0	0	0	0	0	0	0	0	0	0	0	0	2	0	0	0	0	0	2	0	2	0
37455092	TGCAGTGACAGTGGTGCTTGAAGGCCGTTCCATCTGCCAACGCATCAGTCTCCATAACCATGCTAGCTA	30	C>G	0.869048	0.287769	0	0	0	0	0	0	2	2	0	0	0	0	-	0	0	0	0	0	0	0	0	0	0	0	0	0	0	0	0	0	2	0	0	0	2	0	0	2	0	0	0	2	0	0
37459508	TGCAGATCTGGGTGTGCTTCCATCTCAGTTCAGTCTCGCTGCCG	35	T>C	0.869048	0.178341	0	0	2	2	2	2	0	2	1	2	2	0	2	2	2	2	-	0	2	0	0	0	2	2	2	2	0	0	2	2	0	0	0	0	0	0	2	0	0	0	0	0	0	0
37460054	TGCAGGTTCATGAACCATCATTTTACACTCCCTCTTAGCTTGCAAATTGTGGTCATTAAGAACCGAGAT	22	T>A	0.869048	0.287769	2	2	0	2	0	0	2	2	0	0	0	2	0	0	2	0	0	0	0	0	1	2	1	2	2	2	2	2	0	0	0	0	0	0	0	0	0	0	0	0	0	0	0	0
37455287	TGCAGTTTCGTAATAATTTTAAAGGATGAAAAATTGATTACTTTTATCATTTCATGTAAGTATTTTACG	58	A>T	0.87037	12.8421	0	0	0	0	2	2	0	0	0	0	0	0	0	0	0	0	0	2	0	2	0	0	0	0	2	0	0	-	0	-	0	0	0	0	0	1	0	0	-	0	0	0	1	0
37459257	TGCAGCAGCCGCAGCGCGGGGAAAGGGGGAGAAGGTGACCAGTTTCGTGCGGCGGTGGCCG	55	T>C	0.87037	56.5925	0	0	0	0	-	0	0	0	0	0	0	0	0	0	2	0	0	0	0	0	0	0	0	0	0	0	0	0	0	0	0	0	0	0	0	0	0	0	0	-	0	0	2	0
37449978	TGCAGAGACAACACGGCAGCTTGTTCATGGGAGATGGCCAGCTGGGGTACGAGGTGGCGAATTTCCGTT	37	C>T	0.870588	0.308008	0	0	0	0	0	0	0	0	2	0	0	0	1	1	2	2	2	0	0	0	0	0	0	2	2	0	0	0	0	0	0	0	0	0	0	2	0	0	0	0	2	2	0	2
37451399	TGCAGTGCATTATCTGTTAGCTTATGATCTAACTATAGATTGTTGTAACTGAAGGAAAAGGTGCTTAAC	22	T>C	0.870588	0.308008	0	0	0	0	0	0	0	0	0	0	0	0	0	0	0	0	0	0	0	0	0	0	0	0	0	0	0	0	0	0	0	1	2	2	0	0	0	2	0	0	0	2	0	0
37454640	TGCAGCTTAGACCATTCCAGCCAAAAGGCCCAAGTATTGGATGGCCTAACATTGGGTGCCTACCTGCCA	10	A>T	0.870588	19.412	0	2	0	0	0	0	0	0	0	0	0	0	0	0	0	0	0	0	0	0	0	0	0	0	0	0	0	0	0	0	0	0	0	0	0	1	0	0	2	0	0	2	2	0
37459101	TGCAGCCTTGGGAACCAAGTTCTTCTTCTATTTCTTCTTCTCTCATCTCTAGCTCTGACAAGCTCACTG	62	C>G	0.870588	6.1526	0	2	0	1	0	2	1	2	2	0	0	0	0	0	0	0	0	0	0	0	0	1	1	0	0	2	2	0	0	2	2	0	0	0	2	0	2	2	2	0	0	0	0	0
37460156	TGCAGAAGTGGTGGTTGGGTTGGTTACAAAGTAGTGACAGTTTATTTCTCATTCTATCCCGTCTCACAT	27	A>G	0.870588	6.1526	0	0	1	0	0	0	0	0	0	0	0	0	0	0	2	0	0	0	0	0	0	0	0	0	0	0	0	0	0	0	0	1	2	2	0	0	0	2	0	2	0	0	0	0
37457175	TGCAGTTTTTCTATTTCTTCTATTTATTTGACTAACATTGTCATTACTCTTCTGCTCATGCTTGTAATT	42	A>G	0.871951	13.072	2	0	0	2	0	0	2	2	0	0	0	2	1	1	2	2	1	0	2	0	0	-	0	0	0	0	0	0	0	-	0	0	0	0	0	0	0	0	0	2	2	0	0	0
37459109	TGCAGCGGTTGCAAATCGCGGAGAACGATCAAGCTGCGTATCGGAGAAAAAGCGAAGATAATCTCGTCG	52	C>T	0.873494	0.445157	0	0	0	0	0	0	0	2	0	0	0	0	0	0	0	0	0	0	0	0	2	2	2	1	2	1	0	0	0	2	0	0	0	0	2	0	2	2	0	0	0	0	0	0
37459962	TGCAGCTACTTCACCTGCACCCTCACCCAAGAGAAGGAAGATCAACAACAACAACAGTTCCAACACTAG	6	T>A	0.873494	7.04289	-	0	0	2	0	0	0	0	2	0	0	1	2	1	2	2	1	0	2	2	0	-	0	0	0	0	0	0	0	0	2	0	0	0	0	2	2	0	0	0	0	2	0	0
37459963	TGCAGCTCAAGTGTTGTTTGTAACCAATGCATATCGGAACATTCAAATTCAAAACGCTGCCTTTTGCGC	16	T>C	0.873494	7.04289	0	0	2	0	0	0	0	2	0	2	0	0	2	0	2	2	1	0	0	0	0	0	0	2	1	0	0	2	0	0	0	0	0	0	0	0	0	2	0	0	0	0	0	2
37460000	TGCAGTATAATTCCCAATGGCTATTTTAAGTTGTAAAATATGGAACACCG	22	A>T	0.873494	2.75733	2	2	1	0	2	2	1	2	0	2	2	0	-	-	0	0	0	2	0	0	0	0	0	2	0	0	0	0	0	0	0	0	0	0	0	0	0	0	0	0	0	0	0	0
37460158	TGCAGAGCACATCTCACAGGTCACCTCATTCTTTTCTTCTTTTTTATTTTCATGTTTGAATTTCAATTA	65	A>T	0.873494	7.04289	0	2	0	2	2	2	2	2	0	1	0	0	1	2	1	1	0	0	2	0	0	0	0	0	0	0	2	0	0	0	0	0	0	0	0	0	2	0	0	0	0	0	2	0
37453962	TGCAGAAGCACAGCTGTTACCTGGAAAGCGCCATTGAGGCTTGATAAATAAAAGTGAGAACTCCTTGGA	37	G>A	0.875	13.5316	2	0	0	0	2	2	0	0	0	0	0	0	0	0	0	0	0	0	0	0	0	0	0	0	0	0	0	0	0	0	0	0	0	0	0	0	0	0	0	0	0	0	0	0
37454411	TGCAGCATGGAGTTGCTACCATGATTTCCTTGCTAAACTATCTGCCAAAGTGGGGTGCTTGATTATGTC	30	T>G	0.875	0.47036	0	2	0	0	0	0	0	2	2	0	0	2	2	2	0	2	0	2	0	0	0	0	2	0	2	2	0	0	0	0	0	0	0	0	0	0	0	0	2	2	0	0	2	2
37454774	TGCAGGCCTGTGGGGCCCGCAAGGACATCGAGGTTGGCCGAAGAGTGCACGCAATGGTTTCTGCTTCCG	21	A>T	0.875	13.5316	0	0	0	0	0	0	0	0	0	0	0	0	0	0	0	0	0	0	0	0	0	0	0	0	0	0	0	0	0	0	0	0	0	0	0	0	0	0	0	0	0	0	0	0
37455126	TGCAGTGCTGGCAAGGGTGACGGAGCACCTCCTTCCACAGCGGAGAATCCGTTTTGGTGGTCTTAGAAA	45	A>C	0.875	21.8659	0	0	2	2	0	2	0	0	0	2	1	0	1	2	1	1	0	1	1	0	0	0	0	0	0	0	0	0	0	0	0	0	0	0	0	0	0	0	0	0	0	0	0	0
37456808	TGCAGCTTATGTGTCAATGCAGATCATCATAATTCACAATTCGTAAGAGGGTGCTTTTAATAACCTAAT	32	T>A	0.875	21.8659	0	2	0	0	0	0	0	0	0	0	0	0	0	0	0	0	0	0	0	0	0	0	0	0	0	2	0	0	0	0	2	1	0	1	0	2	2	2	1	0	2	0	2	0
37457724	TGCAGAAGACGAAGAAGAAGTGAAAGAGGGAAGATCGTTGTTGAAAGAAGAAGAAGCATTGAGGACGAG	16	G>A	0.875	0.47036	0	0	0	2	2	2	0	0	0	0	2	0	0	2	2	1	2	0	0	2	0	0	0	2	2	0	0	0	0	0	0	1	0	2	0	0	2	2	2	0	2	0	0	0
37459327	TGCAGAAGTCAATTTCAATTAGGAAATGGAATTGGCAATCTCATCAAGGCGCTGGTCCATGATGTAGGA	12	T>A	0.875	0.0971817	2	0	0	0	2	2	2	2	0	0	0	0	0	0	0	0	0	0	0	0	0	0	0	2	1	0	2	0	0	0	0	0	0	0	0	0	0	0	0	0	2	0	0	0
37459699	TGCAGCAATTTTTCTCACCATCTCTCTTTGTGCCTTGTTAATTAGCTAGTCAGTCCG	28	T>C	0.875	32.1905	0	0	0	0	0	0	2	2	0	0	0	0	0	0	0	0	0	0	0	0	0	2	2	0	0	2	0	0	0	2	0	0	0	0	0	0	0	0	0	0	0	0	0	0
37449823	TGCAGAAGCTCAGACTATTAAAAGAAATGTACAAACAGACATATTAAAGAAATACAAATATACATATCA	43	T>A	0.876471	0.495911	0	2	0	0	0	0	2	2	0	2	1	0	2	2	2	0	2	2	2	2	0	0	0	0	0	0	0	0	0	0	0	0	0	0	0	2	0	2	0	0	2	2	0	0
37450422	TGCAGCATGTGAACTGGTTTGTTGCAAGTTGTAATCCAGAATGCTGAGTCGTGAAGTTGGAATGGACCA	25	A>G	0.876471	2.91048	0	2	0	2	0	0	2	2	2	2	0	0	0	0	0	0	0	0	0	0	1	0	0	2	1	0	0	0	0	0	0	0	0	0	0	0	0	0	0	0	0	0	2	0
37451597	TGCAGTTTGGCACAAGGAAATAATGGCGCTCCCTTTTCCTTTCATATTTTTTGTTGTGGGTGATTGTCT	56	T>C	0.876471	22.1975	0	0	0	0	2	2	0	0	0	0	0	0	0	0	0	0	0	0	0	0	1	0	0	0	0	0	0	2	0	0	0	0	0	0	0	0	0	0	1	0	2	2	0	0
37454485	TGCAGCCTCCTCCTCTCCCGCGGCATCCACCCCACCGTCGTCTCCGACTCCCTCCACAAGGCCGCTGTC	5	C>T	0.876471	2.91048	0	0	0	0	0	0	0	0	0	0	2	0	0	0	0	0	0	0	0	0	0	0	0	0	0	0	0	0	0	0	0	0	0	0	0	2	0	0	0	2	0	0	0	0
37454681	TGCAGGAAGAACTTGAGGCCCTCCTTCTGAAGTTTCCAAGATATCAAGTGTGGTAGGCATAACATTTGA	55	G>A	0.876471	2.91048	0	0	0	0	0	0	0	0	0	0	0	0	0	0	0	0	0	0	0	0	0	0	0	0	0	0	2	0	0	2	0	0	1	2	0	2	0	2	0	0	0	0	0	0
37454688	TGCAGGAATGATATATCAACTACCAAATACAATGTGATCTCCTTTTTGCCTAAGGCACTCTTTGAACAA	47	G>A	0.876471	2.91048	0	0	0	0	0	0	0	0	0	0	0	0	0	0	0	0	0	0	0	0	0	0	0	0	0	0	0	0	0	0	0	0	0	0	0	0	0	0	2	0	2	0	0	2
37457473	TGCAGCGTTATCGTACGCTTGCTCGCAGGGGAATAAAACATGTGACCCGATCCAACCG	43	G>A	0.876471	7.33228	0	0	0	0	0	0	0	0	0	2	1	0	0	0	0	0	0	0	0	0	0	0	0	0	0	0	2	0	1	0	0	0	0	0	0	0	2	2	2	0	0	2	0	0
37458515	TGCAGAAAACAGGGAGATGGGGTTGCTTTCCACATTATTAAAATGGAATGAAGTTGATCCACCTTCAAG	53	T>C	0.876471	32.641	0	0	0	0	2	0	0	0	0	0	0	0	0	0	0	0	0	0	0	0	0	0	0	0	0	0	0	0	0	0	0	0	0	0	0	0	0	0	0	0	0	0	0	0
37458967	TGCAGTTGAACCATCTGATTCTTGATTGATCCACAAATCTAGCTCGCTCACGACCCG	52	A>G	0.876471	7.33228	0	0	0	0	0	0	0	0	0	0	0	0	0	0	0	0	0	0	0	0	0	0	0	0	0	2	0	0	0	0	2	0	0	0	0	2	0	0	0	2	0	0	0	0
37459079	TGCAGCAACATCGGCGTCGCGCAAATCGTCGCCGCTTCGTGGTCCAACAACGCAGCCCCTTCTTCCGAG	26	C>A	0.876471	0.0885626	2	2	0	2	0	0	2	2	0	0	0	2	2	2	2	0	2	2	2	0	2	0	0	0	0	0	0	0	0	0	0	0	0	0	0	2	0	0	2	0	0	2	0	2
37459827	TGCAGATGGTGTGAAAAAAGTTGCAATGGCTCCG	18	A>T	0.876471	2.91048	2	0	0	0	2	2	0	0	0	0	0	2	2	2	0	2	1	2	0	2	0	0	0	0	0	0	0	0	0	0	0	0	0	0	0	0	0	0	0	0	0	0	0	0
37455036	TGCAGTCAGAATTTTCTGAATTTACTATATTGAATTTAAAAAATAAATTTATAATGTGAATCCTTCGTC	62	C>G	0.876543	35.0431	0	0	0	0	0	0	0	0	0	0	1	0	0	0	0	0	0	0	0	0	0	-	0	0	0	0	0	0	0	0	0	0	1	2	0	0	0	0	0	0	0	0	1	0
37450570	TGCAGCGGCGGCGGCGGTGTCGTCGGTGGTGGATCTTCGGGAATTTCTCAACCTGCGATTTCGATCGCG	6	G>T	0.878049	15.201	0	0	0	0	0	0	0	0	0	0	0	0	0	-	0	0	0	0	0	0	0	0	0	0	0	0	0	0	0	0	0	0	0	0	0	0	0	0	0	0	2	0	0	0
37458804	TGCAGTTGAGTTTGGATTGAAAGGTGGCGGGGTCCAGCACCTTTCACTAGATGATAATTTTACTCGTAT	13	G>A	0.878049	0.05125	0	2	-	0	0	0	0	0	0	0	2	0	0	0	2	0	0	2	2	2	0	0	0	0	0	0	2	0	2	0	0	0	0	0	0	0	0	0	2	0	0	2	0	2
37450966	TGCAGGGACTTGGGACGCTACCCCAAAGCTCTCAGGGATGGCTACCCCAACTCCCAAGAGGCAAAGGTC	54	C>T	0.879518	1.55752	0	2	0	0	2	2	2	2	2	2	0	0	0	0	0	0	0	0	0	0	0	0	0	0	0	0	0	0	0	0	0	0	0	0	2	0	2	2	0	2	0	0	0	2
37454632	TGCAGCTGTGTGAGTTCCGTGGAAGAAATTTTCAAAGGGAGGCTCTTCAATTGCGTTTTTGACTAGATT	27	A>G	0.879518	8.38317	0	0	0	0	0	0	0	2	0	0	0	0	2	2	2	0	2	0	0	0	0	0	0	0	0	0	0	1	0	0	0	0	0	0	0	0	0	0	0	1	0	0	0	0
37456429	TGCAGAAGTTTTGAGCCGCTCAAGAGCGGAGAGGGTGGTAGCACTAGTTGAATTTGAATCATCGTCGTT	56	A>C	0.879518	3.45784	2	0	0	2	1	2	0	0	0	1	-	0	0	0	0	0	0	0	0	0	0	0	0	0	0	0	0	0	0	0	-	0	2	2	1	0	0	2	0	0	0	0	0	0
37456998	TGCAGTAAGAAGTCTGCACACATGGTGAACTTGGACATTCTAAGCACAATGTAATGTGTGTTTGATTTA	47	A>G	0.879518	8.38317	1	2	0	2	2	2	0	0	0	0	0	0	0	0	0	0	0	0	0	0	0	0	0	0	0	0	0	0	0	0	0	-	1	-	0	2	0	1	1	2	0	0	2	2
37457841	TGCAGCAATAAAAATGAGGGTAGGAGGAGAGAGGAGATAGAGAGAAAATTGAGAAAATGGTAAAGAGAG	48	T>A	0.879518	36.0348	0	0	0	0	0	0	0	0	0	0	0	-	0	0	0	0	0	0	0	0	0	0	0	0	0	0	0	0	0	0	0	0	0	0	0	0	0	0	0	0	0	0	0	0
37449868	TGCAGAATGAAGCTTACATCACCATCATAAAACTTTATTGTGGTCAGTAACATTATGATTTAGCTCTAA	56	G>A	0.880952	66.0121	0	0	0	0	0	0	0	0	0	0	0	0	0	0	0	0	0	0	0	0	0	0	0	0	0	0	0	0	0	0	0	0	0	0	0	0	0	0	0	0	0	0	0	0
37450067	TGCAGAGTCTGGGAATTATAAACATATTATTCAATCAAGCTAAGTTATCATTGAATTTTAAAAAGAACA	67	C>A	0.880952	50.1889	0	0	0	0	0	2	0	0	0	0	0	0	0	0	0	0	0	0	0	0	0	0	0	0	2	0	0	0	0	0	0	0	0	0	0	0	2	0	0	0	0	0	0	0
37458152	TGCAGTGTTACTGTACGTCCCCCCAAATGGTGCTACTGTTCCTCGTGTAAAACCCCTTCTATCCGAGAT	56	T>C	0.880952	25.0368	0	0	0	0	0	0	0	0	2	0	0	0	0	0	0	0	-	0	0	0	0	0	0	0	0	0	0	0	0	0	0	0	0	0	0	0	0	0	0	0	2	0	0	0
37450453	TGCAGCCACAGGTGGAACAGGTGCACCGCATCCACGCCCGTACGTGCCACCGTCACCAACGCCGCCAGC	60	G>A	0.882353	37.026	0	0	0	0	0	0	0	0	0	0	0	0	0	0	0	0	0	0	0	0	0	0	0	0	0	0	0	2	0	0	0	0	0	0	0	0	0	0	0	0	0	0	0	0
37451281	TGCAGTCACCACGCTAGTCTCGGAAGCACACTAAAATACCTCCCTCCACACAAGGGCCAAGGCCACACC	33	A>T	0.882353	0.034	0	0	0	0	0	2	0	0	0	2	0	0	0	0	0	0	0	0	0	0	0	0	2	0	0	2	2	0	0	2	0	0	1	2	0	2	2	0	0	0	2	0	2	2
37454124	TGCAGAGGAGAGGCAAACTAGAGTTCTCTTTGGACTTTGATCTTCCTCACATGCACCCAATGAGGATTC	68	C>T	0.882353	66.8251	0	0	0	0	0	0	0	0	2	2	0	0	0	0	0	0	0	0	0	0	0	0	0	0	0	0	0	0	0	0	0	0	0	0	0	0	0	1	0	0	0	0	0	0
37454196	TGCAGATCATGTTGTCAACTACTGGTCCAATAGATCCAGGTATGGGTCAAATTCTGAATTATATATATA	68	A>T	0.882353	8.704	0	2	0	0	0	0	0	0	2	0	0	0	0	0	0	0	0	0	0	0	0	1	2	2	0	1	0	0	1	2	0	0	0	0	0	0	0	0	0	0	0	0	0	0
37454208	TGCAGATCTTGATCCTCAAGATTCTTGTCAAATAGTTCAGCTTCAGTTTCATCATAAACAGTTTCCATT	37	C>T	0.882353	3.63044	0	0	0	0	0	0	0	0	0	0	0	0	0	0	0	0	0	0	0	0	0	0	2	0	0	0	0	0	2	0	1	0	0	0	0	2	0	0	2	0	0	0	0	0
37454560	TGCAGCTAGATGGGCTCCATCGTCTCATCCATTTGATCCTATCCTCGAATAAAATCCCAAGGCAGGCCA	31	T>G	0.882353	15.9611	0	2	0	2	0	2	0	0	0	0	0	0	1	1	2	1	1	0	0	0	0	0	0	0	0	0	0	0	0	0	0	0	0	0	0	0	2	0	0	0	0	0	0	0
37454746	TGCAGGCAACTCAAGATCCTCAGTTTCTCTGTTTTCAACAGGACGTATTTCAACTCCACCATACGGAAC	43	C>T	0.882353	0.034	0	2	1	0	0	0	0	0	0	2	2	0	0	0	0	2	0	2	2	2	0	0	0	0	0	0	0	0	0	0	0	0	0	0	0	0	0	0	2	0	2	2	0	0
37456724	TGCAGCCTTAGGAACAATATGTTTGAATTGGCTGATCGACTTGTTGGAATTTATAAAACTGATAATTGC	59	T>C	0.882353	15.9611	0	2	0	0	0	2	0	0	1	1	0	1	2	2	2	0	2	2	1	2	0	0	0	0	0	0	0	0	0	0	0	0	0	0	0	0	0	0	0	1	0	0	2	0
37457019	TGCAGTATCTGCCAAGCATATGGAGATGGAGATGATTGAAGGGTACAAAAAGAACACAACCCAATACCA	45	C>A	0.882353	0.740444	2	0	0	0	2	2	0	0	0	2	0	0	0	0	0	0	0	0	0	0	0	0	0	0	0	0	0	0	0	0	0	0	0	0	0	0	2	0	0	2	0	0	0	0
37457920	TGCAGCGCCGACACGGCAGAGCTCTGGAAACGGAGGTCAGTCTTGAAGTCCTGTGCGATTTCACGGACC	17	A>G	0.882353	0.034	0	0	0	2	0	0	2	2	2	0	0	0	0	0	0	0	2	0	0	0	0	0	0	0	0	2	2	2	2	0	2	0	0	0	0	0	0	0	0	0	2	0	0	0
37458576	TGCAGATAACAACCTCGAGTTTTTCCTCTGGGTTTTGGTGTTTATTAGGGATCGAAACGGTGCGTTTTG	37	G>A	0.882353	0.034	0	2	0	2	2	2	0	0	0	0	2	0	0	0	0	0	0	2	0	2	0	0	0	0	0	0	0	0	0	2	0	0	0	0	0	0	0	0	2	0	2	0	0	0
37458788	TGCAGTTAACACCCAATATATAATGTTTCATGTGTGGAGGGGCATAGTTAAGGTGTGGCTTCATGTTGA	53	T>C	0.882353	0.740444	0	2	0	0	2	2	0	2	1	1	0	0	0	0	0	0	0	0	0	0	0	0	0	0	0	0	0	0	0	0	0	2	2	2	2	0	0	2	2	0	0	0	0	2
37459317	TGCAGAAACAAGTCATGTTCAAGGTTCCACTCTATTCAAATGGCCGGCCATGCCTGCTTTAGCCGAGAT	14	A>G	0.882353	8.704	0	0	1	0	2	2	0	0	2	0	0	1	0	0	2	2	2	2	1	2	1	0	0	2	2	0	0	2	0	0	0	0	0	0	0	0	0	0	0	0	0	0	0	0
37459371	TGCAGCACTTCAACTTTCAGGGAAGATTAGCCAAGGTTAGAAATATCCTTCAAGAGGTTGGGAATGTAA	14	T>C	0.882353	8.704	2	0	0	0	0	0	0	0	0	0	0	0	0	0	0	0	0	0	0	0	2	0	0	2	2	0	0	2	0	2	0	0	0	0	0	0	0	0	0	1	2	0	0	0
37459564	TGCAGAAATTCAAGCTCCTGGCAATGCATTGCGGCGGGTCGAAAAGTCTGATGCGGAGCCCGAGGACTA	35	G>A	0.882353	8.704	0	0	0	0	0	0	0	0	0	0	0	0	0	0	0	0	0	0	0	0	0	0	0	0	0	0	0	0	0	2	2	0	0	0	0	0	0	0	0	2	0	0	0	0
37460038	TGCAGCTTTCACTTTCAATTTTTCATAATTCAGCTTTAGGACTGTGTTTGGAGCATTAAGTTCCCTCAA	67	A>G	0.882353	85	0	0	0	0	0	0	0	0	0	0	0	0	0	0	0	0	0	0	0	0	0	0	0	0	0	0	0	0	0	0	0	0	0	0	0	0	0	0	0	0	0	0	0	0
37459107	TGCAGCGCGGCATCCTTTGGACGAGGTTGTCGCCGAAGTGGTTGAAGGCGATGGTGACCTGCATGCCGG	34	G>A	0.882716	4.09627	0	0	0	0	0	0	0	0	0	0	0	0	0	0	0	0	0	0	2	0	2	0	0	2	0	2	0	0	0	0	0	-	0	0	0	0	2	0	1	0	0	2	2	-
37460209	TGCAGCCAGGATTCCCTGCGGAGGACCATCATCCCAACTTGGCAGAGAATATGGCCATGCACGTCCCCC	65	C>T	0.882716	0.0150214	0	0	0	-	0	0	1	2	-	0	0	0	-	2	0	2	2	0	-	0	0	0	0	0	0	2	0	2	2	0	2	0	0	0	0	0	0	0	0	2	2	0	0	0
37454079	TGCAGAGAATAGCTTTCTGTTAATGTTTTTGCCACCTTTATAGTGAAATAACCACTCTCCAAAACCGAA	33	A>T	0.884146	9.77084	0	0	0	0	2	2	2	2	2	0	1	0	0	0	0	0	0	0	0	2	0	0	-	0	0	0	0	0	0	0	0	0	0	0	0	0	0	0	0	0	-	0	0	0
37454769	TGCAGGCCAGGTAGGGAAAAAGAATAAACACAACAAATAGAACAATCCAAAAATCAGGTAAGAACTAAA	43	A>T	0.884146	4.19321	2	0	0	2	2	2	0	0	0	2	2	0	0	0	0	0	0	0	0	2	0	1	2	0	0	0	0	0	0	0	0	0	0	0	0	0	0	0	0	2	0	0	1	0
37449779	TGCAGAACCCTCATCTTCGACAACATACTTCCACCACCATGCGCCTCTCACCGGAGGACCATCTTCCTC	68	C>A	0.885542	4.29026	0	2	0	2	2	2	2	2	0	1	0	0	0	0	0	0	0	0	0	0	0	2	0	2	2	0	2	0	0	0	0	0	0	0	-	0	0	0	2	0	0	2	0	2
37450128	TGCAGATCTGGCTCGCACCACCTTCCGCCACAGATCTCTCTCTCCACCGACGAACCATTTATCATTCTC	35	C>A	0.885542	17.9537	0	0	0	0	0	0	0	0	0	0	0	0	0	0	0	0	0	0	0	0	0	0	0	0	0	0	0	0	0	0	0	0	0	0	-	-	0	0	2	2	2	0	2	0
37450274	TGCAGCAATCACACTTCCAGATACAGGAGCATCCAGCTTGACAGGTGTTACCTGATCGCCTACACAATG	51	C>T	0.885542	1.3866	0	0	0	0	0	0	0	0	0	2	0	0	0	0	0	0	0	0	0	0	0	0	0	2	0	0	0	0	0	0	0	0	0	0	0	0	0	0	2	0	0	2	0	0
37451878	TGCAGTGTTACCCCCTCCATTCCGAAGTGTAGCGTGTATCTATTATTGACCTGGTAATTTAATATATAT	5	T>C	0.885542	9.94922	2	0	0	0	1	2	2	2	0	0	0	0	0	0	0	0	0	0	0	0	0	0	0	0	0	2	0	2	2	1	0	0	-	0	2	0	0	0	-	0	0	0	2	0
37454315	TGCAGCACACAGTCTAGGTACTTCCACTATCTTCACCCCCCTTAATAAAAATAACTTTTATTACGAGTT	44	A>G	0.885542	4.29026	0	0	0	2	0	2	0	0	0	0	2	2	2	2	2	2	1	1	0	1	0	0	0	0	0	2	0	2	0	0	0	0	0	0	0	0	0	0	0	0	0	0	2	0
37454594	TGCAGCTCTTGCCGTGGATGATGTTATTTTTCCCCAGGTTACAACCAAATACACAAAGAAAAAGATATT	13	G>A	0.885542	0.976836	0	0	0	0	0	0	0	0	0	0	2	0	0	0	2	0	0	2	2	0	0	0	0	0	0	0	0	0	0	0	2	0	0	0	0	0	0	0	0	0	2	0	0	0
37456458	TGCAGACCATCAAAGTACCACTTACTACACCTAGCAAGCAAACAAATAAGCAGAAGGCACAAACGAAAG	25	T>C	0.885542	9.94922	0	2	-	0	0	2	1	2	0	0	0	0	0	0	0	2	0	0	2	0	0	1	2	0	0	1	2	0	2	1	-	0	0	0	0	0	0	0	0	0	0	0	0	0
37457761	TGCAGAGATTGGCTCGATAAGGAGAAGGGGGTGTTGTTATGCAAAATGAGTTTGAAAGAGATGGTGAGA	23	G>C	0.885542	28.3038	0	0	0	0	0	0	0	0	0	0	0	0	0	0	0	0	0	0	0	0	-	0	0	0	0	0	0	0	0	0	0	1	1	2	0	1	0	2	0	0	0	0	0	0
37458096	TGCAGTACTCAATGCTGCTATTGAGCTCAACTTGTTTGACATCATTGCTATGGCAACCCCATCTGGTGC	36	T>C	0.885542	4.29026	0	0	0	0	0	0	0	0	0	0	0	0	0	0	0	0	0	0	0	0	0	0	0	0	0	0	0	0	0	0	0	0	0	0	0	0	0	0	0	0	2	0	0	0
37449714	TGCAGAAAAGGAGAAAAAAAAAATTATTCATAGGAAAACGGGATCTGTTGCAAGATACAAACCAACCCG	22	A>T	0.886905	18.2343	0	2	0	0	0	0	2	2	0	0	0	1	0	0	0	0	0	1	1	2	0	0	0	0	0	0	0	0	0	0	0	0	0	0	0	2	2	2	2	0	0	0	0	0
37451546	TGCAGTTGCAAATTCCCCGACAAGCAGGGCAAGTCCATTTGTGATTAATGTTGGTTTCTTCCACATTTT	24	C>T	0.886905	1.01373	1	0	0	2	2	2	0	2	0	2	0	0	2	0	2	2	1	2	2	2	0	0	2	0	0	0	0	0	0	2	0	0	0	0	0	0	0	0	0	0	0	0	0	0
37453911	TGCAGAAAGATCAAATACAACATAGAGTGATGATGCTGTCAAGCTCCATGAATATGTCACTCTAATTCG	8	G>T	0.886905	4.38741	0	2	0	0	0	0	0	0	0	2	0	0	0	0	0	0	0	0	0	0	2	0	0	0	0	2	1	2	0	0	0	0	0	0	0	0	2	0	0	0	0	0	0	0
37454305	TGCAGCAATTAAAGACAGTTTCTGTAGCTCCTATTCCATGGCAACCTGCTATATGGCATTGTGACCTTA	20	T>G	0.886905	1.36588	0	0	0	0	0	0	0	0	0	2	0	0	0	0	0	0	0	0	0	0	0	0	0	0	0	0	2	0	0	0	0	2	2	2	2	2	2	2	0	0	2	2	0	2
37454337	TGCAGCACGTGTGATAACGGGTCAGTATAACCCTACCAATGGCATTGGCTTGGCGAACACGAGTTTGGC	45	T>A	0.886905	56.7535	0	0	0	0	0	0	0	0	0	0	0	0	0	0	0	0	0	0	0	0	0	0	0	0	0	0	0	0	0	0	0	0	0	0	0	0	0	0	0	0	0	0	0	0
37454471	TGCAGCCGAGGAAATTGACCAAGAATCATTGAACAACTTCTCAAAGTCTCTGTGCTGTAGCCAACAGTT	20	A>C	0.886905	4.38741	0	0	0	0	1	2	0	0	0	0	0	2	0	0	0	0	1	2	0	2	0	0	0	0	0	0	0	0	0	0	0	1	0	2	0	0	2	2	0	0	0	2	2	2
37456812	TGCAGCTTGAAACCAGGCACAAAAGAGACCTTACTTCTCTAAATAAAAACTAGGCGGTGAAATTTCAGG	51	A>G	0.886905	28.7075	0	0	0	1	0	0	0	0	0	0	0	0	0	0	0	0	0	0	0	0	0	0	0	0	0	0	0	0	0	0	0	0	0	0	0	0	0	0	0	0	0	0	2	0
37456856	TGCAGGATCCTTCTTAAGTTCGCTGACGGCGCTATTGTGTGTGTCAAGGATAAGTGATTCTTTTATACC	56	A>G	0.886905	18.2343	1	0	0	0	1	2	0	0	0	2	-	1	2	2	1	0	0	1	2	2	0	0	0	0	0	0	0	0	0	0	0	0	0	0	0	0	0	0	0	0	0	0	2	0
37456984	TGCAGGTTCTGAGCATGACTCATGTGTTCTGCTGAGGAGAGGACTAGCTAGAAATTCGTGTATCCTTAC	22	T>C	0.886905	56.7535	0	0	0	0	0	0	0	0	0	0	0	0	0	0	0	0	0	0	0	0	0	0	0	0	0	0	0	0	0	0	0	-	2	0	0	0	0	0	0	0	0	0	0	0
37457164	TGCAGTTTGCATTCTGATGGAAGAAATCACTTGTTAGAATTCGCCTGTTAAATAATCTACAACTACAAT	40	T>C	0.886905	0.00655058	0	2	0	0	2	2	0	0	2	0	0	2	0	0	2	2	0	0	2	2	2	0	0	0	2	0	0	0	0	0	0	0	0	0	2	0	0	0	0	0	2	0	2	0
37458036	TGCAGGGAGGAGAAAGGAGTCAGCAATTAGCTCTTCCCCGTAATCTTCATTGTTTGCTAAAATCATTCC	12	A>G	0.886905	0.00655058	0	0	0	2	2	2	2	2	2	0	0	0	0	0	0	0	0	0	0	0	0	0	0	0	0	2	2	0	2	0	0	0	0	0	0	0	0	0	0	0	0	0	0	0
37449773	TGCAGAACATTATCTAAATATCCTACATGAGTTCAGAACAATAAAATTTGCAGAACATGATCTAAAAAA	64	A>T	0.888235	10.306	0	0	0	0	0	0	0	0	0	0	0	1	0	0	0	0	0	0	0	0	0	0	0	0	0	0	0	0	0	0	0	0	0	0	0	0	0	0	0	0	0	2	0	0
37449895	TGCAGACAAAGACGAAGATACACTTAAATAATCAACACGGTCTTCGTGAAAATCTATGCACTTTCCCAC	25	A>C	0.888235	10.306	0	0	0	2	0	0	0	2	0	2	0	0	2	2	1	1	0	0	0	0	0	2	2	0	0	0	0	0	0	2	0	1	2	2	0	0	0	0	0	1	0	0	0	0
37450280	TGCAGCAATTCAAAACAGGTTATTATAGCTCACCTCCACCATACATGTGGCACAAGTTCCACCCCCTCC	5	C>G	0.888235	1.05085	1	2	2	2	1	2	2	2	2	0	0	0	0	0	0	0	0	0	0	0	0	0	0	0	0	0	0	0	0	0	0	0	0	0	0	0	0	0	0	0	0	0	0	0
37450343	TGCAGCAGATAGCTCCCCATTTGATGCTGCGTGGAAGATAGGTCTTGCTCCGTTGGCCTTCTCTTTCTT	56	C>T	0.888235	1.05085	2	2	2	0	2	2	0	0	0	1	2	0	0	0	0	0	0	0	0	0	1	0	0	2	2	0	0	0	0	0	2	0	0	0	2	0	2	0	0	2	2	0	0	2
37450962	TGCAGGGACAGTGATGCAGCTTCTTTGACCAGATTGTTCAGTCCATCATCTTTGGGTTTTGTTGAGTTT	16	C>G	0.888235	1.05085	0	0	0	0	0	0	0	2	0	2	0	0	2	0	2	2	1	0	2	2	0	0	0	0	0	0	0	0	0	0	0	0	0	0	0	2	0	0	0	2	0	0	2	0
37451096	TGCAGGTGGCAATAGAGGCAATTTATAATGCAATTCAAGCAGCCCTTTACACTCTTATCCTTTACCCCA	59	C>A	0.888235	0.00455404	0	0	0	2	0	2	0	0	0	2	0	0	2	0	0	2	2	0	2	0	0	0	0	0	0	0	2	0	0	0	0	0	0	0	0	0	2	0	0	2	0	0	0	2
37451199	TGCAGTACTATTAGAAAATGGTATCAGACAGAAGATCATGTGTATACCTTATAGAACACATGGTTTATC	47	C>A	0.888235	0.00455404	0	0	0	0	0	0	0	0	0	0	0	0	0	0	2	2	0	2	2	0	1	0	2	2	2	0	2	2	2	0	0	0	0	0	0	0	0	0	2	0	0	2	0	0
37451255	TGCAGTATTAGTAATTTTCAATTCAATGACAGAGCAGCTCACCCCCAGCGGCAAACAAAAACATAAGTC	63	T>C	0.888235	0.00455404	0	2	0	0	0	0	0	0	0	0	0	2	2	2	2	2	2	0	2	2	0	2	2	0	2	0	0	0	0	2	0	0	0	0	0	0	2	1	0	0	0	0	0	0
37454145	TGCAGAGTCACTGGTCTTTCCGACGGTATTTTCGGACGCCATTGAAGCTGGAACCCTAGTAGCTAGGAA	33	G>T	0.888235	42.095	0	0	0	0	0	0	0	0	0	0	0	0	0	0	0	0	0	0	2	2	0	0	0	0	0	0	0	0	0	0	0	0	0	0	0	0	0	0	0	0	2	0	0	0
37454270	TGCAGCAAATCCGAATCCATAGTCTGCAAACTTAAAAATAGGCACAAACGAGAATCTTAAAAGAAAAAT	16	C>T	0.888235	4.48465	0	2	0	0	0	0	0	0	2	2	1	0	1	1	2	0	2	2	0	0	2	0	0	0	0	0	0	2	0	0	0	0	0	0	0	0	0	0	0	0	2	2	0	0
37454794	TGCAGGGAACTTGCTAGAAAGAATAGTGCTTCCTCCAAACTCTTCTTGAGAAAACTAATAAAGAAATTC	9	C>A	0.888235	1.05085	2	0	0	2	0	0	0	2	2	0	2	2	0	0	0	0	0	1	0	2	0	0	0	0	0	0	0	0	0	0	2	0	1	2	0	0	0	0	0	0	2	2	0	2
37454946	TGCAGGTTTTCTCTGGGAGTGCCAAGCGGTGTGGCATGCACCTCAGAAATTAGGAACACAGGATTTAGA	7	T>C	0.888235	1.05085	2	0	0	2	0	0	0	0	0	1	0	0	0	0	0	2	0	0	0	0	0	0	0	0	0	0	2	0	1	0	0	0	0	0	2	2	2	0	0	2	0	0	0	0
37455268	TGCAGTTGTTACACAGAGTGTGCAATTGAGTTGTGATTCCATCTTGGTTGAGCCAAAAGAAAAAAACGT	7	G>T	0.888235	75.2252	0	0	0	0	0	0	0	0	0	0	0	0	0	0	0	0	0	0	0	0	0	0	0	0	0	0	0	0	0	0	0	0	0	0	0	0	0	0	0	0	0	0	0	0
37456437	TGCAGAATCTCGGGCAATAATGAGGTACTATGCTGAAAAATACAGATCTCAAGGGGTCGAGTTGCTAGG	63	G>A	0.888235	1.05085	0	0	0	0	0	0	0	0	0	0	0	0	0	0	0	0	0	0	0	0	0	0	0	0	0	0	0	0	0	0	0	0	0	0	0	0	2	0	0	2	0	2	0	0
37457366	TGCAGAAACGGTGCAGCCACCGCTGCTACCCCGCCG	29	C>G	0.888235	4.48465	0	0	0	0	0	0	0	2	0	0	0	2	0	0	0	2	0	0	0	0	0	0	0	2	2	0	0	0	0	0	0	0	0	0	0	0	0	0	0	0	0	0	2	0
37457388	TGCAGACATGGTTGCTCCATAATTGTCAGAGGAATCAATGTTGCTCCG	7	A>G	0.888235	10.306	0	0	0	0	0	0	2	2	0	0	0	0	0	0	0	0	0	0	0	0	0	0	0	0	0	0	0	0	0	0	0	2	0	0	0	2	0	0	0	0	0	1	2	0
37458781	TGCAGTGGTGAATTTTTGCCAAGGTTACTAGGCAATGGCCCTGACAAGGAATTGTTCCATAGCTCAAGC	20	A>T	0.888235	4.48465	0	0	0	0	0	0	0	0	0	0	0	0	0	0	2	0	0	0	0	0	0	0	0	0	0	0	0	0	0	0	0	0	0	0	0	0	0	0	2	2	0	2	0	0
37458875	TGCAGAAACAAGTCATGTTCAAGGTTCCACTCTATTCAAATGGCCG	14	A>G	0.888235	10.306	0	0	1	0	2	2	0	0	2	0	0	1	0	0	2	2	2	2	1	2	1	0	0	2	2	0	0	2	0	0	0	0	0	0	0	0	0	0	0	0	0	0	0	0
37459695	TGCAGATAGAAGAGGAGGACAAGACTAAAGCAAATGCAGCCG	37	A>G	0.888235	57.4664	0	0	0	0	0	0	0	0	0	0	0	0	0	0	0	0	0	0	0	0	0	0	0	0	0	0	0	0	0	0	0	0	0	0	0	0	0	0	0	0	0	0	0	0
37451055	TGCAGGTATGTCTTCACTAATTCTTAACTCAAAAGTCTTTGTGCTTCTCATTCTCCACTGTGATAAAAT	24	T>C	0.888889	31.6406	0	0	0	0	0	0	0	0	0	0	0	0	0	0	0	0	0	0	0	0	0	0	0	0	0	0	0	0	0	1	0	0	0	0	0	0	0	0	0	0	0	0	0	0
37454819	TGCAGGGAGTACTGAATTTGGAAAATGGTGAGGAGATGCTGGCAGATATGGATGAAGGATTGACGGAAA	63	C>T	0.888889	81	0	0	0	0	0	0	0	0	0	0	0	0	0	0	0	0	0	0	0	0	-	0	0	-	-	0	0	0	0	0	0	0	0	0	0	0	0	0	0	0	0	0	0	0
37454893	TGCAGGTGAAACAGATGCTGCTAAATTGGCAATTGCAACTGCTGAAGAGTCCAGGAAAGCTGTTCAGAA	27	G>T	0.888889	45.5625	0	0	0	0	0	0	0	0	0	0	0	0	0	0	0	0	0	0	0	0	0	0	0	0	0	0	0	0	0	0	2	0	0	0	2	0	0	0	0	0	0	0	0	0
37455132	TGCAGTGGCAGCATTGTCAGTAGCAAGGCCCTCCCCACTTTTATTGTTAACTCGAGAAAGGGCCACCCC	44	T>C	0.888889	11.3906	-	0	0	0	0	0	0	0	0	0	0	0	-	0	0	0	-	0	0	0	0	0	0	0	0	0	0	0	0	0	0	0	0	0	0	0	0	-	0	0	0	2	0	0
37458692	TGCAGGACGTGAAAACTCTTATAAGCATTGTATTTGTACCCTTTTTAAGTCACAAGTCATAACTAACCC	20	A>G	0.888889	1.26562	2	0	0	0	0	0	0	0	0	0	-	0	0	0	0	0	0	0	0	0	0	0	0	0	0	0	0	-	0	0	0	-	-	0	0	0	0	0	0	0	2	0	0	0
37451563	TGCAGTTGGTAGAGGAGCATATGTGAAAGACATATTTGTTAAAGGAATGACCTTGCATACCATGAAATA	50	C>G	0.890244	32.0898	0	0	0	0	0	0	0	0	0	0	0	0	0	0	0	0	0	0	0	0	0	2	2	0	2	0	-	0	2	0	-	0	0	0	0	0	0	0	0	0	0	0	0	-
37455893	TGCAGCATGGCCCCGACCACCTCCGCCAGCTGCCGCCTCAGAAACCTCGGCTCAGTCCCG	47	C>T	0.890244	11.5898	0	0	0	0	0	0	0	0	0	0	0	0	0	-	0	0	0	0	0	0	0	0	0	0	0	0	0	0	0	0	2	0	0	0	2	0	0	1	0	0	0	0	2	0
37459024	TGCAGAATGAGTATAATAACATTCTTTTTGAGGAAGAAATCCTATGGTACCAAAAATCTCGTGAAAACC	24	T>C	0.890244	20.5625	2	0	0	0	0	0	0	0	0	0	0	0	0	0	0	0	0	0	0	0	-	0	0	0	-	0	0	0	2	2	0	0	0	0	0	0	0	0	0	0	0	0	0	0
37454511	TGCAGCGAGAGAGTAGTGGGAGGAGGGGTTATAGGACGATGAGGAGCTATCTACAGTAGGAGCGGTTCG	8	G>C	0.891566	5.28139	0	2	0	0	0	0	0	2	0	0	2	0	0	0	0	0	0	2	0	0	2	2	1	2	0	2	1	2	1	2	0	0	0	0	0	0	2	0	0	0	2	0	0	0
37450825	TGCAGGAGGTGGAGGCTGAGGGAAGGGAGGTAGCTCAAAACGCTCAACAAAAGCACCAAAGTCTTGTTT	66	T>C	0.892857	1.39544	2	0	0	0	0	0	0	0	2	2	2	0	0	0	2	0	0	2	2	2	0	0	0	0	0	0	0	0	0	0	0	0	0	0	0	0	0	0	2	0	2	0	2	0
37451595	TGCAGTTTGCTTGCACCGATGATGTCTCTACCAATGTCGCCACCGCCGAGAGGTCTTTCTTACCACCAC	36	T>A	0.892857	21.1871	2	0	0	0	0	0	0	0	0	0	1	0	0	0	2	0	0	2	0	1	0	0	0	0	0	0	0	0	0	0	0	0	0	0	0	0	0	0	0	0	0	-	0	0
37455264	TGCAGTTGTGCAGTGCCTTATTAATGGGAGAAATGGAAGCAGCAGAGGTTGAAGTCTAGTCAATCGTAT	56	T>C	0.892857	21.1871	0	2	1	0	0	2	2	2	0	0	2	0	0	0	2	0	0	0	0	0	0	0	0	0	0	0	0	0	0	0	0	0	0	0	0	0	0	0	0	0	0	0	-	0
37459016	TGCAGAAGCTGGAACCGCTCGGCGGAGCGCCTGGCCTTGAAGTAGGCGGTTTCCGCCGTATCGAAAGGC	58	T>A	0.892857	1.39544	0	0	0	0	0	0	0	0	0	0	0	0	0	0	0	0	0	0	0	0	0	0	0	0	0	0	0	0	0	0	0	0	0	0	0	0	2	2	0	0	2	0	1	0
37449715	TGCAGAAAAGGTTTGTCATATCATCAATATTGGGTACCCAACTCAACCATCCTAGCTGTTTGAAAATAA	23	T>C	0.894118	5.50054	0	2	0	0	0	0	2	0	0	0	2	0	0	0	0	0	0	0	0	2	0	0	0	0	0	0	0	0	0	0	2	0	0	0	0	0	0	0	2	0	0	2	0	0
37450420	TGCAGCATGGCCCCGACCACCTCCGCCAGCTGCCGCCTCAGAAACCTCGGCTCAGTCCCGGCGAGCTCG	47	C>T	0.894118	21.4993	0	0	0	0	0	0	0	0	0	0	0	0	0	0	0	0	0	0	0	0	0	0	0	0	0	0	0	0	0	0	2	0	0	0	1	0	0	2	0	0	0	0	0	0
37450832	TGCAGGAGTTAGTATTAATGTTTATTCTTGCATTCAGGTTAAGTTGTCGATGTTGTGAATTCTGTTTGC	48	G>C	0.894118	5.50054	0	0	0	0	0	0	2	2	0	0	0	0	0	0	0	0	0	0	0	0	0	0	0	0	0	0	0	0	0	0	2	1	2	2	0	1	0	2	0	0	0	0	2	0
37453991	TGCAGAATCCTCATCCAATAACTTCTCCCCCTAAACTATAACGTGTTCGCCAAAGAATTTCAACCCACC	38	T>A	0.894118	47.9991	0	2	0	0	0	0	2	2	0	0	0	0	0	0	0	0	0	0	0	0	0	0	0	0	0	0	0	0	0	0	0	0	0	0	0	0	0	0	0	0	0	0	0	0
37454283	TGCAGCAACTTCGGTGGGTGCGCGCACCACCCAAACCAATCTATGTCCACTCAATTCCAAACTCCAAGC	35	C>G	0.894118	12.1873	1	0	0	0	0	0	2	2	0	2	0	0	0	0	0	0	0	0	0	0	0	0	0	0	0	0	0	2	0	0	2	1	1	1	2	0	2	2	0	0	0	0	0	2
37454445	TGCAGCCACCATTTTGCACCCTCCACAACTACAACCTCCAAAGCAAAAATTCTTAAGCTTAAGTCTTCC	52	T>G	0.894118	5.50054	0	0	0	2	0	2	0	0	0	0	0	0	0	0	0	0	0	0	0	0	0	0	2	0	0	0	0	2	0	0	0	0	0	0	2	2	2	2	0	0	0	0	2	0
37455759	TGCAGAATCCGACCTCCTTGCTAGCCTCCTTGCCCAGATCCCGACGCCATAACCGTCCCG	49	T>G	0.894118	1.43909	0	0	1	0	0	0	0	0	0	2	0	0	0	0	0	0	0	0	0	0	0	0	0	0	0	0	0	0	0	0	0	2	2	2	2	0	1	2	0	0	2	0	2	0
37457405	TGCAGAGGGGTTCCATGCCCATGGCTAAACCTGATAGGACAGAATAACCG	43	A>G	0.894118	5.50054	0	2	0	0	0	0	0	0	0	0	0	0	2	1	0	0	1	0	0	0	0	0	0	0	0	0	0	0	0	2	0	0	1	2	0	0	0	2	0	2	0	0	0	2
37457598	TGCAGTTCTGCACCAAGACTTCCCGGAAATGGATTTGAAGGGAATCCG	21	C>T	0.894118	1.192	0	0	0	0	0	0	2	0	0	0	0	0	0	0	0	0	0	0	0	0	0	0	0	0	2	0	0	0	0	0	0	0	0	0	0	2	0	0	2	0	0	0	0	0
37458882	TGCAGAGAAGGATATTAAAGATTTTTTCTCATTCTCCG	20	A>T	0.894118	1.43909	0	0	0	2	2	2	0	0	0	0	0	0	0	0	0	0	0	0	0	0	2	0	2	2	1	0	0	0	0	0	2	0	0	0	2	2	2	0	0	1	0	0	0	0
37459322	TGCAGAACTTGCACCGCTTCCGCCTTTTCTCTCTTTCTTCTTCCCTTTCTCTTTCTCTTCTGTGGTGTT	40	T>C	0.894118	0.00290688	0	0	2	0	0	0	0	0	2	0	0	0	0	0	0	0	0	0	0	0	0	0	0	0	0	0	0	0	2	0	1	0	0	0	0	2	0	0	0	0	0	0	0	2
37459335	TGCAGACACACCACGTGAAACAGGCTCCCATGTTGTCGAATGTACTGTTTTCGCGGAGGATGCTTCATC	53	C>T	0.894118	0.00290688	0	2	0	0	0	0	0	0	0	0	0	0	0	0	0	0	0	0	0	0	0	0	0	0	2	0	0	0	0	0	0	0	2	2	2	2	2	2	0	1	0	0	0	0
37459571	TGCAGAGTGCGATCACGATCAACATTGAATGAGGGTTCCTAGGGTTTATGCTCCGACGTCGACGTTTAA	47	A>T	0.894118	5.50054	0	0	0	0	0	0	0	0	0	2	0	0	0	0	0	0	0	0	0	0	0	2	1	0	0	2	2	0	0	2	0	0	0	0	0	0	0	0	0	0	1	2	2	0
37459696	TGCAGATCCAGCTGCCAGAAGAGAGAGCATTTTACCG	17	G>A	0.894118	1.43909	2	0	0	0	1	2	0	0	2	0	0	0	0	0	0	0	0	2	2	0	0	0	0	0	0	0	0	0	0	2	0	0	0	0	0	0	0	0	2	0	0	0	0	0
37459852	TGCAGAAGCATGTGTCGGCACGCTCTGAATCGCGTTCCCGAAATAATACGTTTCCAAATTTGGTTCTAT	60	T>C	0.894118	0.00290688	0	0	0	0	0	0	0	2	0	0	0	0	2	2	0	0	0	0	2	0	0	0	0	0	0	2	0	0	0	0	0	0	0	0	0	2	0	0	0	2	0	0	0	0
37460120	TGCAGCACCATTTTTTCTGTTCTTGAGCTGGAAGCATCACATGGGCCGCATGGAGTGGACGACACGGTG	55	T>C	0.894118	0.00290688	0	0	0	2	0	2	0	0	0	0	0	2	1	2	2	0	0	2	2	2	0	2	0	2	2	0	0	0	0	0	2	0	0	0	0	0	0	0	0	0	0	0	0	0
37460151	TGCAGTATCTGGTAGATCTCAGCTTCAAATCTATATCTGCGTTTTCATTGCTGTGCTGCCG	51	T>A	0.894118	1.43909	0	0	0	0	0	0	0	0	0	0	0	0	0	0	0	0	0	0	0	0	0	0	0	0	0	0	0	0	0	0	0	0	0	0	0	0	0	0	0	0	0	0	0	2
37454576	TGCAGCTCATTTGGTCATTCGGTTATCTATTTCTAACCATTTACCTATTAAGTTCATGGCTCCAATGAA	36	C>T	0.895062	6.2186	0	2	0	1	0	0	0	0	2	0	0	0	0	0	0	0	0	0	0	0	0	0	0	2	1	0	0	0	0	0	0	0	-	-	0	-	0	0	0	0	0	0	0	0
37457042	TGCAGTCCGTATCCACAACCGTGGTCGCAATATTGCAATTTTAGTAGTCCCCGCAATCATATTGTAACC	11	T>A	0.895062	23.6161	0	0	0	0	0	0	0	0	0	0	0	0	0	0	0	0	0	0	0	0	0	-	0	0	0	0	-	2	0	-	0	1	2	1	0	0	0	2	1	0	0	0	0	-
37459766	TGCAGCCACCGTAACTGACACTGTCCTGAAGTTCCCGCTGCCGTCTGCCGCCACCACCACATCCGAGAT	15	T>C	0.895062	52.2087	0	0	1	0	0	0	0	0	0	0	0	0	0	0	0	0	0	0	0	0	0	1	2	0	0	1	1	0	1	1	0	0	0	0	0	2	0	0	0	0	0	0	0	2
37449963	TGCAGACTTTTAGTTACACGGAAAAACGAGTAGTAGGAATCGGATCATTTGGGTCATTTGGAATTGGCT	52	G>A	0.896341	13.7415	0	0	0	2	0	0	0	0	0	0	0	0	0	0	0	0	0	0	0	0	1	-	0	0	0	0	0	0	0	0	0	0	0	0	2	0	0	0	0	0	0	0	0	0
37454395	TGCAGCATCAATTTTCCATGCAACTGCTCAAAATTGCAAAAAATCAACAAATGAAAGTTTTATCTTCGT	57	T>C	0.896341	1.76853	0	2	0	2	0	0	0	0	2	0	0	0	0	0	0	0	0	0	0	0	0	0	0	2	1	0	0	0	0	0	0	0	-	-	0	-	0	0	0	0	0	0	0	0
37458344	TGCAGAGGTTTGCACTCACCACCTCCATGCCGTCGCCG	21	C>G	0.896341	0.0199715	0	2	0	0	0	0	0	2	0	0	0	0	0	0	0	0	0	0	0	0	0	2	2	2	0	2	0	0	0	2	2	0	0	0	0	0	0	0	0	0	0	0	0	0
37459181	TGCAGTGAGGGTGGCGGCGGCTCCGACCGCCTCGAAGTCGCCGACGGGGTTCGGGACGGTGGTGATGAT	45	G>A	0.896341	13.7415	0	0	0	0	0	0	0	0	0	0	0	0	0	0	0	0	0	0	0	0	2	0	0	0	0	0	0	1	0	0	0	0	0	0	0	0	0	0	0	0	0	0	0	0
37450527	TGCAGCCTTTCCCTCAGCAGAAAACTGACCAAAGAATAACCAAGATGCCCTTCCTCCCCAATTAGGCCA	14	C>T	0.89759	13.9649	0	0	0	2	0	0	2	2	0	1	1	0	2	0	2	0	1	0	0	0	0	2	2	0	0	0	0	0	0	-	0	0	0	0	0	0	0	0	2	0	0	0	0	0
37450732	TGCAGCTTGAGCAAAATCTCTGGTATGAAAAAGCACTTTTCTTCCTTACGTCCTTCATCAAGTCAATAT	42	T>G	0.89759	13.9649	0	0	0	2	0	0	2	2	0	0	0	0	2	0	2	0	1	0	0	0	0	0	0	2	2	0	0	0	0	0	1	0	0	0	1	0	0	-	0	0	0	0	0	0
37451207	TGCAGTAGAATTGCAATCTCAATTGCATGCGTGCTTTGTGATTCATTTGTGGAATGTGGTGATCATCTT	67	T>A	0.89759	72.4777	0	0	0	0	0	0	0	0	0	0	0	0	-	-	0	0	0	0	0	0	0	0	0	0	0	0	0	0	0	0	0	0	0	0	0	0	0	0	0	0	0	0	0	0
37451538	TGCAGTTGAAATTGCAACCTAAAAGGGGTTTAGTTTTTGTTTTGGGTACCCATGGCAAGTTTTCACTTT	36	T>C	0.89759	1.81916	2	0	2	2	2	2	0	0	0	0	0	0	2	0	0	2	0	0	0	0	0	0	0	0	0	0	0	0	0	0	0	0	0	0	0	0	0	0	0	2	1	0	0	0
37453987	TGCAGAATCAAAAACTGAGAAAATTAATTAATTAAATTAAAACACGGATTCTGTTTTTGGTTTAAAGGT	9	A>G	0.89759	0.0239191	0	0	0	0	0	0	0	0	0	0	0	0	0	0	0	0	0	2	0	0	0	0	0	0	0	0	0	0	0	0	0	0	-	0	0	0	0	0	0	0	0	0	0	-
37454051	TGCAGACGGAACAAAATGGAAACAGAGTAAAAATTACGCCACAAAATGAATTGCAATAAGTACCATGTA	36	C>T	0.89759	0.0239191	2	0	0	0	0	0	2	2	0	0	0	0	2	1	2	0	2	0	2	0	2	0	2	2	0	0	0	0	0	0	0	0	0	0	0	0	0	0	0	0	2	0	2	2
37455469	TGCAGTGGTCTCGAACGCGCCATCGTGACCGTTACCACTCGGCATTGCAGGGTTCAAAACTCCATCAAT	27	A>C	0.89759	37.5178	0	0	0	0	2	0	2	2	0	0	0	0	0	0	0	0	0	0	0	0	0	1	0	1	0	1	1	0	2	1	0	0	0	0	0	0	0	0	-	0	0	1	0	0
37456135	TGCAGTTGGACCCGCCGCCTCGACTTTTAGACCTGCGCCGCAGCCG	8	G>A	0.89759	6.46616	0	0	0	0	0	0	0	0	0	0	0	0	0	0	0	0	0	0	0	0	0	0	1	1	2	2	2	2	2	1	0	0	0	2	0	0	0	0	0	2	0	0	2	0
37457701	TGCAGAAAGATAGAAGAGGAGCTTGTCCTTCGAGCGCCCCGTTGATGTAGTTTTGTTCTTTTCCCTATT	35	G>A	0.89759	6.46616	2	2	0	0	0	2	0	0	0	2	0	0	0	0	0	0	0	0	0	0	0	0	0	0	0	0	0	0	0	0	-	0	0	0	0	1	0	0	2	0	2	0	0	0
37457744	TGCAGAATTTTCTATATGGATTTTGTAGAGTGTGCTAAGGGCATTCATTTGCATTCTTTAAAAAAGTGA	13	A>G	0.89759	13.9649	0	2	1	0	0	0	1	2	0	1	0	0	0	0	0	2	0	2	2	0	0	0	0	0	2	2	0	0	2	0	0	0	0	0	0	0	1	0	0	0	0	0	0	0
37459448	TGCAGTAGCATCCTGTCTATTTAAGGGAGTAAATTTGTTCTCATCATTCTTTAACTTCTCTTCATCTTC	37	T>G	0.89759	13.9649	0	0	0	0	0	0	0	0	0	0	-	0	0	0	0	0	0	0	0	0	0	0	0	0	0	0	0	0	0	0	1	0	0	0	0	0	0	0	2	0	1	0	0	0
100128497	TGCAGGTACGAGTGCTGTTGGTCTGAATTTTATACTTATGTTTAAAACTTGAAGGGCTACTCTTGTATT	37	A>G	0.89881	1.86993	2	0	0	2	0	0	0	2	0	0	0	0	0	0	0	1	0	0	0	-	1	2	0	2	0	0	0	2	2	0	2	0	0	0	0	0	0	0	2	0	0	0	2	2
37451805	TGCAGGGATAGAATAATTGAATTAGGATAAGAGATATTTATAGAGAGAAGAAGAAAGTATAAATAGAGG	46	G>T	0.89881	73.3649	0	0	0	0	0	0	0	0	0	0	0	0	0	0	0	0	0	0	0	0	0	0	0	0	0	0	0	0	0	0	0	0	0	0	0	0	0	0	-	0	0	0	0	0
37452687	TGCAGAGGCCAGTCAACAGTGTTTATAGGCGAGCACCG	13	C>T	0.89881	0.0281594	0	0	0	2	0	2	0	0	2	2	0	0	0	0	0	2	0	0	0	0	0	2	0	0	0	2	0	2	2	2	0	1	2	2	0	0	0	0	0	0	0	0	0	0
37454878	TGCAGGTAGGTTACAAGAGAAATTTGTAAGCAATCAAATTGAAAGGTTTATTTCTTTGTAATACAAGCC	63	C>G	0.89881	0.0281594	0	0	0	0	0	0	0	0	0	0	0	0	0	0	0	0	0	0	0	0	0	0	0	0	0	0	0	0	0	-	0	0	0	0	0	0	0	0	0	0	0	0	0	0
37457457	TGCAGCCTCAAGCCGAGAATGACGCGCCGAAGACGGCGGCTCGCGGCGGCTCCG	16	G>T	0.89881	6.59	0	0	0	0	0	2	0	0	0	0	0	2	2	2	0	2	1	2	0	2	0	1	1	2	0	2	2	0	0	2	0	0	0	0	0	0	0	0	0	0	0	0	0	0
37457603	TGCAGTTGGTGGGTTCTCCTTGTCGTTGTTACAGCCG	17	C>T	0.89881	6.59	2	0	-	0	2	2	0	0	0	2	1	0	2	1	0	0	2	0	2	2	0	0	0	0	0	2	0	0	0	0	2	0	0	0	0	0	0	0	0	0	0	0	0	0
37457813	TGCAGATTCTCTGTTCTTAATCATCCTCTTCTGCCTCTGCTGCGCGGCCTTATCCAGCTGTTCCATAAC	45	G>T	0.89881	1.06469	2	0	0	0	2	2	0	0	2	0	0	2	2	2	2	0	2	0	0	0	2	2	2	0	0	0	0	-	0	0	0	0	0	0	0	0	2	0	2	0	0	0	0	0
37449713	TGCAGAAAAGACAGGTTTTTCGGTGCTTAGGTTTTAGTTTTCCCATCAAAATTCCCCAGAAAATCCCGA	65	C>T	0.9	6.71387	0	0	2	2	0	0	0	0	0	0	0	1	2	2	2	2	1	2	2	2	0	0	0	0	0	0	0	0	0	0	0	0	0	0	0	0	0	0	0	0	0	0	0	0
37449794	TGCAGAAGAAAACAGATTGCATAATTCACATTAAAAAAGTTCCTAAAAATGCATAACAAATTAATTAAT	41	C>T	0.9	6.71387	0	0	0	0	0	0	0	0	0	0	0	0	0	0	0	0	0	0	0	0	1	0	0	0	0	0	0	0	0	2	0	2	0	1	0	2	2	2	0	0	0	0	0	0
37450893	TGCAGGCATCAATCTCTAGCGAACCTCTTGATCTTAGTGTACTTGGAGTACCAAATTCTGCTGATTCTG	42	T>C	0.9	1.92084	0	0	0	0	0	0	0	0	0	0	0	0	0	0	0	0	0	0	0	0	0	0	2	0	0	2	0	0	0	0	0	0	0	0	0	0	0	0	0	2	0	0	0	0
37454952	TGCAGTAAAATGCAATTTAGTCTCCAGTCCCATTCCATGTGCATTGGTCATTGGCCTGAAAAGCTTGTA	49	A>G	0.9	1.92084	0	1	2	0	0	0	2	2	0	0	0	0	0	0	0	0	0	0	0	0	0	2	2	1	0	2	2	0	2	0	2	0	0	0	0	0	0	0	0	0	2	2	0	0
37455107	TGCAGTGCACCAAATTCCAACACTATACAAATCACATGTACTGTAGCCACTCCAAATATTTATTTAGTT	59	T>C	0.9	0.0326797	0	2	0	2	0	0	0	0	0	0	0	0	0	2	0	2	0	0	2	2	1	0	2	2	2	0	2	0	0	2	0	0	0	0	0	0	0	0	0	0	2	0	0	0
37455177	TGCAGTTAAACTATTAGATAAATGTGCCCATGGTGATGAGTGGAATAACGATGGACGTGTGAGGCCCAA	59	T>C	0.9	6.71387	0	2	0	2	0	0	0	0	0	2	0	0	0	0	0	0	0	0	0	0	1	1	0	1	0	0	0	0	0	2	0	0	0	0	0	0	0	0	0	2	0	0	2	0
37455811	TGCAGAGTTACAAATGGAGATAATCAAAGAAGCACTGGAGTTACCG	42	A>G	0.9	6.71387	2	0	0	0	0	0	2	2	0	0	0	0	0	0	2	2	0	0	0	0	0	0	0	0	0	2	0	1	0	0	0	0	0	0	0	1	2	0	0	0	0	0	0	0
37456838	TGCAGGACTCCCATTTTCTCCTTCTTTGCTTGGTTTGGACGAAACTACTCTGATTTAGACTTGGAAAGT	40	G>T	0.9	0.0326797	0	0	0	0	0	0	0	2	2	0	0	2	0	0	2	2	0	2	2	0	0	0	0	2	2	0	0	0	0	0	0	2	2	1	0	2	2	0	0	0	0	0	0	0
37457371	TGCAGAACTCATAAAATGTTGTAGTTCTTCCG	21	T>A	0.9	6.71387	2	0	0	0	2	0	0	0	0	0	0	0	1	2	2	2	0	0	2	0	0	1	2	0	0	2	2	2	1	2	0	0	0	0	0	0	0	0	0	0	0	0	0	0
37458117	TGCAGTCCTCGAACCGTTGGATGGTGCGTTGGGTGTTGTGGACTTTTAGTATCCGTTCGATCTTGCATA	57	C>T	0.9	6.71387	2	2	1	0	2	2	0	2	0	2	0	2	0	0	0	0	0	0	0	0	0	0	0	0	2	0	0	0	0	0	0	1	2	0	2	0	2	1	0	0	0	0	0	0
37458414	TGCAGGAGGTTCAGCCTGGACTCGCCG	20	C>T	0.9	6.71387	0	2	0	2	0	0	0	0	2	0	0	0	0	0	0	0	0	0	0	0	2	2	0	0	2	2	1	1	1	2	2	0	0	0	0	0	0	0	0	0	0	0	2	0
37458681	TGCAGCTGTACAAGGAACTCTCTTGTCCTCTAGACAATTTTGAGCTTTTGATCTGCTCCATGCCAGGCC	52	C>A	0.9	6.71387	0	0	0	0	0	0	0	2	0	0	0	0	0	0	2	0	0	0	0	0	0	0	0	0	0	0	0	0	0	0	0	0	0	0	0	0	0	0	0	2	0	0	0	0
37458693	TGCAGGAGGAATCTTGTTTGAATCCATATGACTACTAGAGAAGTTTCTCTCCTCAGAAACCCG	17	T>A	0.9	1.92084	0	0	0	0	0	0	2	0	0	0	0	0	0	0	0	0	0	0	0	0	1	0	0	0	0	0	0	0	0	0	2	0	2	2	0	0	0	2	2	0	0	0	2	0
37458938	TGCAGGGTCTTCTGCATGAGGGAATCCG	16	T>C	0.9	0.0326797	2	0	0	2	2	2	0	0	0	0	0	0	0	0	0	0	0	0	0	0	2	0	0	0	0	0	0	0	0	0	2	0	0	0	0	0	0	0	0	0	0	0	0	0
37459162	TGCAGTAGCTGATCACAGCTCCACCGCCGCCGCGGTTCCCTCCTCAGGCACTTCTCCACGAAATCGCAA	5	T>C	0.9	14.4118	0	0	0	0	0	0	0	0	0	0	0	0	0	0	0	0	0	0	0	0	0	0	0	0	0	0	0	0	0	0	0	0	0	0	0	2	0	0	0	0	0	0	0	0
37459285	TGCAGTTGCTTCCTGAGGCTGCTAAGAATTGGCATGTTTTCCG	39	T>C	0.9	0.0326797	0	2	1	2	2	2	0	2	0	0	0	0	0	0	0	2	0	0	0	0	0	0	0	0	0	2	2	2	2	0	0	0	0	0	0	0	0	0	0	2	0	0	2	0
37453963	TGCAGAAGCAGAAAGATTTAGGCGAAGCTCTCGTAGACAATCACTTCACCACCACCTTAATCCACGACT	19	A>G	0.901235	0.0686368	0	0	0	0	0	2	0	0	0	0	0	2	0	0	2	0	0	2	0	0	0	0	0	0	0	0	-	0	0	0	0	1	2	2	0	2	0	0	0	0	2	0	2	0
37458550	TGCAGACATTAGCCGATGGTGGTCCATCTGCTCCTCAAGATGTAGTGCCTAAAGAGAGGAAAAAGATAG	7	A>G	0.901235	81	0	0	0	0	0	0	0	0	0	0	0	0	0	0	0	0	0	0	0	0	0	0	0	0	0	0	0	0	0	0	0	0	0	0	0	0	0	0	0	0	0	0	0	0
37459378	TGCAGCAGCTGACTACGGTGGTGGCAGCTTTGGTGGCAGAGGCTCTTCCTCCTTTGGCTTCACCACCGA	52	T>C	0.901235	0.0686368	0	1	0	0	0	0	2	2	0	2	0	0	0	0	0	0	0	0	0	0	0	0	0	0	0	0	0	0	0	0	2	0	0	0	0	0	0	0	2	0	0	2	2	2
37454858	TGCAGGGTCATTAGGAGGATCGGCCAAAGTTAAAATCACATTCGATATATCTATTTCACGATACAAAGT	20	C>A	0.902439	0.0758081	0	2	0	0	0	0	0	0	0	0	0	0	0	0	0	0	0	0	0	0	-	0	0	0	0	0	2	-	1	0	0	0	0	0	0	0	2	0	0	0	2	0	0	0
37455264	TGCAGTTGTGCAGTGCCTTATTAATGGGAGAAATGGAAGCAGCAGAGGTTGAAGTCTAGTCAATCGTAT	19	A>G	0.902439	7.75021	0	0	-	0	0	0	0	0	0	0	0	0	0	0	0	0	0	0	0	0	0	0	0	0	0	0	0	0	0	0	0	0	0	0	0	0	0	0	0	2	0	2	-	0
37455281	TGCAGTTTCAAAAGTATCCATTATCTCCATCTGATCGTCATCGTTGGTGAGGTCCAAAACATTGGGAAG	57	A>G	0.902439	42.8606	0	0	0	0	0	2	0	0	0	0	0	1	0	0	0	0	2	2	0	0	-	1	1	1	2	0	1	0	1	0	0	0	-	0	0	-	0	0	0	0	0	0	0	0
37458000	TGCAGGAATATGAGGAATTGTGTGGAACCTCCTAAAGAGCCTGAGGTGCGAAGAAATGGAGCTTTGTTT	43	A>G	0.902439	2.33976	0	0	0	0	0	0	0	0	0	0	0	0	-	0	0	0	0	0	0	0	0	0	0	0	0	0	0	0	0	0	0	0	0	0	0	-	0	0	0	0	0	0	0	0
37459370	TGCAGCACTCTTTATGACATGGTAACCACGCCATTTCACTCTCTTGCTGAGACCAGCACCTGGCCCATT	28	C>G	0.902439	82	0	0	0	0	0	0	0	0	0	0	0	0	0	0	0	0	0	0	0	0	0	0	0	0	0	0	-	0	0	0	0	0	0	0	0	0	0	0	0	0	0	0	0	0
37450496	TGCAGCCGATCTCACCCCTCTCGCCGCCCGATACAACGCGCCGGTGCCAAGCCCTGCCGCCACGCTATT	45	G>A	0.903614	16.5594	0	0	0	0	0	0	0	0	0	0	0	0	0	0	0	0	0	0	0	0	0	0	0	0	0	0	0	0	0	0	0	0	0	0	2	0	0	2	0	2	0	0	0	0
37456901	TGCAGGCTGGTTTGCCTCTCGAAGGATATGTCTCCATCTAATATCAGCTCCCTGAGAAGTAATATTTTT	15	C>G	0.903614	28.4047	0	0	-	0	0	0	0	0	0	0	0	0	0	0	0	0	0	0	0	0	0	0	0	0	0	0	0	0	0	-	0	0	0	0	0	0	0	0	0	0	1	0	0	0
37457057	TGCAGTGAACTTCCCTGTATATGAAATCTTTGCCTGTCTACACTGTTGCAACAAAAAATGCACCGAGTC	63	C>T	0.903614	7.89076	0	0	1	0	0	0	0	0	0	0	0	0	0	0	0	0	0	0	0	0	0	0	0	0	0	0	0	0	0	0	0	0	0	0	0	0	0	0	0	2	2	2	2	0
37457083	TGCAGTGGAAAGAGTATTAGTGGGCTCTGTCTTTAACAAGGATACAAACTTCAAGCTGCAATAGTACGC	52	A>G	0.903614	28.4047	0	0	0	0	0	0	0	0	0	0	0	0	0	0	0	0	-	0	0	0	0	0	0	0	0	0	0	0	0	0	2	0	0	0	0	2	0	0	0	0	0	0	0	2
37457559	TGCAGTAGCTGAAGGATGAAAATGCTGGGCTGATAGTTCGGTTTGGACCCG	31	G>T	0.903614	2.3987	0	2	0	2	0	0	0	0	0	0	1	0	2	2	0	0	0	2	0	2	0	0	0	0	0	2	0	0	2	0	2	0	0	0	0	2	0	0	0	0	0	2	0	0
37457584	TGCAGTGCCAACTCCGACACCGCCGTTCCTCTGGAAAACCAATTCCG	28	C>A	0.903614	61.625	0	0	0	2	0	0	0	0	1	1	1	1	0	-	0	1	0	1	1	0	0	0	0	0	0	0	0	0	0	0	0	0	0	0	0	0	0	0	0	0	0	0	0	0
37458873	TGCAGAAAAAATGGCAAAAGAAACGATCAATGAAGATTGTTGATATGCCG	30	T>C	0.903614	2.3987	0	0	0	0	0	0	0	0	0	0	0	0	0	0	0	0	0	0	0	0	0	0	0	0	0	0	0	0	0	2	0	-	0	0	0	0	0	0	0	2	0	0	0	0
37459081	TGCAGTAAGCGATACTCGTATTAATATGTAAGGTAACAAACTAGTTCTAGCCCGTTGGAAGATTCAAGA	39	A>T	0.903614	83	0	0	0	0	0	0	0	0	0	0	0	0	0	0	0	0	0	0	0	0	0	0	0	0	0	0	0	-	0	0	0	0	0	0	0	0	0	0	0	0	0	0	0	0
37459883	TGCAGCTCTGTAAGGTTTGGAATTTTTGTAGGAACATTTTTGTGTTGGATAACCTAAAAAAAATTGTAG	45	T>G	0.903614	0.0832306	0	0	0	0	0	0	0	2	2	0	0	0	-	0	0	2	-	0	0	0	0	0	0	0	0	2	0	0	0	0	1	0	0	0	0	0	0	0	2	0	0	0	2	0
37454226	TGCAGATGCTCACATTCAATCTGAAAACCATTATTGGAGCCGCACTATAGCAGCCCAGCCCAGAATACC	27	C>T	0.904762	2.45776	0	0	0	0	0	0	0	0	0	0	2	0	0	0	0	0	0	2	0	0	0	0	0	0	0	0	0	0	0	0	0	0	0	0	0	0	0	0	0	0	2	0	0	2
37454657	TGCAGCTTGGCAACCAATATGTGGTTCAGTCCCAAAATTTTGTGATCAAGTAACAGGAGCTTTAATTGC	30	C>T	0.904762	0.0908934	0	0	0	0	0	2	2	2	0	0	0	0	0	0	0	0	0	0	0	0	0	0	0	0	0	0	0	2	-	0	0	0	0	0	0	0	0	0	0	0	0	0	0	0
37455920	TGCAGCGAAGTTAGGGTTCCCAAGGAAGGGGGCAACCGTCCG	29	G>A	0.904762	0.0908934	1	0	0	0	2	2	0	0	0	0	0	0	0	0	0	0	0	0	0	0	0	2	2	2	2	2	2	0	2	2	0	0	0	0	0	0	0	0	0	2	0	0	0	0
37457562	TGCAGTATCGTATTAGAATTTCACTACCGTCCTCACTGGTCCG	20	T>G	0.904762	2.45776	0	2	0	2	0	0	0	0	0	0	0	0	0	0	0	2	0	0	2	0	0	1	1	0	0	2	2	0	2	2	0	0	0	0	0	0	0	0	0	-	0	0	0	0
37457605	TGCAGTTTAAAACCATGACAGAATATATAGTTTTTGTATATTTAAATGCACCG	48	C>T	0.904762	2.45776	0	0	0	0	0	0	0	2	0	0	0	2	2	1	2	2	1	0	0	0	0	0	0	0	0	0	0	0	0	0	0	0	0	0	0	0	2	0	0	0	2	0	0	0
37459016	TGCAGAAGCTGGAACCGCTCGGCGGAGCGCCTGGCCTTGAAGTAGGCGGTTTCCGCCGTATCGAAAGGC	14	C>A	0.904762	2.45776	2	2	0	0	2	2	0	0	0	0	2	0	0	0	0	0	0	2	2	0	0	2	2	0	0	0	0	0	2	0	0	0	0	0	0	2	0	0	0	0	0	0	1	0
37452997	TGCAGGAATTTGCTTGACTTCAAAATTATAATATGGGGCAAGCCG	19	T>C	0.905882	0.0987862	0	0	0	0	0	2	0	2	0	2	0	0	2	2	2	0	2	0	0	0	1	0	2	2	2	0	2	0	0	0	0	0	0	0	0	0	0	0	0	0	0	0	2	0
37453948	TGCAGAACTGTACTTCAAGGATTCTGCCAATTCCATACATCAAAAAAGAATATAGTCATGGGCTCATGG	42	A>C	0.905882	2.51692	0	0	2	0	0	2	0	0	2	2	2	0	0	0	0	0	0	2	0	0	0	0	0	0	0	0	0	0	0	0	0	0	0	1	0	0	0	2	0	0	0	0	0	0
37454693	TGCAGGACCTAAAGTGGCCCTCACATACACACCAATTTCTTTCTCCACTTGCTAGTATAAACACTGATG	38	C>A	0.905882	0.0987862	2	0	0	2	0	2	0	0	0	2	1	0	0	0	0	0	0	2	0	2	0	0	0	0	0	0	0	0	0	0	0	0	0	0	2	0	0	0	0	0	0	0	2	0
37454726	TGCAGGATGAAAAAGGCACCACAAGCTTTAACATGGACATGAAACACATAAAACGAAACTGGTCCATGA	48	T>C	0.905882	0.0987862	0	2	0	0	0	0	0	0	0	2	0	0	0	0	0	0	0	0	2	2	0	2	2	0	0	0	0	0	0	0	0	0	0	0	0	0	0	0	0	2	0	2	0	2
37455164	TGCAGTGTGGACGACGGACGGGAGCGAGCTGAACAACAAAGGACGGCGACGTTGGAAGGAAGAAGGTCA	61	G>A	0.905882	17.0638	0	0	0	0	0	0	0	0	0	0	0	0	0	0	0	0	0	0	0	0	2	0	2	0	0	0	0	0	0	0	1	0	0	0	0	0	0	0	0	0	0	0	0	0
37456525	TGCAGAGTCGGTTACGGATTTCCCGGGTTACGGAGAGGAAACTATTTCCAATTTGAACAAGATAGCGTT	32	G>A	0.905882	2.51692	0	0	0	0	0	0	0	0	0	0	0	0	0	0	0	0	0	0	0	0	0	0	2	0	0	0	0	0	0	0	0	0	0	0	0	0	0	0	0	0	2	0	0	0
37459462	TGCAGTTCATATCAATTTCCATGGAAGAAGAGGGCTGAAACTGTTGTTGTTGTTGAGACTGAGTTTGTG	54	G>C	0.905882	2.51692	0	0	0	2	0	0	0	0	0	0	0	0	0	0	0	0	0	0	0	0	0	0	0	2	2	0	0	0	0	0	2	0	0	0	0	0	2	0	0	2	0	2	0	0
37459793	TGCAGGTACCTAGTGATCATCTCTATTTCGTATTAAATAGGGTGGACCCAAAACAGTTCCCCG	19	T>G	0.905882	2.51692	2	0	0	0	0	2	0	0	0	2	0	2	0	0	0	2	0	2	1	2	0	0	0	0	2	0	0	2	0	0	0	0	0	0	1	0	2	0	0	0	0	0	0	0
37459861	TGCAGATGCCTCTTCTAATTATTTCAACCAATCCAAAAACACCTCTATTAGATACGGCTGACTACAGAA	17	A>C	0.905882	0.917524	0	0	0	0	0	0	0	0	0	0	0	0	0	0	0	0	0	0	0	0	0	0	0	0	0	0	0	0	0	0	0	0	0	0	0	0	0	0	0	0	0	0	0	0
37460163	TGCAGCCAAAGATGCAGCAGTTATTGCATTCTTGCAGAAGTTGTCTTGCCAACAAAATCCACAACCGAG	48	C>G	0.905882	2.51692	0	0	0	0	0	0	0	0	0	2	0	0	0	0	0	0	0	0	0	0	0	0	0	0	0	0	0	2	0	0	0	0	0	0	0	0	0	0	0	0	0	0	0	0
100125108	TGCAGCGCGGCATCCTTTGGACGAGGTTGTCGCCGAAGTGGTTGAAGGCGATGGTGACCTGCATGCCGA	67	G>A	0.907407	9.29628	2	0	0	0	0	0	2	2	2	0	0	0	0	0	0	0	0	0	0	0	0	0	0	0	2	0	2	0	2	0	0	1	0	0	0	0	0	2	1	0	0	0	0	1
37456715	TGCAGCCTATAGCAGATAGAAATAAGGTCAAATTGACTTTATGGAAAGGGTCCTTATTATCTATTATGG	43	G>T	0.907407	9.29628	0	0	0	0	0	2	0	0	2	0	2	2	2	2	0	1	1	1	2	2	0	-	0	0	0	-	0	0	0	0	0	0	0	0	0	-	0	0	2	0	0	0	-	0
37450567	TGCAGCGGCCCCCGGAGCAACTCAACCCCCAACTGCTGCACCCCATCCTCCTCCACAGCAAGAACCACA	53	C>T	0.908537	32.8679	0	0	0	0	0	0	0	0	0	0	0	0	0	0	0	0	0	0	0	0	0	0	0	0	0	0	0	0	0	0	0	0	0	0	0	0	0	-	0	0	0	0	0	0
37455226	TGCAGTTCTGCCAATGTAAGCCGTTACTCTACCCAAGTGGCAACCGGCAGGAAATTGTGCGATATTTTT	54	T>G	0.908537	19.3963	-	0	0	0	0	0	0	0	0	0	-	0	0	0	0	0	0	0	0	0	0	0	0	0	0	2	2	0	-	0	0	0	0	0	0	0	0	0	0	0	0	0	0	0
37457932	TGCAGCGGTGGGAGATGGCAAGACCTGGCCTTGCAGTTTTGCTGCGACCGAGGCGTCAGTGGCGGCGGC	68	C>T	0.908537	3.04939	2	0	0	0	0	0	0	0	0	0	0	0	0	0	0	0	0	0	0	0	0	0	0	0	0	0	0	0	0	0	0	0	0	0	0	0	0	0	0	0	2	0	2	1
37459962	TGCAGCTACTTCACCTGCACCCTCACCCAAGAGAAGGAAGATCAACAACAACAACAGTTCCAACACTAG	59	C>A	0.908537	9.45676	1	0	2	0	2	2	0	0	0	0	0	0	0	-	0	0	-	0	0	0	2	1	2	0	0	2	2	2	2	1	0	0	0	0	0	0	0	0	0	0	0	0	0	0
37450682	TGCAGCTGCATCTGAACAAAATCCTGAACCGTCTCTGGGCCCTCAATAATGCAAAAGTTACTGATCACA	63	A>C	0.909639	3.11796	0	0	0	0	0	0	0	0	0	2	2	0	0	0	0	0	0	2	0	2	0	0	0	0	0	0	0	0	0	0	0	1	0	0	0	0	0	2	2	0	0	0	0	-
37452901	TGCAGCGAAGTTAGGGTTCCCAAGGAAGGGGGCAACCGTCCGGTGAAGTGGTTGCCG	29	G>A	0.909639	3.11796	1	0	0	0	2	2	0	0	0	0	0	0	0	0	0	0	0	0	0	0	0	2	2	2	2	0	2	0	2	1	0	0	0	0	0	0	0	0	0	2	0	0	0	0
37454274	TGCAGCAACAGAACATACAAATCTACTTCGAGTTCATTTCTGTTCTGGGAATTTCACTTATTAAGCTTC	35	A>G	0.909639	3.11796	0	0	0	0	0	0	0	0	0	0	0	0	0	0	0	0	0	0	0	0	0	0	0	0	0	0	0	0	0	0	0	0	0	0	0	0	0	0	0	2	0	0	0	0
37454600	TGCAGCTGAATCATCACCTGTGCCTTTAATGTTGAAAAGTAGTGAGCTGATAGTGATCTTACAGACAAA	46	C>A	0.909639	9.61724	0	0	0	0	0	0	0	0	0	0	0	0	0	0	0	0	0	0	0	0	1	2	0	0	0	2	0	0	0	0	0	0	0	0	2	0	1	2	0	2	0	0	0	0
37454625	TGCAGCTGGGGGCAGTCCTCAACTTAGTTTTAAGGTTTGAGAATGGAGAATAATAAAACTCCTTTTATT	54	A>C	0.909639	0.819043	0	0	0	0	0	0	0	0	0	0	0	0	0	0	0	0	0	0	0	0	0	0	0	0	0	0	0	0	0	0	0	0	0	0	0	0	0	0	0	0	2	2	0	0
37456668	TGCAGCAGTGTTACCCAACAAATAGAACAATGCAGCTAACCACACAAACAAAACAGCATACCCCAAGAA	30	T>C	0.909639	33.3154	0	0	0	2	0	0	2	0	0	1	0	0	0	0	2	0	0	2	0	0	0	0	0	0	0	0	0	0	0	0	0	0	0	0	0	0	0	0	0	0	0	1	0	1
37458585	TGCAGATGAGTTTTGTTTTAGGAGTAGGGCTGTCTCTTGTTGTTGGAGTTGGATTGTACTTTGGAGCTG	40	T>C	0.909639	3.11796	0	0	0	0	0	0	0	0	0	0	2	0	0	0	2	2	0	2	2	0	0	0	0	0	0	0	0	1	0	0	0	0	-	0	0	0	0	0	0	0	2	0	2	2
37449873	TGCAGAATGCTATGGTTTTCCAAATTTATGCAGTTCTCTCGAGGGCATTTAGCACATCTGTTTCTTCTA	22	A>G	0.910714	0.196499	0	0	0	2	0	0	2	2	0	0	0	0	0	-	0	0	0	0	0	0	1	0	2	2	2	2	2	2	0	0	0	0	0	0	0	0	0	0	0	0	0	0	0	0
37450352	TGCAGCAGCAGTGGTGGGTGGGGGTGCCACGGCCCACATGGCTGTTGCAGGTAGCAAATTGGAAGGCCG	7	G>A	0.910714	9.77772	0	0	0	0	0	0	0	0	0	0	1	0	0	0	0	0	0	2	0	0	1	0	0	2	2	0	2	0	2	-	0	2	1	2	0	0	0	0	0	0	0	0	0	2
37450929	TGCAGGCGCTCATACCATAGGCCAGACAGAGTGCAGATTCTTCGGTTACCGCTTATACAATTTCACCAC	21	C>T	0.910714	3.18661	0	2	0	0	0	0	0	0	0	0	0	0	0	0	0	0	0	0	0	0	1	0	0	2	0	0	0	0	0	0	0	0	0	0	0	0	2	0	0	0	2	2	0	2
37451289	TGCAGTCAGCGTGGAGCCGTGGACTCTAAAGCGCTGCGTAAGTTAATATGTGAAATCTTTGACTAATAA	37	G>A	0.910714	51.157	0	0	0	0	0	0	0	0	0	0	0	0	0	0	0	0	0	0	0	0	-	0	0	0	0	0	0	0	0	0	2	0	0	0	0	0	0	0	0	0	0	0	0	0
37454031	TGCAGACATGAATTTACTGCCGACCATCAATGATGAATAAATGTAGTACCAAACAAAGTGACAATTACC	31	G>A	0.910714	72.1521	0	0	0	0	0	0	1	2	0	0	0	0	0	0	0	0	-	0	0	0	1	0	1	0	0	1	0	1	1	0	0	0	0	0	0	0	0	0	0	0	0	0	0	0
37454881	TGCAGGTATCTTTCAGTAAGCTCGATCGTGATGCTTTGTGTGGCATGATTAACATGCATCCTCTCCTCT	42	G>A	0.910714	9.77772	0	0	0	0	0	0	0	0	0	0	0	0	0	-	0	0	0	0	0	0	0	0	0	2	0	0	0	2	0	0	0	0	0	0	0	0	0	0	0	0	0	0	0	0
37454996	TGCAGTAGTCACCTCAAACCCTAACATAGCACGTGAAATCTTGAACTCACCCCATTTTTCCAACCGTCC	10	A>T	0.910714	9.77772	0	0	0	2	0	2	0	0	2	0	1	0	0	0	0	0	0	0	0	2	0	0	0	0	0	0	0	0	0	0	0	0	0	0	0	0	0	0	0	0	1	0	2	0
37455839	TGCAGATTCCTTTGAAGAAACGATATTGAACTGGCCG	10	T>C	0.910714	19.9698	0	0	0	0	0	0	2	0	0	0	0	0	0	0	0	0	-	0	0	0	0	0	2	0	0	0	0	1	0	2	0	0	0	0	0	0	0	0	0	0	0	0	0	2
37460164	TGCAGCCTGTAACTTTTGTGGCGGTGATGGGAGAGCCAATTGGCAGCGAGGTAGATTTAGCATGCCGAG	54	A>C	0.910714	0.807382	0	0	0	0	0	0	0	0	0	0	0	0	0	0	0	0	0	0	0	0	0	0	0	0	0	0	0	0	0	0	0	0	0	0	0	0	0	0	0	0	0	0	0	0
37450181	TGCAGATTCGCTTTAGCAATAAACTAATGTAAATTTAATGGTTCCCAACGGGTCTTGATCGAATAATAA	34	T>C	0.911765	0.207955	0	2	0	0	0	2	2	2	2	0	2	0	1	2	2	0	2	0	0	0	2	0	0	2	2	0	0	0	0	0	0	0	0	0	0	0	0	0	0	0	0	0	0	0
37450356	TGCAGCAGCATTTCATATTGCTTTTGTTATTTTTGTATTAATCCCAAATGAAAGACAATGCACACACAT	52	A>G	0.911765	0.207955	0	0	0	0	0	0	0	2	2	0	0	0	2	2	0	2	2	0	0	2	0	2	0	2	2	0	0	0	0	1	0	0	0	0	0	0	0	0	0	0	0	0	0	0
37452996	TGCAGGAATGTTGTTGAAGTTGCAAACTATCACCG	6	A>G	0.911765	0.207955	0	0	0	0	0	0	0	2	0	0	0	2	0	0	2	0	0	0	2	0	0	0	0	0	0	0	0	0	0	0	1	0	0	0	0	0	2	0	2	0	2	0	0	2
37454045	TGCAGACCTTGGGTAATTGTCATGCATCTAATTTTTCTTAGTTCTCAAGGGAGTCATTCTTCAGTACTT	63	G>C	0.911765	0.207955	0	2	0	0	2	2	0	0	0	0	0	0	0	0	0	0	0	0	0	0	0	0	2	2	0	2	2	2	0	0	0	0	0	0	0	0	0	0	0	1	0	0	0	0
37454593	TGCAGCTCTGCCAGCCTTTCTGCCCATTCTCGTTCCCTTGCAAGTGCAGCCATTTTACGCTGAACACAT	58	G>A	0.911765	0.207955	0	2	0	0	2	2	2	2	0	0	0	0	0	0	0	0	2	0	0	0	1	0	0	2	2	2	2	0	2	2	0	0	0	0	0	0	0	0	0	2	0	0	0	0
37454992	TGCAGTAGCCAAAACATGCTATTGGGAACTTCATGCAGTAATCAAAATCTGGACAACAACCAACAAGTA	42	C>G	0.911765	0.207955	0	0	0	2	0	0	0	0	0	0	0	0	0	0	0	0	0	0	0	0	0	0	0	0	0	0	0	0	0	0	0	2	0	0	0	0	0	2	1	0	0	2	0	2
37455246	TGCAGTTGCCTTTGAACATTTTGATGTTGCTTCTTGTTAACCGTACTGACATTGCCACTTGTATCAGCT	26	T>C	0.911765	3.25534	0	0	0	0	0	0	0	0	0	0	0	0	0	0	0	0	0	0	0	0	0	0	0	0	0	0	0	0	0	0	0	0	0	0	0	0	0	0	0	0	0	0	0	0
37455249	TGCAGTTGCTCCAGTGCCAGAGGAAAATAAGGAGGGGGAGGATGTAGCACAAGGAGATGTTAAGGTCAA	48	A>C	0.911765	3.25534	0	0	0	0	0	2	2	2	0	0	2	0	0	0	0	0	0	0	0	0	1	0	0	0	0	0	0	2	0	0	0	0	0	0	0	0	0	0	0	0	1	2	0	0
37456575	TGCAGATTAACGTCACCGTTGCCCCGATCGGCGTCTCGCGCCCGTTGAGGCCAACGCTTTCGTATCGAG	22	C>T	0.911765	3.25534	2	0	2	1	1	2	2	2	2	0	2	0	0	0	0	0	0	2	0	0	0	0	0	0	0	0	2	0	0	0	0	0	0	0	0	2	2	0	0	0	0	0	0	0
37456890	TGCAGGCTAGTACATGGCTAAGAACATGCCTTTAACACACAAACCAAAACAACCATATTGTAGTGCAAT	7	T>C	0.911765	0.207955	0	2	0	0	0	0	0	0	0	0	0	2	0	0	0	0	0	0	0	2	2	0	2	0	0	0	2	0	2	0	0	0	1	2	2	0	0	2	0	0	0	0	0	0
37458525	TGCAGAAAGTGCAGATCCCCACCAGACGTATAAATGCAACCCAATGCATTCAATCCACCGTTCGACTAT	43	A>G	0.911765	9.93819	2	0	0	0	0	0	0	2	0	0	1	0	0	0	0	0	0	2	0	2	0	0	0	0	0	0	0	0	0	0	0	0	2	2	1	2	2	2	1	0	0	0	0	0
37459026	TGCAGAATGCGAATCAATTGTGGACGGTAGAGATAGAGAGAACGCGCGCTTTAGGTCTTCCGTGGAGAA	56	C>A	0.911765	0.796046	0	0	0	0	0	0	0	0	0	0	0	0	0	0	0	0	0	0	0	0	0	0	2	2	2	2	2	2	2	0	0	0	0	0	2	0	0	0	0	0	0	0	0	0
37459358	TGCAGATTTGCTCCATCCAAATTGTGCTTTTATTTACTCACAACTTGAGTGTATGTATGTTACTCATGT	47	A>G	0.911765	3.25534	0	2	0	0	0	0	2	2	0	0	0	0	2	2	2	2	1	0	0	0	0	0	0	0	0	0	0	0	0	0	0	1	2	2	0	0	0	0	0	0	2	0	0	0
37459442	TGCAGGTTCCGCAGAGAAGCCACCATGTCATTGACGGAGCTTCTCGTCATCGGCGACATAGGCGGCGAC	5	G>A	0.911765	3.25534	0	2	0	2	0	2	2	2	2	0	0	0	0	0	0	0	0	0	0	0	0	0	0	0	0	0	0	0	0	0	0	1	2	0	2	2	0	1	0	2	0	0	0	0
37459445	TGCAGTAACTATAAGTAACTAGACCTTCCATTATAGGGTGTAGTAACTATGTGATAGCTGCCTGCATAC	34	A>T	0.911765	3.25534	0	0	2	0	0	0	0	0	0	0	0	0	0	0	0	0	0	0	0	0	0	2	0	0	0	2	0	0	2	2	0	1	2	2	0	0	0	0	0	0	0	0	0	0
37456901	TGCAGGCTGGTTTGCCTCTCGAAGGATATGTCTCCATCTAATATCAGCTCCCTGAGAAGTAATATTTTT	67	T>A	0.91358	11.3613	0	0	1	0	0	0	0	0	0	0	0	0	0	0	0	0	0	0	0	0	0	2	0	2	2	2	0	0	0	1	0	0	0	0	0	0	0	0	2	0	1	0	2	0
37459345	TGCAGAGTTGAACATCAATCTATGGCCTTTCTCGCGGAGCAGGTCCGCTGGGAATTCGGGCACCCGACC	33	G>T	0.91358	0.724799	2	2	0	0	2	2	0	0	0	0	0	0	0	0	0	0	0	0	0	0	0	2	0	2	2	0	0	0	0	0	0	0	0	0	0	2	0	0	2	0	0	2	0	0
37454367	TGCAGCAGCTTTGATGGCTGGTCTTGCACCCAAAACCAAGGTAACCTAACATTTACTCATGCTCCTTTT	12	G>A	0.914634	11.5459	2	0	2	0	2	2	0	0	1	2	0	0	0	0	0	0	0	0	0	0	1	0	2	1	0	0	-	2	0	2	0	0	0	0	0	0	0	0	-	0	0	0	0	0
37454461	TGCAGCCCAAAGAGGAATCCAGAGAAAAAGAATGGATGTATAAATTTGTATCAACCCATATTAGAATAT	32	T>A	0.914634	82	0	0	0	0	0	0	0	0	0	0	0	0	0	0	0	0	0	0	0	0	0	0	0	0	0	0	0	0	0	0	0	0	0	0	0	0	0	0	0	0	0	0	0	0
37454845	TGCAGGGGGAGATCCTGGGGCTCAAACAGCCAGACATCCTGTTAGAACTAATATGAAAGGGAGACTAAG	62	G>A	0.914634	82	0	0	0	0	0	0	0	0	0	0	-	0	0	0	0	0	0	0	0	0	0	0	0	0	0	0	0	0	0	0	0	0	0	0	0	0	0	0	0	0	0	0	0	0
37455316	TGCAGTTTTGGCGCGAGGAAGAGAAGCACACAGTGGAGCCTCGAACCCGAGGAACGCGCGGCGGAGACA	6	T>C	0.914634	3.93451	0	0	0	0	0	0	0	0	0	0	0	0	0	0	0	0	0	0	0	0	0	0	0	0	0	0	0	0	0	0	0	0	0	0	0	0	0	0	0	0	0	0	0	0
37456680	TGCAGCATTAAACAGAAGACAAACATATTAAGCAGCTTTTAGTAAAAAGAGACGGGGGGAAGGTGGTAG	41	G>A	0.914634	0.323984	0	0	0	2	2	2	0	0	2	0	0	2	2	2	2	0	0	2	1	2	0	-	2	0	2	0	0	0	0	0	0	0	0	0	0	0	0	0	0	0	0	0	0	0
37458518	TGCAGAAAATAAAAGTAAGGGACAGTTATAATTTATTTTTGGCATAGTGCTATTATTTTCCTTTTCTCT	15	T>C	0.914634	38.7712	0	0	0	-	0	0	0	2	0	-	-	1	0	0	0	2	0	1	1	1	0	0	0	1	2	2	0	0	0	0	0	0	0	0	0	0	0	0	0	0	0	0	0	0
37458742	TGCAGTACAATAGAAATTATTGTTTCGTCCGACTGTCCGACCTATGCCGTAATCTTCGTTTTGAGAACA	17	T>C	0.914634	82	0	0	0	0	0	0	0	0	0	0	0	0	0	0	0	0	0	0	0	0	0	-	-	0	0	0	0	0	0	0	0	0	0	0	0	0	0	0	0	0	0	0	0	0
37459191	TGCAGTGTAGCATCTGTTATTAAATTTTTGTTTTTATTTTTATGAAAAAGGATAAATGGCATGCTTGTC	49	G>T	0.914634	11.5459	1	0	0	0	2	2	0	0	0	0	0	0	0	0	0	0	0	0	0	0	0	0	0	0	0	2	1	0	2	2	0	-	0	0	0	0	0	0	0	0	1	0	0	0
37449923	TGCAGACCAATTATCCTAATGATTTTGATGCTGGTTGAATTCAATTTACAAGTTGTGTTGGGTCCCAAC	26	G>C	0.915663	0.70412	0	2	2	0	0	0	2	2	0	2	0	0	0	0	0	0	0	0	0	0	0	0	0	0	0	0	0	0	0	-	0	0	0	0	0	0	0	0	2	0	0	0	0	2
37450346	TGCAGCAGCAATCTCTCACTGCGTACACGCCCATGGTGTTTATTTACAGTACACGTGTCATTTACCAAC	19	T>A	0.915663	0.33901	2	0	0	0	2	2	0	0	0	0	0	0	0	0	0	0	0	0	0	0	2	0	2	0	0	0	0	0	2	2	0	0	0	0	0	2	0	0	0	0	0	0	0	2
37453938	TGCAGAAGCAGCAAAACTAACTATATAGACAAACTCTCATATGTATACTGAAACAATTGAAAGTGCCAA	64	G>A	0.915663	0.33901	0	0	0	0	0	0	0	0	0	0	0	0	0	0	0	0	0	0	0	0	0	0	0	0	0	0	0	2	0	0	0	0	0	0	0	2	0	0	0	2	0	0	0	0
37454526	TGCAGCGCGGGAGCTTATGAATTCTATTTTTGATTTTGAAATTCACTTACTTTTGATCATGTCTCATCT	6	G>A	0.915663	39.2841	0	0	0	0	0	0	0	0	0	0	0	0	0	0	0	0	0	0	0	0	0	0	0	0	0	0	0	0	0	-	0	0	0	0	0	0	-	0	0	0	0	0	2	2
37455925	TGCAGCGCCGTCAGGGCTTCCTGCATGTAATACGGAGAGTAATCGCCG	8	C>A	0.915663	11.7305	0	0	0	2	2	2	0	0	0	2	0	0	0	0	0	0	0	0	0	0	0	0	0	0	0	2	0	2	2	0	0	0	0	0	0	0	0	0	0	0	0	0	0	0
37455960	TGCAGCTGCTGGAGCTCCCCGAAGCTCGCCGGAACCTCGCCG	25	T>C	0.915663	59.1218	0	0	0	0	0	0	0	0	0	0	0	0	0	0	0	0	0	0	0	0	0	0	0	0	0	0	0	0	0	0	0	0	0	0	0	0	0	0	0	0	0	0	0	0
37456750	TGCAGCGGGTGGGAAGTGTAAAGCAGAAAGTAAAGTAAAGTAGCGGATAATGAGCAATGTGATCGTGAA	37	A>G	0.915663	4.01445	0	0	0	0	0	2	0	0	0	2	0	0	0	0	2	2	1	0	0	0	0	0	0	0	0	0	0	0	0	0	0	0	0	0	2	0	0	2	0	0	0	2	0	1
37457425	TGCAGCAAATTTGGGAAAATCCCAACTGCACCAAATCCG	11	T>G	0.915663	23.487	0	0	0	0	0	0	0	0	0	0	0	0	0	0	0	0	0	0	0	0	0	0	0	0	0	0	0	0	0	0	0	0	-	0	0	0	0	2	0	0	0	0	0	0
37457697	TGCAGAAAGACCGTACAAAACATCAAAGACGTGATCGACATACCCAAGCCCAAGCCCAAGCCCAGAAAA	36	G>T	0.915663	39.2841	0	0	0	0	0	0	0	0	0	0	0	0	0	0	0	0	0	0	0	0	0	0	0	0	0	0	0	0	0	0	0	0	0	0	0	2	0	0	0	0	0	0	0	0
37459100	TGCAGCCGCACGCCACTCAGCTCCGACCGCCGTCTTCTTTGCCGTCGATGAGTTGTTCAAAGTGGAAGA	41	C>T	0.915663	4.01445	0	0	0	0	0	0	0	0	0	0	0	2	1	1	2	0	0	2	2	0	0	0	0	0	0	0	0	0	0	0	0	0	0	0	0	0	0	0	0	0	0	0	0	0
37449684	TGCAGCGTTTCCCCTCCCGAATAGCCCAAATAACCCATGTTCAGGTCAACATCATCTTCATTATGCACA	13	C>T	0.916667	11.915	1	0	0	2	0	0	0	0	2	1	0	0	0	0	0	0	0	0	0	0	-	0	0	0	0	0	0	0	0	0	0	0	0	0	0	0	0	0	0	2	2	0	0	0
37449874	TGCAGAATGCTCCTCTGACAGAGCAGCAACAAGCGGCGATTATCTCCCTTTCTCATGCCGTTTCGGAGC	44	T>G	0.916667	11.915	0	0	0	0	0	0	0	0	0	0	0	0	0	0	0	0	0	0	0	0	0	1	1	0	2	2	2	0	2	1	0	0	-	0	2	0	2	0	0	0	0	0	0	0
37450787	TGCAGGACATGTTTGGCCAAGGTTACTCGCCCTGCAAAGGAGAGGTTTCTAGATTTCCAAGTGCTCAGA	7	C>T	0.916667	4.09445	0	2	0	0	0	0	2	2	0	0	2	0	0	0	0	0	0	2	0	2	0	0	0	0	0	0	0	0	0	0	0	0	0	2	2	0	1	0	0	0	0	2	0	2
37451203	TGCAGTACTTATGGATAATGTCAAATACAACCGCTGAGAGTGGCATAAGTTTCTGTAAGTAGCTGGTCT	68	T>A	0.916667	23.8158	0	0	0	0	0	0	0	0	0	0	0	0	0	0	0	0	0	0	0	0	0	0	0	0	0	0	0	0	0	0	0	0	0	0	-	0	0	0	0	0	0	1	0	0
37451326	TGCAGTCGGTAAATAACATAAGTTAACGGTATAAGTTTCTTTGTTGAGATGAATTTGTTTTGTGCAGAA	31	T>A	0.916667	23.8158	1	2	2	0	0	0	0	0	0	0	1	0	1	1	2	0	0	0	0	2	0	0	0	0	0	0	0	0	0	0	0	0	0	0	2	0	0	0	0	2	0	0	0	0
37454159	TGCAGAGTTGCTGCGGCCCAAGGCGGAACGAAACTCGGAGGACGGGAGCGGCGGTTGCGTTCAGATCCG	9	G>A	0.916667	0.354191	0	0	0	2	0	2	0	2	0	0	-	0	0	0	2	0	0	0	0	0	1	2	0	0	0	2	0	0	0	0	0	0	0	0	2	0	2	2	0	0	0	0	0	0
37454536	TGCAGCGGCGGTTTTCGCTCTCGGAAGGTTTTTCTCTGTTTCGGGATTTGGATTTCGAGATTCGGAAAC	39	T>C	0.916667	0.354191	0	0	0	0	0	0	0	0	2	0	2	0	0	0	0	0	0	2	2	0	0	0	0	2	0	0	0	0	0	0	2	0	0	0	2	0	2	0	0	0	0	0	0	0
37458895	TGCAGCAACAAAGAAGCCAAATCAGATGATCATGAGACAGAGCACGAAACCG	7	A>G	0.916667	4.09445	0	2	0	0	0	0	0	0	0	0	0	0	0	0	0	2	0	0	0	0	0	0	0	0	0	0	2	0	0	0	2	2	0	0	0	0	0	0	0	0	0	0	0	0
37459706	TGCAGCTTTGGCCTTGATGAATTTCTTTGAACCG	30	A>T	0.916667	84	0	0	0	0	0	0	0	0	0	0	0	0	0	0	0	0	0	0	0	0	0	0	0	0	0	0	0	0	0	0	0	0	0	0	0	0	0	0	0	0	0	0	0	0
37460023	TGCAGCAAACCAGAAGCTTGGTATTAGTCTTAATAACAAAGTCAGCAGTGGCAAGCAGTCCAAAAAGCA	14	A>C	0.916667	0.354191	2	0	0	0	2	2	2	2	0	0	0	0	0	0	0	0	0	0	0	0	0	0	0	0	0	2	0	1	2	2	0	0	0	0	0	0	0	0	0	0	0	0	0	0
37460024	TGCAGCAAACCAGAAGCTTCGTATTGGTCTTAATAACAAAGTTAGCAGTGGCAAGCAGTCCAAAAAGCA	19	C>G	0.916667	0.354191	2	0	0	0	2	2	2	2	0	0	0	0	0	0	0	0	0	0	0	0	0	0	0	0	0	2	0	1	2	2	0	0	0	0	0	0	0	0	0	0	0	0	0	0
37460024	TGCAGCAAACCAGAAGCTTCGTATTGGTCTTAATAACAAAGTTAGCAGTGGCAAGCAGTCCAAAAAGCA	63	A>G	0.916667	0.354191	2	0	0	0	2	2	2	2	0	0	0	0	0	0	0	0	0	0	0	0	0	0	0	0	0	2	0	1	2	2	0	0	0	0	0	0	0	0	0	0	0	0	0	0
37450743	TGCAGCTTTCAAACCGATACAATTGGTAGCTTAATGATCAAATCATACACAAATCTTTATCATAATTCA	39	A>G	0.917647	4.1745	2	0	0	0	0	0	0	0	0	0	0	0	0	0	0	0	0	0	0	0	0	0	0	0	0	0	0	2	0	0	0	0	1	2	0	0	0	0	0	2	2	0	2	2
37450978	TGCAGGGATTTGCTTAGTAGTGAGTCTGAGTTGTTTCTTAGGCCAATGTTTCCTAAAGAATTTTAATAA	40	G>T	0.917647	0.369521	0	2	0	2	0	0	0	0	0	0	0	1	0	0	0	2	0	2	2	2	0	0	0	0	0	0	0	0	0	0	0	0	0	0	0	0	0	0	2	0	0	2	0	2
37451212	TGCAGTAGATGGATAACTCGTTACTTCATCAATAATGTGCAAAATTAAATTTTGTCATCTAGTGGATAG	8	A>C	0.917647	0.369521	0	0	1	2	0	0	0	0	2	0	0	0	0	0	0	0	0	0	2	0	0	0	0	0	0	0	0	0	0	0	0	0	0	0	0	0	0	0	0	0	0	0	0	0
37454019	TGCAGACAACGAAATTTAACTCTAGATTCGGTAACTGGACAATCGCTCTCCTAGTCAACGAAAATGGAT	23	A>G	0.917647	0.684583	0	0	0	0	0	0	0	0	0	0	0	0	0	0	0	0	0	0	0	0	0	2	2	2	0	2	2	2	0	0	0	2	2	2	0	0	0	2	0	0	0	0	0	2
37454195	TGCAGATCATGTGACCACTTAAGCGTTCTCATTTAATGGCTATGCCCAACTTCCATCCTCCTTATTCAA	21	A>T	0.917647	12.0995	2	0	0	0	0	2	0	2	0	0	0	0	2	1	0	2	1	2	2	1	0	0	0	0	0	0	0	0	0	0	0	0	0	0	0	0	0	0	0	0	0	0	0	0
37454462	TGCAGCCCCAAAAGCCCCAGCAAAAGCCCACCCTACCCCAAAGGCTGCGGCACCAGCGCCGAAACCATT	45	T>C	0.917647	0.684583	2	2	0	0	0	2	0	0	0	0	0	0	0	0	0	2	2	2	0	2	0	0	0	0	2	0	0	0	0	0	0	0	0	0	0	0	0	0	2	0	0	0	2	0
37454859	TGCAGGGTCATTTTCTCTTCCAGAATAACAGAGACAGGTTTCCTGTTTGTAATGGGTAGGGGACCATTG	36	G>C	0.917647	0.369521	0	2	2	0	2	2	0	0	0	0	2	0	0	0	0	2	0	0	0	0	1	0	0	2	0	0	0	0	0	0	0	0	0	0	0	0	0	0	0	0	0	2	0	0
37455266	TGCAGTTGTGTTCCAAAACTGCAACCTATACCCTCGCCTCCCAATGAGCGGACAATTCAACGCTATCAC	60	C>T	0.917647	4.1745	2	0	0	0	2	2	0	0	2	0	0	0	1	1	2	2	2	0	0	0	0	0	0	0	0	0	0	2	0	0	0	0	0	0	0	0	0	0	0	0	0	0	0	0
37456671	TGCAGCATAGTAGAATATCAAAATTTCTTATCGGTGAAGAAACGACATTGATCTCATGATGTTTGCAGT	59	T>C	0.917647	4.1745	2	0	0	0	0	0	0	0	2	2	0	0	2	1	2	0	2	0	0	0	0	0	0	0	0	0	0	0	0	0	0	0	0	0	0	0	0	0	0	0	2	0	2	0
37456899	TGCAGGCTGCAAGCTTCTCTGGCTCTGTATCAAATTGCAGCTATAACTCAGCTGAGGGGTCCACAGGAA	35	T>C	0.917647	40.3097	2	0	0	0	0	0	0	0	0	0	0	0	1	1	0	1	2	0	0	0	0	0	0	0	2	0	0	0	0	0	0	0	0	0	0	0	1	0	2	0	0	0	0	1
37456907	TGCAGGGAAGCTCAGCAAAAATTCAATTGAGTATGCTATAGAGTTAATAAAGAAAGTAAAAGCCGAGGT	12	C>T	0.917647	40.3097	0	0	0	2	0	0	0	0	0	0	2	1	0	0	0	2	0	1	0	0	0	0	0	0	0	0	0	0	0	0	0	0	0	0	0	0	0	0	0	0	0	0	0	0
37457076	TGCAGTGCCCCTTGTGCGGTCGAGTTGCTGTGCTTCTGCATTTATTTTACTTATTTATTATTTATATTT	50	T>G	0.917647	0.369521	1	2	0	0	2	2	2	2	0	2	0	0	0	0	0	0	0	0	0	0	0	0	0	0	0	0	0	0	0	0	0	0	0	0	0	0	0	0	0	0	0	0	0	0
37457133	TGCAGTTGAAAATAAAATGAGCAATCTACTAATCTTGATTTGAATTTTTGATAAGTAGCTTACAAATGA	57	G>A	0.917647	0.684583	0	0	0	0	2	2	2	2	0	0	0	0	0	0	0	0	2	2	0	2	0	0	0	0	0	0	0	0	0	0	0	2	2	2	0	0	0	2	0	0	0	0	0	0
37458416	TGCAGGATTTGGCTGGGGTACTTTCTCTGGTTCAGAGTCAGTCTTCCCCG	37	T>C	0.917647	0.369521	0	2	0	0	0	2	0	0	0	0	0	2	0	0	0	0	0	2	2	0	0	0	2	0	0	0	0	0	0	0	2	1	2	2	2	0	0	2	0	0	0	0	0	0
37458737	TGCAGTAAAATTCTCTCACCAATTCTGAACAATTAAATATTTTGCATATGTGCACTTGCAATAACTTCA	58	C>T	0.917647	0.369521	0	0	0	0	0	0	2	2	0	0	0	0	2	0	2	0	0	0	0	0	0	0	0	0	0	0	0	0	0	0	0	0	0	0	0	0	2	0	1	0	2	0	0	2
37450687	TGCAGCTGCGGCCAAGAGAGGAGGCAAAGCAGCAGCAGCAGCTGCTTCCTCAAAAGCGGTGACGGTGGC	37	G>C	0.919753	4.95332	0	0	0	0	0	0	0	0	0	-	-	0	0	0	0	0	0	0	0	0	0	-	0	0	0	0	0	0	0	0	0	0	0	0	0	0	0	0	2	0	0	0	0	0
37451163	TGCAGTAAATTTCTTTCATCATACTTCATTCTCACTTTGTTAGGCAGCTTGATTTCCCCCTTCCTGTTA	33	A>G	0.919753	13.9206	0	0	0	0	0	0	0	0	2	2	0	0	0	0	0	0	0	0	0	0	0	0	0	0	0	0	0	-	-	-	0	-	1	1	0	2	0	0	0	0	0	0	2	0
37451801	TGCAGGCTGAGCAGGAGCCATTGCTGTGATTTCATCAGACTGATCAGATACCCAATCACCGAGAAGATA	59	C>T	0.919753	13.9206	0	0	0	0	0	0	0	-	2	0	0	0	0	0	0	0	0	0	0	0	1	0	0	0	0	0	0	1	0	0	0	0	0	0	0	0	0	0	-	2	0	0	2	-
37455077	TGCAGTCTTGCATGCAATTGCTTCCATATATTGAACCTAGAGATCATTCTTTACTGTATAGGTGGTCAC	36	C>T	0.919753	0.518668	0	0	0	0	0	0	0	0	0	0	-	2	0	0	0	0	0	2	2	0	-	0	0	0	0	2	0	2	2	0	0	0	2	2	0	0	0	0	0	2	2	0	0	0
37457793	TGCAGATCATTGATTAAAACGACGTCAAACAATTCCCCCTGCAAACAAATATTATAAAACTAGAAATTG	23	G>A	0.919753	13.9206	0	0	0	2	0	0	0	0	0	0	0	0	0	0	0	2	0	0	0	0	-	0	0	0	0	0	0	0	0	0	2	0	0	0	0	0	1	0	0	2	0	2	0	2
37457894	TGCAGCCCAGGACGAGCTAGGGCTTTTGATGGTGATGAACTTGGTGTTCACGGAGGGGAAGTATAATGG	49	A>G	0.919753	0.518668	0	0	0	2	0	2	0	0	2	0	0	0	2	2	0	0	2	0	0	0	0	0	0	0	0	0	0	0	0	0	0	0	0	0	0	0	0	0	2	0	0	0	0	1
37460190	TGCAGGGAAGGAGATCTGATGGCTGGCTGGGGCTGGGCGCTGCTGTGTTAGGGAGGACCG	25	G>C	0.919753	27.4204	0	0	0	-	0	0	0	0	0	0	0	0	0	0	0	0	0	0	0	0	0	0	0	0	0	0	-	0	0	0	0	0	0	0	0	0	0	0	0	0	0	0	0	0
37449910	TGCAGACAGGATTGGGAGGGGGCTTTTGGATGAGATTTTGGATCCATTTCTTGAGTCTGAAGCAAGTAG	25	T>C	0.920732	5.04698	2	0	0	0	0	0	0	0	0	0	2	0	0	0	0	0	0	2	0	0	0	2	0	0	0	0	0	0	0	0	0	0	0	0	-	-	0	0	0	0	0	0	0	0
37454320	TGCAGCACATCGTGAGGCCTCGGCCCCACGAATAAAAACACATCCACCACACCAGCCTCAGCCATCCAA	10	C>T	0.920732	5.04698	0	0	1	0	0	0	0	0	0	0	2	0	0	0	2	0	0	2	2	0	0	0	0	0	1	0	2	0	0	0	0	0	0	0	2	-	0	0	0	2	2	0	0	0
37456610	TGCAGCAAACTTACGCAGCGAGTCCCCTGATGCAGCTTTGCTTATTAGTCTCTCTAGCAAGTTCCTCAG	16	A>C	0.920732	0.537982	0	0	0	2	0	2	0	2	0	0	0	0	0	0	0	0	0	0	0	0	-	0	0	-	-	0	2	2	0	0	0	0	0	0	0	0	0	0	0	0	0	0	0	0
37457160	TGCAGTTTCTAGTAGTCTGCGGCAGTAGGATTTTGTTTGTGATTTTGAGGGGATTGTGTGCTGGGAAGT	49	G>T	0.920732	14.1348	2	-	2	0	2	2	1	2	1	-	0	0	0	0	0	0	0	0	0	0	0	0	0	0	0	0	0	0	0	0	0	0	0	0	0	0	0	0	0	1	0	0	0	0
37450492	TGCAGCCCTCTGATTAAAAACAGCTAAGCAACATCAAACATAACCTATTAACTATATGGAGTTGCAGAA	63	G>C	0.921687	0.557422	0	0	0	0	0	0	0	0	0	0	0	0	0	0	0	0	0	0	0	0	0	0	0	0	0	0	0	0	0	0	0	0	0	0	0	0	2	2	0	2	0	-	0	0
37450504	TGCAGCCTAAATAAAAGATGAAATGAAATTATACCATAAATTTCTTAAAATATTGCTGGGGTTTAACTT	54	G>A	0.921687	0.557422	0	0	0	0	0	0	0	0	0	2	0	0	0	0	0	0	0	0	0	0	0	0	0	0	0	0	0	0	0	0	0	0	-	0	0	0	2	0	0	0	2	0	0	0
37453967	TGCAGAAGCCACGTCAGTAGGTAGAGCAACGGTATTAACAAAATCGTTAGGGTTATTAATTATGAAGAA	30	G>T	0.921687	5.14066	-	0	0	0	0	0	0	0	0	0	0	0	0	0	0	0	0	0	0	0	2	0	0	0	0	0	0	0	0	0	0	0	0	0	0	0	0	0	2	0	2	2	2	0
37459106	TGCAGCGAGTGTATATTGAAATTTCTTGTTGTTTCTGTAATAGGCTGTGCATCCCAGATTCACCGAGAT	27	G>C	0.921687	0.557422	0	0	0	0	0	0	0	0	0	0	0	0	0	0	0	0	0	0	0	0	0	0	0	0	0	0	0	0	0	0	0	0	0	0	0	0	0	0	0	0	2	2	0	1
37459452	TGCAGTCTCTCTTTAAGGAAGAGGGGGTTAACTCCTACGAACCAAAAAGAGCTGCGTTAGATTTTCAGA	42	C>T	0.921687	5.14066	0	0	1	0	0	2	0	0	0	0	0	0	0	0	0	0	0	0	0	0	0	0	0	0	0	2	0	2	0	0	2	0	0	0	0	0	0	0	0	0	0	0	0	0
37459703	TGCAGCCTTTGGCGGAGGTGAACTAACCGACGGAGAGGCCACATTACTCACCGCCG	34	G>A	0.921687	14.3489	0	0	0	0	0	0	0	0	0	0	1	0	0	0	0	0	0	2	0	0	0	0	0	0	0	0	0	0	-	0	0	0	0	0	0	0	0	0	0	2	0	0	0	2
37459954	TGCAGCACAAGTCTTTTGGACAAGATTTTTTTGCAATTTATCAAACTATATTATCTCTGTTGAAAGGGT	23	G>T	0.921687	69.7239	0	0	0	0	0	0	0	0	0	0	0	0	0	0	0	0	0	0	0	0	0	0	0	0	0	0	0	0	-	0	0	0	0	0	0	0	0	0	0	0	0	0	0	0
37449816	TGCAGAAGATGCTTGAAGTCTATAGGAGATGCACATAAAATTTGTTTGGTAATGTGTGGCAAAATAAGG	61	A>G	0.922619	0.576982	0	0	0	0	0	2	0	0	0	0	0	0	0	0	0	0	0	0	0	0	1	2	0	0	0	0	0	0	0	2	0	0	0	0	0	2	0	0	0	0	0	2	0	2
37450334	TGCAGCAGAAGATGACCTAGCAACTGGAAGAAGAGAGAGCGAATCAGGGAAGTTGAATATGGCAGAGGT	32	G>A	0.922619	0.576982	0	2	0	0	0	0	0	0	0	0	0	0	0	0	0	2	0	0	2	0	2	0	2	0	0	2	1	2	0	0	0	0	0	0	0	0	0	0	0	2	0	0	0	0
37451114	TGCAGGTTAGTAGAATAATTACCACGTCATTAGTTTCACTAGAATAATGAAGAATAAAATTAAACAGAA	67	A>C	0.922619	5.23438	0	0	0	0	0	0	0	0	2	0	0	0	0	0	0	0	0	0	0	0	0	0	0	0	0	0	0	2	0	2	1	0	0	0	0	0	0	0	0	0	0	0	-	2
37453925	TGCAGAAATTCGGAAACCAAATCCCCATTAATTTCTAATTGGGAGTAAGAAAGGAAAGAAACAATACTT	67	T>A	0.922619	0.590884	2	0	0	0	0	0	0	0	0	0	0	0	0	0	0	0	0	0	0	0	-	0	0	0	0	0	0	0	0	0	0	0	0	0	0	0	0	0	0	0	0	0	0	0
37454446	TGCAGCCACTAAGAAGGTTAAAAGAAAAAGGGGTAGGCCAAGGAAGTCTACAATTCCACCACATGAGCA	9	T>A	0.922619	14.5631	1	2	0	0	2	2	0	2	2	0	0	0	1	1	2	0	0	0	0	0	0	0	0	0	0	0	0	0	0	0	-	0	0	0	0	0	0	0	0	0	0	0	0	0
37454596	TGCAGCTCTTGGAGGAGTCATCAATAGGTGCTTTTAATTACTCAAATACAAAAGTTTTATGCATTTATC	55	T>C	0.922619	0.590884	0	0	0	0	2	2	2	2	0	2	0	0	0	0	2	0	0	0	0	0	0	0	0	0	2	0	0	0	0	-	2	0	0	0	0	0	0	0	0	0	0	0	0	2
37454969	TGCAGTACATTACAAAATTTACTCAACAATAACTTCCACCAAAATCAAGTGCCACTCAAAAAAAAAAAA	38	C>T	0.922619	5.23438	0	0	0	0	0	0	0	0	0	0	0	0	0	0	0	0	0	0	0	0	-	0	0	0	0	0	0	0	0	0	0	0	0	0	0	0	0	0	0	0	0	0	0	0
37455173	TGCAGTGTTTTGACCAGTAAAATTCCATTTGTAACGCCAAAATATAAACTATAAATACTCAATTTATTA	50	A>G	0.922619	0.576982	0	0	0	0	0	0	0	0	0	0	0	0	0	0	0	0	0	0	2	2	0	0	0	0	0	0	0	0	0	0	0	0	0	0	0	0	0	0	0	0	2	0	0	0
37456942	TGCAGGTAACAGAACTGCTACAGAGTCCTTCCAAGTGGATGAGTCAACAATAGCCATTGGATGCTGGAA	22	G>C	0.922619	14.5631	0	0	0	0	0	2	1	2	-	0	0	0	0	0	0	0	0	0	0	0	0	0	0	0	0	0	0	0	0	0	0	0	0	0	0	0	0	0	0	0	1	0	0	0
37457083	TGCAGTGGAAAGAGTATTAGTGGGCTCTGTCTTTAACAAGGATACAAACTTCAAGCTGCAATAGTACGC	15	A>T	0.922619	70.577	0	0	0	0	0	0	0	0	0	0	0	0	0	0	0	0	-	0	0	0	0	0	0	0	0	0	0	0	0	0	0	0	0	0	0	0	0	0	0	0	0	0	0	0
37457094	TGCAGTGGGGGAACCGGAAGCGGCTAAGGTGTATGAAGGTGCAGGTCAAGGATGACTCTTCCAACCCGA	64	C>T	0.922619	5.23438	0	2	2	0	0	2	0	2	0	0	0	0	1	1	0	2	2	0	2	0	0	0	0	0	0	0	0	0	0	0	2	0	0	0	0	0	0	0	0	0	0	0	0	2
37458413	TGCAGGAGATTGGGTTCTCGTACGAGGAAGCGGCGAATGTGTGTACGAGGTTGCCG	31	G>A	0.922619	0.576982	0	0	0	0	0	0	0	0	0	0	-	0	0	0	0	0	0	0	0	0	0	0	0	0	0	0	0	0	0	0	2	0	0	0	0	2	2	0	0	0	0	0	0	2
37450662	TGCAGCTCTTTAACCTATTAGGGTTTGTTCTTAGGGCATACATGCGTTTGTTGCTTGGTGGCACGTTGC	57	G>C	0.923529	47.8281	0	0	0	0	0	0	0	0	0	0	0	0	0	0	0	0	0	0	0	0	0	0	0	0	0	0	0	0	0	0	0	0	0	0	0	0	0	0	0	0	0	0	0	0
37450768	TGCAGGAAGAATTCCTCCCCAAATATTAGCAGGCTTCATTGAATAATAACATTAGGGAATAAGAATATC	31	G>A	0.923529	0.582782	0	0	0	0	0	0	0	2	0	0	0	0	0	0	0	0	0	0	0	0	0	0	0	0	0	0	0	0	0	0	0	0	0	0	2	0	2	2	0	0	0	0	0	0
37454568	TGCAGCTATTCATTCGTTGCCAAAAAAGGAAGCTATAATTTTTCAACGAGTCATTTAAAGCAACTACCA	54	T>C	0.923529	0.582782	2	0	0	0	2	2	0	0	2	2	0	0	0	0	0	0	0	0	0	0	0	0	0	0	0	0	2	0	0	0	0	0	0	0	0	2	0	0	0	0	0	0	2	0
37454641	TGCAGCTTATACATGTGCACCAAGCACTATTATTACTAGAAAACAGTTCAAAAGAGTCCAACTCCAAAG	55	G>A	0.923529	0.596658	0	0	0	0	0	0	0	0	0	0	0	0	0	0	0	0	0	0	0	0	0	0	0	2	0	2	2	0	2	2	0	0	0	0	0	0	0	0	0	0	0	0	0	0
37454643	TGCAGCTTCAACGGACAACTCAAATCCGCCATGATCGCTCACCCGAAGATCGATCCAAAATCCG	53	T>C	0.923529	0.596658	0	2	0	0	2	2	0	2	0	0	0	0	0	0	0	0	0	0	0	0	0	0	0	0	0	0	0	0	0	0	0	2	2	1	0	0	2	2	0	2	0	0	0	0
37455130	TGCAGTGGAGAGAAGGGCATCTGAGGTATAGGCATCTGTATTATTTGTTAAACCGTTGTAACCTTTTGA	38	T>A	0.923529	0.596658	0	0	0	0	0	2	0	2	0	0	1	0	0	0	0	0	0	2	0	0	0	0	0	0	0	0	0	0	0	0	0	0	0	0	0	0	0	0	0	0	2	0	0	0
37455261	TGCAGTTGTAAGGGTTCTCAGAGAAGCTAGTTTGATTACCACTTCTATCTTTCAGTCACTAGCGATCTT	21	A>G	0.923529	5.32813	0	0	0	0	0	0	0	0	0	0	0	0	0	0	2	2	0	0	0	0	0	0	0	2	1	0	0	0	0	0	1	0	0	0	0	0	0	0	0	0	2	2	0	0
37456500	TGCAGAGCCTTTGAGAGCATGTGGTCTTGAACGAGAGGATGTCGTCGCTTTTTATTCGCTGAAGGACTC	56	C>T	0.923529	5.32813	0	0	0	0	2	2	0	2	2	2	0	0	0	0	0	0	0	0	0	0	0	0	0	0	2	0	0	0	0	0	1	0	0	0	0	0	0	0	0	0	0	2	0	0
37456955	TGCAGGTCACTCACTTTCACTTTACATTTTTCTAACAATCATGTTATTGCACACTATTTTCATTAAATT	14	T>C	0.923529	5.32813	0	0	0	0	0	0	0	0	2	0	0	0	2	0	0	0	0	0	0	0	0	0	0	0	0	0	0	0	0	0	0	0	0	0	0	0	0	0	0	0	2	0	0	0
37457702	TGCAGAAAGGATTTTAGACAACTCTGGAACTGAATTTATCCTTGTATTCCATTAATTTTTTCCAATCTA	55	T>A	0.923529	14.7772	1	0	0	0	0	0	0	0	0	0	1	0	0	0	2	0	0	2	0	0	0	0	0	0	0	0	0	0	0	0	0	0	0	0	0	0	0	0	0	0	2	2	2	2
37457948	TGCAGCTATTATGCTCAAATTGGATAGTGGTTGGAATTGGTTTATCATTTTGAGTGCACGTGATTATCC	5	C>T	0.923529	0.596658	0	1	0	0	0	0	2	2	0	0	0	0	0	0	0	0	0	0	0	0	0	0	2	0	0	2	0	2	0	0	0	0	0	0	0	0	0	0	0	2	2	0	2	0
37458192	TGCAGTTTCAGTTTGTTGTATGGCAGCAATGTGGGTGGAAAGGTGGATCAAAATCAAAGTGTTGAATCC	30	G>A	0.923529	47.8281	0	0	0	0	0	0	0	0	0	0	0	0	0	0	0	0	0	0	0	0	0	0	0	0	0	0	0	0	0	0	0	0	0	0	0	0	0	0	0	0	0	0	0	0
37458629	TGCAGCATAAAACACAGCCACCTGTGATGTAAACAAATTTCCTCATAAGGAGTATCGCACTTGGAACTA	18	C>T	0.923529	14.7772	0	0	0	0	0	0	0	0	0	0	0	0	0	0	0	0	0	0	0	0	0	0	0	0	0	0	0	0	0	0	0	0	0	0	0	0	0	0	0	0	0	0	0	0
37459614	TGCAGGAAGCCATGACCAGTTTGAACCAGACTTCTCTAATGCAGTGAAAACTGAGTATCCTTCTGATGG	44	T>G	0.923529	5.32813	0	0	0	0	0	0	0	0	0	0	0	0	0	0	0	0	0	0	0	0	0	0	0	0	0	0	0	0	0	0	0	0	0	0	0	0	0	0	0	0	0	0	0	0
37460078	TGCAGTTGTGAAATTGAGGGAAAGAATTTTAGCTCCG	32	C>T	0.923529	0.596658	2	0	0	2	0	0	0	0	0	0	0	0	0	0	0	0	0	0	2	0	0	0	0	0	0	0	0	0	0	0	0	2	0	2	0	0	0	2	0	0	2	0	0	0
37460081	TGCAGTTCTGATGCTAGTGCTTCAGCATCTATAAGAAAGGTTTCCATGCCG	26	A>G	0.923529	28.9439	0	2	0	0	0	0	0	0	0	0	0	0	0	0	0	0	0	0	0	0	0	0	0	0	2	0	0	0	0	2	0	0	0	0	0	0	0	0	0	0	0	0	0	0
37460091	TGCAGAACTGCTTGGAGGTCTCCTGAAAGGTCCTGTGTTTGATGACACTACTGCTGAAGATGATGTTTC	49	A>G	0.923529	0.596658	2	0	2	0	0	0	0	2	2	0	0	0	0	0	0	0	0	0	0	0	0	0	0	0	0	0	0	0	0	2	0	0	0	0	0	0	0	2	0	0	0	0	0	0
37460352	TGCAGCAACACTATAGCTTTCATCACTCTCCCTTAGATTTTGACCGAACTGTTATTTCCACATTCACTT	33	T>C	0.923529	5.32813	0	0	0	0	0	0	0	0	0	0	2	0	0	0	0	0	0	2	0	0	0	0	0	2	2	0	0	0	0	0	2	0	0	0	0	0	0	0	0	0	0	0	0	0
37451145	TGCAGGTTTCTGTTTCATCTTATTGAGTTCATCACTGTGACCAGAGTTTGGTCACTTTCATTGGATCTT	53	A>G	0.925926	54.4644	0	0	0	0	0	0	0	0	0	0	0	0	0	0	0	0	0	0	0	0	0	-	0	0	0	0	0	0	0	0	0	0	-	0	0	0	0	0	0	0	0	0	0	0
37451373	TGCAGTGAGTCATCACAGACCTGGGGCTTTCAAGATTAACCATCTGATTTGCTGATAATTCCTGTGAAT	7	A>G	0.925926	6.3504	-	0	2	2	0	2	0	0	0	0	0	0	0	0	0	0	0	0	0	0	0	0	2	0	0	0	0	0	0	0	0	0	0	0	2	0	0	0	2	0	0	1	0	-
37454128	TGCAGAGGAGTAAAGAAAACTGGGCGGTGTTCTGTTGCTGATGGGATCCGATTGATGAACTTGCAACGT	24	C>T	0.925926	17.1396	0	0	0	0	0	0	0	0	0	0	0	0	0	0	0	2	0	0	2	0	0	0	0	0	0	0	0	0	0	0	0	0	0	0	0	0	0	0	0	0	0	0	2	0
37457111	TGCAGTTAACGACTTAACGTTGTTTTTGTAGCACACAAAACAAACAGGCACGAGGGAAAAGTTTGAAGA	61	T>C	0.925926	6.3504	0	0	0	2	2	2	0	0	0	0	1	0	0	0	2	0	0	0	0	0	0	0	0	0	0	0	0	2	0	0	0	0	0	0	0	0	0	2	0	0	0	0	0	0
37459806	TGCAGTGGGGGCTATAATTGAAACCAAGTTCTTCCTTTTGAAATTTCTTGATTCAGGAGATTCACCGAG	23	C>G	0.925926	33.1776	0	1	0	2	1	0	0	0	2	2	0	1	0	0	2	0	0	0	0	0	0	0	0	0	0	0	0	0	1	0	-	0	0	0	0	0	0	0	0	0	0	0	0	-
37454132	TGCAGAGGCAAACCAGAAACCAGAAAAACAGGCAAGCTATAATTGCAAATCAGCAACCAGAAAAAACAG	66	C>A	0.926829	6.46106	0	0	0	0	0	0	0	2	0	0	0	0	0	0	0	0	0	0	0	0	0	0	0	0	0	0	0	0	0	0	2	0	0	-	0	2	0	0	0	0	0	0	0	0
37454468	TGCAGCCCTTACAATTACAATTGCCCTTTTTAAGAATTATGATGACATATATAAATGTGTTATGAGTAA	30	T>A	0.926829	55.1604	0	0	0	0	0	0	0	0	0	0	0	0	0	0	0	0	0	2	0	2	0	0	0	0	0	0	0	0	0	0	1	0	0	0	0	0	0	0	1	1	0	0	0	-
37454600	TGCAGCTGAATCATCACCTGTGCCTTTAATGTTGAAAAGTAGTGAGCTGATAGTGATCTTACAGACAAA	65	C>G	0.926829	6.46106	0	0	0	0	0	0	0	0	0	2	0	0	0	0	0	0	0	0	0	0	-	0	0	0	0	0	0	0	0	0	0	0	0	0	0	0	-	0	0	0	0	0	0	0
37457100	TGCAGTGTCCTGTTTCCACCCAAAACGCAAGCGAAAGAAGAAGCACAGCCAGCGTAGTGGGCCTGAGTT	40	A>C	0.926829	82	0	0	0	0	0	0	0	0	0	0	0	0	0	0	0	0	0	0	0	0	0	0	0	0	0	0	0	0	0	0	0	-	0	0	0	0	0	0	0	0	0	0	0	0
37457888	TGCAGCCATAATTGGAACACACACAACCATAAACATGAACCCAATTTTTCTCTTTTCATAAACTTGGAT	51	C>A	0.926829	17.3909	0	0	0	2	0	0	2	0	0	2	0	0	0	0	0	0	0	0	0	0	0	0	2	0	0	0	2	0	0	0	0	0	0	0	0	0	0	0	0	-	0	0	0	0
37453967	TGCAGAAGCCACGTCAGTAGGTAGAGCAACGGTATTAACAAAATCGTTAGGGTTATTAATTATGAAGAA	8	C>A	0.927711	6.57175	1	0	0	0	2	2	0	0	0	0	0	0	0	0	0	0	0	0	0	0	0	0	0	2	2	0	0	0	0	0	0	0	0	0	2	0	0	0	0	2	0	0	0	0
37454431	TGCAGCATTTGGCGGAGCCTCACGATGTGCCGGATTTTGCACCATTTTCCGAGTCCCCCTGACATTTTC	53	T>C	0.927711	6.57175	0	0	0	0	0	0	0	0	0	0	0	0	2	0	0	0	0	0	0	0	0	0	0	0	0	0	0	0	0	-	0	2	1	2	0	0	0	0	0	0	0	0	0	0
37456739	TGCAGCGGAACCGGAGGGTTCAACCGGAGGGTTTCGTAAACCACTGATTGAATCAGCTCCATGTTTTTG	41	C>A	0.927711	0.503964	0	2	0	0	0	0	0	2	0	0	0	0	0	0	0	0	0	0	0	0	0	0	0	0	0	0	0	0	0	0	0	0	0	0	2	0	0	0	0	0	2	0	2	0
37457863	TGCAGCAGCAACAATAACTATGGCTGTGGAACTCATGATGAGTGATTACAGGAACCAAACATTCACATC	27	G>A	0.927711	6.57175	0	0	0	0	0	0	0	0	0	0	0	0	0	0	0	0	0	0	0	0	0	0	0	0	0	0	0	0	0	0	0	0	0	0	0	0	0	0	0	0	0	0	0	0
37459452	TGCAGTCTCTCTTTAAGGAAGAGGGGGTTAACTCCTACGAACCAAAAAGAGCTGCGTTAGATTTTCAGA	37	C>T	0.927711	6.57175	0	0	-	0	0	0	0	0	0	0	0	0	0	0	0	0	0	0	0	0	0	0	0	0	0	0	0	0	0	0	0	0	0	0	0	0	0	0	0	0	0	0	0	0
37459699	TGCAGCAATTTTTCTCACCATCTCTCTTTGTGCCTTGTTAATTAGCTAGTCAGTCCG	19	A>G	0.927711	83	0	0	0	0	0	0	0	0	0	0	0	0	0	0	0	0	0	0	0	0	0	0	0	0	0	0	0	0	0	0	0	0	0	0	0	0	0	0	0	0	0	0	0	0
37460345	TGCAGGAGGCTACTTTGCCGATGATATCAAAATTCCG	19	G>A	0.927711	0.503964	0	0	0	2	0	0	2	2	0	0	0	0	0	0	0	0	0	0	0	0	2	0	0	2	2	2	0	0	0	0	0	2	2	0	0	0	0	2	0	0	0	0	0	0
37454888	TGCAGGTCCCACCATCAATTCATTGCACCTGCTATAACGACGAAATGTAGAATAGAGTAGAGTGGCTTT	35	A>T	0.928571	6.68245	0	0	0	0	0	0	0	0	0	0	0	0	1	2	2	0	2	0	0	0	0	0	0	0	0	0	0	0	0	0	2	0	0	0	0	0	0	0	0	0	0	0	0	0
37455086	TGCAGTGAACTTGATTCATAAGTTGCTCATTATTCTTTTTAAATCCAATGTTTTTATTGAGTTCAAGTT	28	A>G	0.928571	6.68245	0	0	2	0	0	0	0	0	0	0	0	0	0	0	0	0	0	0	0	0	0	0	0	0	0	0	0	0	0	0	0	0	0	0	0	0	0	0	0	0	0	0	0	0
37455204	TGCAGTTATCTCTTTCAGCATCTGATTTACTTGATCGGGACATCACATCAAAGGTATATTTTCTTCTAG	29	C>A	0.928571	6.68245	2	2	0	0	2	2	1	2	0	2	0	0	0	0	0	2	0	0	0	0	0	0	0	2	0	0	0	0	0	0	0	0	0	0	0	0	0	0	0	0	0	0	0	0
37456458	TGCAGACCATCAAAGTACCACTTACTACACCTAGCAAGCAAACAAATAAGCAGAAGGCACAAACGAAAG	67	A>T	0.928571	56.5523	0	0	1	0	0	0	-	0	0	0	0	0	0	0	0	0	0	0	0	0	0	1	0	0	2	1	0	0	0	1	1	0	0	0	0	0	0	0	0	0	0	0	0	0
37456828	TGCAGGAACTCTAACTTGCTCCAAGACTTTCTGATGAGACAAGCTCTGACAACATCCATGTGTTTCAGG	51	A>G	0.928571	0.883629	0	0	0	0	0	0	0	0	0	0	0	0	0	0	0	0	0	0	0	0	0	0	0	0	0	0	0	0	0	0	0	0	-	0	0	0	0	0	2	0	0	0	0	0
37457015	TGCAGTAGATTCCGTGACGGTAGCAATAATAGGTTGTTGTTGTGGTGGTGGTTGAAGAGGAACAGCGTT	42	T>C	0.928571	17.8935	0	0	0	0	0	0	0	0	0	0	0	0	0	0	0	0	0	0	0	0	0	0	0	0	0	0	0	0	0	0	0	0	0	0	0	0	0	0	0	0	0	0	0	0
37460268	TGCAGGGTGTGGGTAGCGATGTGGTCGTATTACCG	26	G>A	0.928571	0.883629	0	0	0	0	0	0	0	0	0	0	0	0	0	0	0	0	0	0	0	0	0	2	0	0	2	0	0	0	0	0	0	2	2	0	0	2	0	1	2	0	2	0	2	0
37449749	TGCAGAAAGGAATGCACTGCCAAACCTCGGTTTAAGAGGTTTTGAAGTGGTTGATGATGCAAAATCACA	10	A>G	0.929412	0.908352	0	0	0	0	0	0	0	0	0	0	0	0	0	0	0	0	0	0	0	0	0	0	0	0	0	0	0	0	0	0	0	2	2	2	2	0	2	1	0	0	0	0	2	0
37449824	TGCAGAAGCTCAGCATTTGATGGATGGCCTTGACTGGCAAGGTGCTGTGAAGGATATTCGTGCTTCAGT	30	T>C	0.929412	0.490306	0	0	0	0	0	0	0	0	0	0	0	0	0	0	0	0	0	0	0	0	0	2	2	0	0	2	0	0	0	2	0	0	0	0	0	2	0	0	2	2	0	2	0	0
37449994	TGCAGAGAGCTCTAATGGTTTGGCAGTAGTTTCGTCGTTTAATCCCATTAATTTTGTGTATTTGAAGTT	59	A>G	0.929412	18.1447	0	0	0	0	0	0	0	0	0	0	0	0	0	0	0	0	0	0	0	0	0	0	0	0	0	0	0	0	0	0	0	0	0	0	0	0	0	0	0	0	0	0	0	0
37450445	TGCAGCCAATCCTGCATTTCAGAAGAATCTTTTAGGGCCATATGTCCACAATCCACATAGGGAAAATGG	65	A>T	0.929412	6.79316	0	0	0	0	0	0	0	0	0	0	0	0	0	0	0	0	0	0	0	0	0	1	2	0	0	2	0	0	2	2	0	0	0	0	0	0	0	0	2	0	0	2	0	0
37450782	TGCAGGAATTAAAGAGCGGTGTTCCACACAACCCATTTGCCGTTTTCAGTCATAATCATAGATAGATGC	26	C>T	0.929412	18.1447	0	0	0	0	0	0	0	0	0	0	0	0	0	0	0	0	0	0	0	0	0	0	0	0	0	0	0	0	0	0	0	0	0	0	0	0	0	0	0	2	0	0	0	0
37450823	TGCAGGAGGGTGCAACTTATAAGTTGTAACAAATATGAGGAGGCCAAAGAGAACGGCAACAACAAAACA	8	G>A	0.929412	0.908352	0	0	0	0	0	0	0	0	0	0	0	0	0	0	0	0	0	0	0	0	0	0	0	0	0	0	0	0	0	0	0	0	0	0	0	0	0	0	0	0	0	0	0	0
37450875	TGCAGGCAATGAGATGAGTGATGATCAACATAACAACGGTCCACATTGAAGGTATAATCTTCACACTGA	33	C>T	0.929412	0.490306	0	0	2	0	0	0	0	0	0	0	0	0	0	0	0	0	0	0	0	0	0	0	0	0	0	0	0	0	0	0	0	0	0	0	0	0	0	0	0	0	2	0	0	0
37451008	TGCAGGGTAACCAAGCTTACTAGTAGAGGTAGCAGGTCATTTTTAAATTTTTGGACAATCTGATCACAG	23	T>C	0.929412	6.79316	0	0	0	0	0	0	0	0	0	0	0	0	0	0	0	0	0	0	0	0	0	0	0	0	2	0	0	0	0	0	0	0	0	0	0	0	0	0	0	0	0	0	0	0
37451053	TGCAGGTATGAAAATTGATGAGTACACGAGAAGATACTCTGGGGATTTATTTCAAGAGCAACACCTTTT	58	C>A	0.929412	0.908352	0	0	0	0	0	2	2	2	0	0	0	0	0	0	0	0	0	0	0	0	0	2	0	0	2	2	0	2	0	1	0	0	0	0	0	0	0	0	2	0	0	0	2	0
37451296	TGCAGTCATGGAAGGAAGGAAACAAAATCCCCTTTTTCCTTTTTACAAGCGTGGGAATCGCAATCACGA	17	G>C	0.929412	0.490306	0	0	0	0	2	2	0	0	0	0	0	0	0	0	0	0	0	0	0	0	0	0	0	0	0	0	0	0	0	0	0	0	0	0	0	0	0	0	0	0	2	0	0	0
37451368	TGCAGTGACTTCAAGTATTCGATTGCTTCATCCAGCATGGAAGCTTTATCAGACTATCAATTCAGAAAA	56	T>C	0.929412	18.1447	0	0	0	0	0	0	0	2	2	0	0	0	0	0	0	0	0	0	0	0	0	1	0	2	2	2	0	0	0	0	1	1	0	0	0	0	0	2	0	0	0	0	0	0
37454063	TGCAGACTTTGCATCCATTGGAGATAAGAGAGAGGGAAGTGGTAGTGGTTGTGAAACTGTGGGAGGATG	51	T>C	0.929412	6.79316	0	0	2	0	0	0	0	0	0	0	0	0	0	0	0	0	0	0	0	0	0	0	0	0	0	0	0	0	0	2	0	0	0	0	0	0	0	0	0	0	2	1	0	0
37454706	TGCAGGAGCTGAAGGCAAAACCACGTAGATCAAAGCTACAATTCCAAATCTCCTAGTCTTGTTTGTTTT	38	C>G	0.929412	6.79316	0	0	0	0	0	0	0	0	0	0	0	0	0	0	0	0	0	0	0	0	0	0	0	0	0	0	0	0	0	0	2	0	0	0	0	2	0	0	0	0	0	0	0	0
37454810	TGCAGGGACTTTTTTATTTTTGTTTCGGTATGAATGATATGGATGAATAAACAATATATAACTCCTGTC	14	T>A	0.929412	18.1447	0	0	0	0	0	0	0	0	0	0	2	0	1	2	1	1	0	2	2	0	0	0	0	0	0	0	0	0	2	0	0	0	0	0	0	0	0	0	0	0	0	0	2	0
37455221	TGCAGTTCTACATAGGTTGAAGGTCACTAAAAAATCATTGTACCATTGGTTGCACAGGAAAGTAAGCGT	41	A>C	0.929412	6.79316	0	0	0	0	0	0	0	0	0	0	0	0	0	0	0	0	0	0	0	0	0	0	0	0	0	0	0	0	0	0	0	0	0	0	0	0	0	0	0	0	0	0	0	0
37455304	TGCAGTTTTCATGAGTATTTTTATAGGACATGCCATTTTTATTTATTTATTTTTTTTGCTAGATGCAAT	52	T>A	0.929412	0.908352	0	0	0	0	0	2	0	0	0	0	0	0	1	0	2	0	2	0	0	0	0	0	0	0	0	0	0	0	0	0	0	0	0	0	0	0	0	0	0	0	0	0	2	0
37455792	TGCAGAGAGTTTGCTGCATTGTCTAAGGTATGAATCTATTCCG	36	T>C	0.929412	0.490306	0	0	0	0	0	2	0	0	2	2	2	0	0	0	0	0	0	0	2	0	0	2	0	0	0	0	2	0	2	0	2	0	0	0	0	2	2	0	0	0	0	0	0	0
37455959	TGCAGCTGCTGGAGCTCCCCGAAGCTCGCCG	25	T>C	0.929412	57.2481	0	0	0	0	0	0	0	0	0	0	0	0	0	0	0	0	0	0	0	0	0	0	0	0	0	0	0	0	0	0	0	0	0	0	0	0	0	0	0	0	0	0	0	0
37456141	TGCAGTTGTGCCCTTTACCATTGTTTTCACTTTCCACGGCCCCTGTATCCG	10	C>G	0.929412	0.908352	0	0	0	0	0	0	2	2	0	0	0	0	0	0	0	0	0	0	0	0	0	0	0	0	0	0	0	0	0	0	0	0	0	0	0	0	0	0	0	0	2	0	0	0
37456860	TGCAGGATGTCAAAGTTTTCATATACAAGAGATTTTCTTCTCTCTTTAGCTAAAGCGGATGTTAGAGTA	14	G>A	0.929412	0.490306	0	2	0	0	0	0	0	0	0	0	0	0	0	0	0	0	0	0	0	0	2	0	2	2	0	0	0	0	0	0	0	0	0	0	0	0	0	0	0	0	0	2	0	0
37456860	TGCAGGATGTCAAAGTTTTCATATACAAGAGATTTTCTTCTCTCTTTAGCTAAAGCGGATGTTAGAGTA	45	T>C	0.929412	0.490306	0	0	0	0	0	0	0	0	0	0	0	0	0	0	0	0	0	0	0	0	0	0	0	0	0	0	0	0	0	0	0	0	2	2	0	0	0	2	0	0	0	0	0	0
37456916	TGCAGGGATTTCTCCTGAGAATCTATTTCCATGAAGCATCATGGTTTGCAACCTGGAAAAGTTTCCAGT	67	G>A	0.929412	6.79316	1	0	1	2	0	0	2	2	0	0	0	0	0	0	0	0	0	0	2	0	0	0	0	0	0	0	0	0	0	0	0	0	0	0	0	2	0	0	2	2	0	0	0	0
37457095	TGCAGTGGTGCTATGACAAAAAGGAAGTGCCGCAGTGTGGCAGGTCGACGGTGGAGCTTTCGGACCCTC	41	A>G	0.929412	0.908352	0	0	0	0	0	0	0	2	0	0	0	0	0	0	0	0	0	0	0	0	0	0	0	0	0	0	0	0	0	2	0	0	0	0	0	0	0	0	0	1	0	0	0	0
37457571	TGCAGTCGTGGGCGTAACAACAACATCAATTTCTTCAAATTCCG	6	C>T	0.929412	0.908352	0	0	0	0	0	0	0	0	0	0	0	0	2	0	0	0	0	0	0	0	0	0	0	0	0	2	2	2	0	0	0	0	0	0	2	0	0	0	0	0	2	0	0	0
37458812	TGCAGTTGGAGGTGCATCAGCTTCAAACGGTAGGTTTAAAACTAATATCTTCTGAGAAAGTTCTTGTAC	11	G>C	0.929412	0.490306	2	0	0	2	0	0	2	2	2	2	2	0	0	0	0	0	0	0	0	2	0	0	0	2	0	0	0	0	0	0	0	0	0	0	0	2	0	0	0	0	0	0	0	0
37459064	TGCAGATCCGCCGAGGTAGAATCTGAGTGCGGCGGCGGTGCTACTAGGGCCAGGAGAAGCGGGAGCATC	54	A>T	0.929412	0.908352	0	0	0	0	0	0	0	0	0	0	0	0	0	0	2	0	0	0	2	0	0	0	0	0	0	0	0	0	0	0	0	0	2	2	2	0	0	2	2	0	0	2	2	2
37460116	TGCAGATAATTCTAAGAGCTCTTCAAGTGCCTCTGCTCTCTGCCTGAAAGATTTCACATCCAATGTTTC	62	A>G	0.929412	0.490306	2	0	0	0	2	2	2	2	0	2	0	0	0	0	2	0	0	0	0	0	0	2	2	2	0	0	0	0	0	0	2	0	0	0	0	2	0	0	0	0	0	0	0	0
37455023	TGCAGTCAAAAGGAGCAAGAACAGGATTGTTCCCATCCTTTGAGGCCAGTCATGTCTAGTCAATCGTCT	41	G>T	0.932099	21.262	0	0	0	0	0	0	0	0	0	0	0	0	0	0	0	0	0	0	0	0	0	0	0	0	0	0	0	0	0	0	0	-	0	0	-	0	0	-	0	0	0	0	0	0
37458088	TGCAGTAAATAGTTTTCAGAGGTTTTATAATGGCACGTGAGTCCCTGTAATACGCATGCGGAATCTTTA	8	A>T	0.932099	21.262	0	0	0	0	0	0	0	2	0	0	0	0	0	0	0	0	0	0	0	0	0	0	0	0	0	0	0	0	0	0	0	0	0	0	0	0	0	0	0	0	0	0	0	0
37459870	TGCAGCATTGTATTGGTGACATCCCCAGCTACAATATCCCAAAAGTGCTGAAAGAAATAGGCTCCAAAG	11	A>G	0.932099	40.5342	0	0	0	0	0	0	0	0	0	0	-	0	0	0	0	2	0	0	0	0	0	0	0	0	0	0	0	2	0	0	0	0	0	0	0	0	0	0	0	0	0	0	0	0
37460158	TGCAGAGCACATCTCACAGGTCACCTCATTCTTTTCTTCTTTTTTATTTTCATGTTTGAATTTCAATTA	12	C>T	0.932099	8.15393	0	0	0	0	0	0	0	0	0	1	0	0	-	0	-	-	0	0	0	0	0	0	0	0	0	0	0	0	0	0	0	0	0	0	0	0	0	0	0	2	0	0	0	0
37450052	TGCAGAGGTCTCATCAGCTTGGCAGCCACTCAACAGAATCCCCTCGTCCGGCCTCAACGGTTCGAACAA	65	A>G	0.932927	66.7976	0	0	0	0	0	0	0	0	0	0	0	0	0	0	0	0	0	0	0	0	0	-	0	0	0	0	0	0	-	0	0	0	0	0	0	0	0	0	0	0	0	0	0	0
37450316	TGCAGCACGTGCCAGTTGTTGAAGACTTTCTCAAGGACTTAAAGGAATCAGTGAAAACTGTAAGTTGTT	36	A>G	0.932927	1.24047	0	0	0	0	0	0	0	2	0	0	0	0	2	2	0	2	2	0	0	0	0	0	0	0	0	0	0	0	0	0	2	0	0	0	0	0	2	0	0	0	0	0	0	0
37454792	TGCAGGCTTCGACACAGATCTGAAGTTCTCCTCCGCCGCCGCCTTCGTCGACTCCGATTTCATCATCAA	68	A>T	0.932927	21.5609	0	0	-	0	0	2	0	0	0	0	0	0	0	0	0	0	0	0	0	0	0	0	0	0	0	0	0	0	0	0	0	0	0	0	0	0	0	0	0	0	0	0	0	0
37455039	TGCAGTCATATATTATATTATATGCTAGCAAGACTAAAACATTTCACCCTAGAAAGGGAAGCCATCTTT	27	G>C	0.932927	0.423854	0	2	0	0	2	2	0	0	0	0	0	0	0	-	0	0	0	0	0	0	0	0	0	0	0	0	0	0	0	0	0	0	0	0	0	0	0	0	0	2	0	0	0	0
37456418	TGCAGAAGCCTGTGATGATCAGTTGATGTGGCTTCATTCAGACAAAGGCTCTTTGACTTTTAAAGAAGC	39	A>G	0.932927	1.24047	0	0	0	0	0	0	0	0	0	0	0	0	0	0	0	0	0	0	0	0	0	0	0	0	0	0	0	0	0	0	1	0	0	0	0	0	0	0	0	-	2	0	2	0
37458088	TGCAGTAAATAGTTTTCAGAGGTTTTATAATGGCACGTGAGTCCCTGTAATACGCATGCGGAATCTTTA	33	C>T	0.932927	41.0647	0	0	0	0	0	0	0	0	0	0	0	0	0	0	0	0	0	0	0	0	0	0	0	0	0	0	0	0	0	0	0	0	0	0	0	0	0	0	0	0	0	0	0	0
37449956	TGCAGACTTAGTTGAAACTTCTCAAGAAGAGCTGAACGAACCCCTCATAGACATAGGGGTGATCATGAA	54	A>G	0.933735	8.41839	0	2	0	0	0	2	0	0	0	0	2	2	1	1	0	2	0	0	0	0	-	0	0	0	-	0	0	0	0	0	0	0	0	0	0	0	2	0	0	0	0	0	0	0
37450493	TGCAGCCCTTCTTCCCTCCACGGCTCCACTTCAATTGGAGAAGTCGCCATGAAATTCAAAACCAAAACC	6	C>T	0.933735	41.5953	0	0	0	0	0	0	0	0	0	0	0	0	0	0	0	0	0	0	0	2	0	0	0	0	0	0	0	0	0	0	0	0	0	0	0	0	0	0	0	0	0	0	0	0
37450545	TGCAGCGACGGTATCAAGAACAACCAAGCTTCAAGCTTTCCACCGAGCTTGTTCTCGCTCAGTTCCAAC	56	G>A	0.933735	21.8598	0	0	0	0	0	0	0	0	0	0	0	0	0	0	0	0	0	2	0	0	0	0	0	0	0	0	0	0	0	0	0	0	0	0	0	0	0	0	0	0	0	0	0	0
37450587	TGCAGCGTAGAGGCCTCGACCGAGGAAGAAAACCAGAGGCACAAGAACGCAGAGGAGAACGAAAAGGAG	59	C>T	0.933735	8.41839	0	0	0	0	0	0	0	0	2	0	0	0	0	0	0	0	0	0	0	0	0	0	0	0	0	0	0	0	0	0	0	0	0	0	0	0	0	0	0	0	0	0	0	0
37452755	TGCAGCAATAGCAGCAATTGCGGCTGCAACCCCG	6	A>G	0.933735	1.27114	-	0	0	0	0	0	0	2	0	0	0	0	0	0	0	0	0	0	0	0	0	0	0	0	0	0	0	2	0	0	0	0	0	0	0	0	2	2	0	0	0	0	0	2
37454114	TGCAGAGCCTCCACACAATAGCCCATAATTTGCTCCAATCACCACCAACTTTCAAGTCTTCAATATCCA	57	C>T	0.933735	1.27114	2	0	0	0	0	0	0	0	0	0	0	0	0	0	0	0	0	0	0	0	0	0	0	0	0	0	0	0	0	0	0	0	0	0	2	0	0	0	0	2	0	0	0	2
37458110	TGCAGTCACTGCCAAGGTTCGCTTACGTGGACAGTAACTCGACGAAGTGGGTGGTGACGCTGGAATGCG	24	A>G	0.933735	8.41839	2	0	0	0	0	0	0	0	2	0	0	0	1	2	2	2	0	0	1	2	0	0	2	0	0	0	0	0	0	0	0	0	0	0	0	0	0	0	0	0	0	0	0	0
37459414	TGCAGCTGTTGGCAGTCCAGTTAAAGTGGATGAGCACACCTTGTGTGTTGAGAGGGGGTGTTTTGCTAG	17	C>A	0.933735	1.27114	0	2	0	0	2	2	2	2	0	0	-	0	0	0	2	0	0	0	0	0	0	0	0	0	0	0	0	-	0	0	0	0	0	0	0	0	0	0	0	0	0	0	0	0
37460056	TGCAGTCTCCTTCGTTCTTTATTCCTTCTTACACAAGCTACTCTTTAACTGGTGCCTTGCCTACCTCCG	5	T>C	0.933735	0.418023	0	0	0	0	0	0	0	0	0	0	0	0	0	0	0	2	0	0	0	0	0	0	0	0	0	0	0	0	0	0	-	0	0	0	0	0	0	0	0	0	0	0	2	0
37453901	TGCAGAAACTGATTCTAGTCAGCTGCAAAGTGAGTGATTTGGACAGCACAAGTTGGTAACTTCTCAAAG	31	G>C	0.934524	8.55062	0	0	0	0	0	0	0	0	0	0	0	0	0	0	0	0	0	0	0	0	0	0	0	0	0	0	0	0	0	0	0	0	2	2	2	0	1	2	0	0	2	2	0	0
37454985	TGCAGTAGAAGATATGTAAAGAGAGCAAAGAAATTAGATTAGAAGCCTCAACCCCCACAACCCCAAAAT	10	G>T	0.934524	8.55062	0	0	0	0	0	0	0	0	0	0	0	0	0	0	0	0	0	0	0	0	0	0	0	0	0	0	0	0	0	0	2	2	2	2	2	0	2	1	0	0	0	0	0	1
37455039	TGCAGTCATATATTATATTATATGCTAGCAAGACTAAAACATTTCACCCTAGAAAGGGAAGCCATCTTT	56	G>A	0.934524	8.55062	0	0	0	0	0	0	0	0	2	0	2	0	0	-	0	0	0	0	2	0	0	0	0	0	0	0	0	0	0	0	0	0	0	0	0	0	0	0	0	0	0	0	0	0
37457864	TGCAGCAGCAGCACCACCACCACCTCAGACAACACGTCATCCTCACAATCACAGCTGAAGGCCTTCTCC	60	G>C	0.934524	22.1586	0	0	0	0	0	0	0	0	0	0	0	0	0	0	0	0	0	0	0	0	0	0	0	0	0	0	0	0	0	0	0	0	0	0	0	0	0	0	0	0	0	0	0	0
37458401	TGCAGCTGCACTGCATCCATACGTAGATAGATAGTTACATACATTCAAGTCCG	17	C>A	0.934524	1.30188	0	0	0	0	0	0	0	0	2	0	2	0	2	2	2	2	0	0	0	0	0	0	0	0	0	0	0	0	0	0	2	2	0	1	0	0	0	0	0	0	0	0	0	0
37459259	TGCAGCAGTAAGAGTCATTAGATCACCCG	7	G>A	0.934524	8.55062	0	0	0	0	0	0	0	0	0	0	0	2	2	1	2	2	1	0	2	2	0	0	0	0	0	0	0	0	0	0	0	0	0	0	0	0	0	0	0	0	0	0	0	0
37459424	TGCAGGATTTGATCATAGAGATAGTCATGGCTGGACTTAACAATGTTATCCCCAGAGGGGTGCGACTTC	31	T>C	0.934524	1.30188	0	0	0	0	0	0	0	0	0	0	0	0	0	0	0	0	0	0	0	0	0	0	0	0	0	0	-	0	0	0	0	0	0	0	2	0	0	0	2	0	0	2	2	0
37450134	TGCAGATGATAAGAAAAGGTAGAGTAGCTCATCCTTCCTGGCTCTCGAGTGGTTTTAGAGAAGCAGTTC	45	C>T	0.935294	8.68286	0	0	0	0	0	0	0	0	0	0	0	0	0	0	0	0	0	0	0	0	0	0	0	2	0	0	0	0	0	0	0	0	0	0	0	0	0	0	0	0	0	0	0	0
37450152	TGCAGATGGGTAACAAAGGTGCTTTTATTCGATTTGAAGCACCTGAGTTAAAGCCTAACATTGTTACAT	51	A>G	0.935294	1.33269	2	0	1	0	2	2	2	2	0	2	0	0	0	0	0	0	0	0	0	0	0	0	0	0	0	2	0	2	0	0	0	0	0	0	0	0	0	0	0	0	0	0	0	0
37450165	TGCAGATGTTTCTGTGAGGTAAGCAACTCAGTATTATAAATTTTTCATGTTACCCTTTATTTCTTCATG	39	A>C	0.935294	0.406827	0	0	0	0	0	0	0	0	0	0	0	0	0	0	0	0	0	0	0	0	0	0	0	0	0	0	0	0	0	0	0	0	0	0	0	0	0	0	0	0	0	0	0	0
37450277	TGCAGCAATGGCCTGCAATCAACAGCAATGCAATGCAAATTTTTGCAAACCATACTTTTTAAGCCAAAC	36	A>T	0.935294	0.406827	0	0	0	0	0	0	0	0	0	0	0	0	0	0	0	0	0	0	0	0	2	0	2	0	2	0	0	0	0	2	0	0	0	0	0	0	0	0	0	0	0	0	0	0
37453900	TGCAGAAACTATTTTTCAGTATTAGTTTATTTGAGTATAACCATAGTTAAACCGTGTTTACAATTGCTG	65	G>A	0.935294	42.6562	0	0	0	0	0	0	0	0	0	0	0	0	0	0	0	0	0	0	0	0	0	0	0	0	0	0	0	0	0	0	0	0	0	0	0	0	0	0	0	0	0	0	0	0
37454437	TGCAGCCAATAATGTCACAACAAACCCCATCACATATTGCTTAGTGGACTCACCAGCAGGACGGTCCCC	44	T>C	0.935294	8.68286	0	0	0	0	0	0	0	0	0	0	0	0	0	0	0	0	0	0	0	0	0	0	0	0	0	0	0	0	0	0	0	0	0	0	0	0	0	0	0	0	0	0	0	0
37454639	TGCAGCTTAATGAATTCTAATCCCAGCACAAAGAAAAAAGATAGAATATTGTTCCAATTACACATATGC	61	A>G	0.935294	0.406827	0	0	0	0	0	0	0	0	0	0	0	0	0	0	0	2	0	0	0	0	0	0	0	0	0	0	0	0	0	0	0	0	0	0	0	0	0	0	0	0	0	0	2	0
37454671	TGCAGGAAACGTTTAGATGGACATAACCGACGGAGAAGAAAGCCCCAGCCAGAACCTCTCACGCGACCT	23	T>C	0.935294	0.406827	0	2	0	0	0	2	0	0	0	0	0	0	0	0	0	0	0	0	0	0	0	0	0	0	0	0	0	0	0	0	0	2	0	0	0	0	2	2	0	2	0	0	2	0
37454677	TGCAGGAACACAGGCCAAAGATCTTCATAACCTAGGTCATCTGGGAAGTTAGTGAAGAAAAAAGAGGTA	63	G>T	0.935294	8.68286	0	0	0	0	0	0	0	0	0	0	0	0	0	0	2	0	0	0	0	0	0	0	0	0	0	0	0	0	0	0	2	2	0	1	0	2	2	2	0	0	0	0	0	0
37454687	TGCAGGAATGAAGGTTTCAGTGGTGGCAAATGCCGAGGGTTCCGTCATCGCTGCTTTTGCACCATTAAT	8	T>C	0.935294	22.4574	0	0	0	0	0	0	0	0	0	0	0	0	0	0	0	0	0	0	0	0	0	0	0	0	0	0	0	0	0	0	0	0	0	0	0	0	0	0	0	0	0	0	0	0
37455244	TGCAGTTGCATCCACCTTTGTAACCTCTAAACTTATTGGTTTTGTTGCCTCCGAAGTCTTATCAACAAA	7	G>C	0.935294	42.6562	0	0	1	0	0	0	0	0	0	2	0	0	0	0	0	0	0	0	0	0	0	0	0	0	0	0	0	0	0	0	0	1	1	0	2	0	0	1	0	0	0	0	0	0
37456705	TGCAGCCCCTGAACTTGGCCACTTGAATCCAACAGTGTCCTCACCGTGATGGATTGGTTTTGAAGGTGC	25	A>T	0.935294	8.68286	0	0	0	0	0	0	0	0	0	0	0	0	0	0	0	0	0	0	0	0	0	0	0	0	0	0	0	0	0	0	0	0	0	0	0	0	0	0	0	0	0	2	0	0
37456840	TGCAGGAGACATGAAACATAAAAAGTTAACTTACTAATTTAACAAGTTTTGGGCATGAACAGATTTCAT	19	A>G	0.935294	8.68286	2	0	0	0	0	0	0	0	2	2	2	2	1	1	0	2	0	0	0	0	0	0	0	0	0	0	0	0	0	0	0	0	0	0	0	0	0	0	0	0	0	0	0	0
37457120	TGCAGTTCCATGATGCAAAAATCATTGAGAACTAGAGGGGTTTGTGGCCATGAAAGGCCCCATACTAAT	67	A>G	0.935294	22.4574	0	0	0	0	0	0	0	0	0	0	0	0	0	0	0	0	0	0	0	0	0	0	0	0	0	0	0	0	0	0	0	0	0	0	0	0	0	0	0	0	0	0	0	0
37457382	TGCAGAATAGTGGTAGTCAGTAAGGCCCAAAACCTAGATGTGGTCCG	34	T>A	0.935294	22.4574	2	2	0	0	0	0	0	2	1	0	1	0	0	0	0	0	0	2	0	0	0	0	0	0	0	0	0	0	0	0	0	0	0	0	0	0	1	0	2	0	0	0	0	0
37457548	TGCAGGTTACAGCTATCAATGATTTATGGGAGTGGTTTAAGAGGTAATCCCTCCG	42	G>C	0.935294	8.68286	0	2	0	0	0	0	2	2	0	0	0	1	0	0	0	0	0	2	0	0	0	1	0	0	0	2	2	0	0	0	0	0	0	0	0	0	2	0	0	0	0	0	0	0
37458060	TGCAGGTACTGCATGGCGGAGCCCATGTCTTCCTCCATGAGCTTGGCCACCTGCTGCTCCGTCATCGTG	19	A>T	0.935294	1.33269	0	0	0	2	0	0	2	2	0	2	0	0	0	0	0	0	0	0	0	0	0	0	0	0	0	0	0	0	0	0	0	0	0	0	0	0	0	0	2	0	0	2	0	2
37458079	TGCAGGTTCGGAGGTTGCACCTGTGGCCGAGGTTTCAGGTCTATGTGTCGCAGGAACTGGAGAGGGAGC	22	G>A	0.935294	8.68286	2	2	0	0	0	0	0	0	0	0	2	1	0	0	0	0	0	1	2	2	0	0	0	0	0	0	0	0	0	0	0	0	0	0	0	0	0	0	0	0	0	0	0	2
37458608	TGCAGCAAGCCCAATTGTCCTTCTCTGTCATGGTTCCTCATGGATCCATGTCCTCCACATCACACGTGT	5	C>A	0.935294	1.33269	0	0	1	0	0	0	0	0	0	0	0	0	0	0	2	2	0	0	2	0	0	0	0	2	2	0	0	0	0	0	0	0	0	0	0	0	0	0	0	0	2	0	0	0
37458922	TGCAGCTGCCTCCTCCGTCGCGAACGCCTGGCACGCCACCGACAGATCCG	7	G>T	0.935294	0.406827	0	0	0	0	0	0	0	0	0	0	0	0	0	0	0	0	0	0	0	0	0	0	0	0	0	0	0	0	0	0	0	0	0	0	0	0	2	0	0	0	0	0	0	0
37458936	TGCAGGGATCCTTGATGTGTACGGAGTAGGCCG	15	T>C	0.935294	22.4574	0	0	0	0	0	0	0	0	0	0	0	0	2	0	0	0	0	0	0	0	0	0	0	0	0	0	0	0	0	0	0	0	0	0	0	0	0	0	0	0	0	0	0	0
37459559	TGCAGTGCCGACGGTGGCGGTGAGAGTGGCGGGAATTCATGTACATTGCTGCTGCTGCGGAGGGGAACC	7	C>T	0.935294	1.33269	0	0	0	2	0	0	0	2	0	0	0	0	0	0	0	0	0	0	0	0	0	0	0	2	2	0	0	2	0	0	1	0	0	0	0	0	2	0	0	0	2	0	0	2
37459719	TGCAGTCACAATTCTTGTGTACATACAAGATCACATAGGAAGAGATTGGGGTTATGGGATATGTGCGTG	67	T>G	0.935294	1.33269	2	2	0	0	1	2	0	0	2	2	0	0	0	2	0	0	0	0	2	0	0	0	0	0	0	0	0	0	0	0	0	0	0	0	0	0	0	0	0	0	0	0	0	0
37459964	TGCAGCTCAAGTGTTGTTTGTAACCAATGCACATCGGAACATTCAAATTCAAAACCTTGCCTTTTGCGC	65	G>A	0.935294	1.33269	0	0	0	2	0	0	0	0	0	0	0	0	0	0	0	0	0	0	0	0	0	0	0	0	0	0	0	0	0	0	0	0	0	0	2	2	1	0	0	0	0	0	2	2
37459973	TGCAGGTGCTGTACCTAAAGATGTTTCCTCAGCAGGTGTGTCTTTGGTCACAGCATTGGTATCACTTTC	36	T>C	0.935294	1.33269	0	2	0	2	2	2	0	0	1	0	0	0	0	0	2	0	0	0	0	0	0	0	0	0	0	0	0	0	0	0	0	2	0	0	0	0	0	0	0	0	0	0	0	0
37460050	TGCAGGATAATAAGTATAAGCAGCATCCTTGGGATTTTCTGGTTTTTTATGGTTCCCTTGATAAGCTTC	10	T>G	0.935294	8.68286	0	0	0	0	0	0	0	0	0	0	0	0	0	0	0	0	0	0	0	0	0	0	0	0	0	0	0	0	0	0	0	0	0	0	0	0	0	0	0	0	0	0	0	0
37460251	TGCAGCAATGGCTCTGACCGAATGAGGATAACTTGGTGCCTGTGTAGTCATTTTCTTGGTGGTAACAAA	32	T>C	0.935294	1.33269	2	0	0	0	0	0	0	0	0	0	0	0	0	0	0	0	0	0	0	0	0	0	0	0	0	0	0	0	0	0	0	0	0	0	0	0	2	0	2	0	0	0	2	0
37460291	TGCAGATATTCTCAACCTTTTCTCCCTTTTTCAAGTTTTTCCTTTTCCCTTCACAGAGACACAGTATCC	23	C>A	0.935294	8.68286	0	0	0	0	0	0	0	0	0	0	0	0	0	0	0	0	0	0	0	0	1	1	2	2	0	2	2	0	0	0	0	0	0	0	0	0	0	0	0	0	0	0	0	0
37450613	TGCAGCTACTAGATGTAAAAAGATTGAATGATATCAAAAAATTCAAAGTTGCATGCGTTATTTTATAAG	32	A>C	0.938272	26.6582	-	0	0	0	0	0	0	0	0	0	0	0	0	0	0	0	0	0	0	0	1	0	2	2	1	0	0	0	0	0	0	0	0	0	-	0	0	0	0	0	0	0	0	0
37458770	TGCAGTGAATTTCATTTTGGAGGATGGGCTTGGTGGAGAAGTAGTAGTCCTTATAGATTGTGTTCTTTT	63	T>C	0.938272	26.6582	0	0	0	2	0	0	1	1	0	0	0	0	0	0	2	0	0	0	2	0	0	0	0	0	0	0	0	0	0	-	0	0	0	0	0	2	0	0	0	1	0	0	0	0
37459873	TGCAGCCTACGCCGCGGGCGTCGAATTTCAACGAGGTGGAGATGACGGCGACGTCGGTTACGCCGAGAT	65	A>G	0.938272	50.1488	0	0	0	0	-	0	0	0	0	0	1	0	0	1	2	1	1	2	0	0	0	0	0	0	0	0	0	0	0	-	0	0	0	0	-	0	0	0	0	0	0	0	0	0
37450888	TGCAGGCAGTTGCATCATTTAGATTCACATGAAGAAATGGTTACGATGGGTCCATGAGGGAGAAATTTT	53	A>G	0.939024	27.0195	0	0	0	0	0	0	0	0	0	0	0	0	0	0	0	0	0	0	0	0	0	0	0	0	0	0	0	0	0	0	0	0	0	0	0	0	0	0	0	0	2	0	0	0
37451593	TGCAGTTTGCCAAATCTGCTGATCATTGTTATTAACTTATTATTATATTGATAATACTTATTATTGATG	15	C>T	0.939024	10.6886	0	0	0	0	2	2	0	0	0	0	0	0	0	0	0	0	0	0	0	0	1	1	0	2	0	2	0	0	2	0	0	0	-	0	0	0	0	0	0	0	0	0	0	0
37454389	TGCAGCATATGAAAGATTTCTACAGGGCAACCTCATTGCCCACTGGACCACAGAGATCTGGTGCAAAGA	11	A>T	0.939024	50.7899	0	0	0	0	0	0	0	0	0	0	0	0	1	1	1	1	-	0	0	0	0	0	0	0	0	0	0	0	0	0	0	0	0	0	0	0	0	0	0	0	0	0	0	-
37454860	TGCAGGGTGCCCAATGATGGCTTAAGCGTTCTTGGATGATATGCTTTTCTCATAGCTTTTCTTTGATGG	65	A>G	0.939024	10.6886	0	0	0	0	0	0	0	0	0	0	0	2	2	2	0	2	1	2	0	1	0	0	0	0	0	0	0	0	0	0	0	-	-	0	0	0	0	0	0	0	0	0	0	0
37455119	TGCAGTGCCGTCTTGCTAGTTCTTGCTAGTTCTCAAGCGTCTATACAATCCACCATGGATGCTCACCAT	55	T>C	0.939024	1.79739	0	2	0	0	0	0	0	0	0	0	0	0	0	0	0	0	0	0	0	0	2	0	0	0	0	0	0	0	0	0	0	0	0	0	0	0	0	0	0	0	0	0	0	0
37455850	TGCAGCAACACGGTCTCCACCGCCACCG	20	C>T	0.939024	1.79739	1	2	0	0	2	2	2	2	0	0	0	2	0	0	0	0	0	0	0	0	0	0	0	0	0	0	0	0	0	0	0	0	0	0	0	0	0	0	0	0	0	0	0	0
37456390	TGCAGAAAGCTTTAGAGAATTATTTTTCAAGCTTTGCACGAACCTGAATGTGCAGCAGATCAACTCATG	10	T>A	0.939024	10.6886	0	0	2	0	0	2	0	0	0	2	0	0	-	0	0	0	0	0	0	0	-	0	0	0	0	0	0	0	0	0	0	0	0	0	0	0	0	0	0	0	0	0	2	0
37456869	TGCAGGCAATTAGCATTACCTGGAATTCAGGCTTTGCACCACATAATGTAATGTGAGTGATGCTGATTA	55	A>G	0.939024	1.79739	0	0	0	0	0	0	0	0	0	0	2	0	0	0	0	0	0	0	0	2	0	0	0	2	0	0	0	0	0	0	0	0	0	0	0	2	0	0	2	0	0	0	0	1
37457452	TGCAGCCAGCACGGGCGAGGTCGAGGCAGAAGTCGCTGCCGAGGCCGGAGGAAGCGCCG	24	G>C	0.939024	10.6886	0	0	0	0	0	0	0	0	0	0	0	0	0	0	0	0	0	0	0	0	0	0	0	2	1	0	0	0	0	0	0	0	0	0	0	0	0	0	-	1	2	2	0	0
37458078	TGCAGGTTCCCAAGAAAATAAACTAGAAACTATTATATCCATTATAAAGTCTCTACTACTCATTGTAAT	30	T>C	0.939024	50.7899	0	0	0	0	0	0	0	0	0	0	0	0	0	0	0	0	0	0	0	0	0	0	0	0	0	0	0	0	0	0	0	0	0	0	0	0	0	0	0	0	0	0	0	0
37449760	TGCAGAAATTAAAAACACCCCAAACAGAAATATCAAGAGACAGAGAGGGAGTTTAAAACTTACAACAAT	24	C>A	0.939759	10.8489	0	0	0	0	0	0	-	0	0	0	0	0	0	0	0	0	0	0	0	0	0	0	0	0	0	0	0	0	0	0	0	0	0	0	0	0	0	0	0	0	0	0	0	0
37455305	TGCAGTTTTCATTTGAGTTGCTATACCATCCATCTTGTCACATATATTATCTTAAAAAACATTGGGGTT	37	T>G	0.939759	1.83571	0	0	0	2	0	0	0	0	0	0	0	0	0	0	0	0	0	0	0	0	0	0	0	0	0	0	0	0	0	0	0	0	0	0	0	-	0	0	0	1	0	0	2	0
37455849	TGCAGCAACACAAACAAGGAAAATTAAGCTCCACATAATAGTAACCCCCG	38	T>G	0.939759	10.8489	0	0	0	0	0	0	0	0	0	0	0	0	0	0	0	0	0	0	0	0	0	0	0	0	0	0	0	-	0	0	0	0	0	0	0	0	0	0	0	0	0	0	0	0
37456438	TGCAGAATGCACCATATTAGAAACATCATAAATCATAATTTACCTGGTAGTTAAAAATAGAGAGTTGAG	28	T>A	0.939759	27.3807	1	0	0	0	0	0	0	0	0	0	0	1	0	1	0	2	0	2	2	2	0	0	0	0	0	0	0	0	0	0	0	0	0	0	0	0	0	0	0	0	0	0	0	0
37456761	TGCAGCGTTATTGTTCCTATGTTTCCTTGTCACCGTCATCCCCTGGGACGCGACGGAGGAAGATGGCGG	57	G>A	0.939759	1.83571	2	0	0	0	2	2	0	0	0	0	1	0	0	0	0	0	0	0	0	0	-	0	0	0	0	0	0	0	0	0	0	0	0	0	0	0	0	0	2	0	0	0	0	0
37456998	TGCAGTAAGAAGTCTGCACACATGGTGAACTTGGACATTCTAAGCACAATGTAATGTGTGTTTGATTTA	31	T>C	0.939759	51.4311	-	0	0	0	0	0	0	0	0	0	0	0	0	0	0	0	0	0	0	0	0	0	0	0	0	0	0	0	0	0	0	1	1	1	2	0	2	1	-	0	0	0	0	0
37457605	TGCAGTTTAAAACCATGACAGAATATATAGTTTTTGTATATTTAAATGCACCG	26	A>G	0.939759	1.83571	0	0	0	0	0	0	0	0	0	0	0	0	0	-	0	0	-	0	0	0	0	0	0	0	0	0	0	0	0	0	0	0	0	0	0	0	0	0	0	0	0	0	0	0
37449936	TGCAGACGCACCACGTGTCGTTTGGTGGTGAGGGCCTGGAAGTTGCGTCCGTACGCCCGGTTTTCTTTC	61	T>A	0.940476	1.87408	0	0	0	0	0	0	0	0	0	0	0	0	0	0	0	0	0	0	0	2	0	0	0	0	0	0	0	0	0	0	0	0	0	0	0	0	0	0	0	0	0	0	0	0
37450123	TGCAGATCGATCGAATTGGCTTTTGGAGAGGGCGATTGATCCAATCCGAGATGTGAGCTGGATCATTAA	7	C>T	0.940476	11.0092	0	0	0	0	0	0	0	0	0	2	0	0	0	0	0	0	0	0	0	0	2	1	0	0	2	2	0	0	2	1	0	0	0	0	0	0	0	0	0	0	0	0	0	0
37451011	TGCAGGGTCCAAGAACAAGCCCAAGCCACCCATCATCATCACAAGGGACAGTGCAAATGCCCTAAGATC	48	C>T	0.940476	1.87408	0	0	0	2	2	2	0	0	0	0	0	0	0	0	0	0	0	0	0	0	0	2	2	2	0	2	0	1	0	2	0	0	0	0	0	0	0	0	0	0	0	0	0	0
37451317	TGCAGTCCTCGTTAATCCTTCAAAAAGTCGCTTTATTTTATTATCTTTCAGAAGATGTGAAGCAGCTTC	42	A>T	0.940476	27.7419	0	0	-	0	0	0	0	0	0	0	0	0	0	0	0	0	0	0	0	0	0	0	0	0	0	0	0	0	0	0	0	0	0	0	0	0	0	0	0	0	0	0	0	0
37454050	TGCAGACGCGTATTGACATAACAGGGGATATGCCTTTGATGGATCAAAAGACAATGTCGACACAGAATA	9	G>A	0.940476	11.0092	0	1	0	0	0	0	0	2	0	1	0	0	0	0	2	0	0	0	0	0	0	0	0	0	0	0	0	0	0	0	0	0	0	0	-	0	0	0	0	0	0	0	0	0
37454407	TGCAGCATGACCTAGAGTGCCTCTGGCTGCACCATCCGTGTTGGCTTTAACCCAGCCACTAGGGGGAGG	59	T>A	0.940476	1.87408	0	0	0	0	0	0	0	0	0	0	0	0	0	0	0	0	0	0	0	0	0	0	0	0	0	0	0	0	0	0	0	0	0	0	0	0	0	0	0	0	0	0	0	0
37456135	TGCAGTTGGACCCGCCGCCTCGACTTTTAGACCTGCGCCGCAGCCG	18	C>G	0.940476	11.0092	0	0	0	0	0	0	0	0	0	0	0	0	0	0	0	0	0	0	0	0	0	0	-	0	0	0	0	0	0	0	0	0	0	0	0	0	0	0	0	0	0	0	0	0
37456393	TGCAGAAAGTCCAGCTTCTCATCTCTCATTAGGACCCCCTTTTCATATTTCATTGAACCTCATTGAACT	61	A>G	0.940476	11.0092	0	0	0	0	0	0	0	0	2	0	0	0	0	0	0	0	0	0	0	0	0	0	0	0	0	0	0	0	0	0	0	2	2	1	0	0	0	0	0	2	0	0	0	0
37456412	TGCAGAAGAAAGTGTCGTTTTATCCTAGATTTCAATTTCTTTGTACTGATAGAATGATAAATTGGAATT	60	A>C	0.940476	11.0092	0	0	0	0	0	0	0	0	0	0	0	0	0	0	2	0	0	0	0	0	0	0	0	2	2	0	0	0	0	0	0	0	-	0	0	0	0	0	0	0	0	1	0	2
37457037	TGCAGTCATGTAAACTGTGAAGAGTTCTTTCTTTTTCTCTTAAAAAACAAAAAACAAAAACACTACAAA	40	T>A	0.940476	11.0092	0	0	0	0	0	0	0	0	0	0	0	0	0	0	0	0	0	0	0	0	0	0	0	0	0	0	0	0	0	0	0	0	0	0	0	0	0	0	0	0	2	2	0	0
37457896	TGCAGCCCTAGGTGGTGAGTACTGGTTTGAGGAGTGAAAGAAGCAGAGAAGAAGTTGGGTTGATTTTGT	33	G>A	0.940476	0.336485	0	0	0	0	0	2	2	2	0	0	0	0	0	0	0	0	0	0	0	0	0	2	0	0	0	0	0	0	0	2	0	0	0	0	2	0	0	0	0	0	0	0	0	0
37458165	TGCAGTTCAAGTGAGGTGAGTAAATTTGAATTAAACGGTTGAGAGACTTTTACAATATGTTAAATATGT	41	A>G	0.940476	1.87408	0	2	0	0	0	0	2	0	0	0	1	0	0	0	0	0	0	0	2	2	0	0	0	0	0	0	0	2	0	0	0	-	0	0	0	0	0	0	0	0	0	0	0	0
37458408	TGCAGGAAAAAGAAAGTCTTTGTTCCG	18	T>A	0.940476	11.0092	0	2	0	0	0	0	0	2	0	2	-	0	0	0	0	0	0	0	0	0	0	0	0	0	0	0	0	0	0	0	0	1	0	0	0	0	0	2	0	0	0	0	0	2
37459721	TGCAGCAGGCAAATGTTATTTATGTTAGCATTTTCAGTCCCAGCAACAATCCGCGAACTCACTCAAAGG	42	G>A	0.940476	0.336485	0	0	0	0	0	0	0	0	0	0	0	2	0	0	0	0	0	0	0	0	2	2	2	0	0	0	0	0	0	0	0	0	0	0	0	0	0	0	0	0	0	2	0	2
37449835	TGCAGAAGGCTGTCCTTGCTCTTCCTTCTTTGCTCAAAGTAGCCATTGATGTTTCTGAAGGAATGAAAT	54	C>A	0.941176	1.9125	0	0	0	0	0	0	0	0	0	0	0	0	0	0	2	0	0	0	0	0	0	0	0	0	0	0	0	0	0	0	0	2	0	2	0	0	0	0	2	0	0	2	0	2
37450437	TGCAGCATTTGAATCTTCATTGAAACTTTCTGTATGATTCTTATTTTGGACAAAATATAATTTTAATTA	40	T>A	0.941176	1.9125	0	2	0	0	0	0	0	0	2	0	0	0	0	0	0	0	0	0	0	0	0	2	0	0	0	2	0	2	1	0	0	0	0	0	0	0	0	0	0	0	2	0	0	0
37451123	TGCAGGTTCCTCAAAACCCAGAAGAAAGGCAACCCAGATAGCTCAATGCCAAGAGCCAATTCATTGAGG	33	C>T	0.941176	1.9125	0	0	0	0	0	0	0	0	0	0	0	0	0	0	0	0	0	0	0	0	0	0	0	0	2	0	0	0	0	0	0	0	0	0	0	0	0	0	0	2	2	2	2	0
37451375	TGCAGTGATAATATGGATTCACTTGGGTTAGTGGCTTTTTTTGCAGATTACTGGAGAGACAGTGGGGGA	21	C>A	0.941176	1.9125	0	0	0	0	0	0	2	2	0	0	0	0	0	0	0	0	0	0	0	0	0	0	0	0	0	0	0	0	0	0	0	0	0	0	0	0	0	0	0	0	0	0	0	0
37451426	TGCAGTGGAGCCTCTAAATGGATGATCATGCGCCTCTTGAACTTTGAGTTATTGTTACTCTAGCTTGAG	11	C>A	0.941176	11.1695	0	1	0	0	0	0	0	0	0	0	0	0	0	0	2	2	0	0	2	0	0	0	2	0	0	0	0	0	0	0	0	0	0	0	0	0	0	0	0	0	0	2	0	0
37452992	TGCAGGAAGAGAAGGCATAAATGCAAATGGAAACAAGGTAGTATACCG	27	T>C	0.941176	1.9125	0	0	0	0	0	0	0	0	0	0	0	0	0	0	0	0	0	0	0	0	2	1	2	2	0	2	0	0	0	2	0	0	0	0	0	0	0	0	2	0	0	0	0	2
37454033	TGCAGACATGTTGGATTTGGCTGTTGATTACATCAAAGACCTTCAAAAGCAAGTGCAGGTATGTTAGAC	21	T>C	0.941176	1.9125	0	0	2	2	0	0	0	0	2	1	0	0	0	0	0	0	0	0	0	0	0	0	0	0	0	0	2	0	0	0	2	0	0	0	0	2	0	0	0	0	0	0	2	0
37454278	TGCAGCAACCACTCAGCTTGGCTTCGGCTCCCATATGTGTCCCATCCAAATCAAAATAACGAAAAGCCA	11	C>A	0.941176	11.1695	0	2	0	0	0	0	0	0	2	1	0	0	0	2	0	0	1	0	0	0	2	0	0	2	2	0	0	0	0	0	0	0	0	0	0	0	0	0	0	0	0	0	0	0
37454436	TGCAGCCAAGTGATTAGCAAGTGCAAATTAAATCCAAACATCGGGCTTCAGGTTGACTTCAAGCAGAAA	60	A>C	0.941176	28.1031	0	0	0	0	0	0	0	0	0	0	0	0	0	0	0	0	0	0	0	0	0	0	0	0	0	0	0	0	0	0	0	0	0	0	0	0	0	0	2	0	0	0	0	0
37454978	TGCAGTACGTATTAAATATCAGTATGCCAATCATTTTGAAATACTAGCATTACAAGTTTTTTTATTTAG	22	T>C	0.941176	11.1695	0	0	0	0	0	0	0	0	0	0	0	0	0	0	0	2	0	0	0	0	0	1	2	0	0	2	2	2	2	1	0	0	0	0	0	0	0	0	0	0	0	0	0	0
37456125	TGCAGTTAAAATTAATGCATGCAGAACCG	18	A>G	0.941176	1.9125	0	0	0	0	0	0	0	0	0	0	0	0	0	0	0	0	0	0	0	0	0	0	0	0	2	0	0	0	0	0	0	0	2	1	0	0	0	0	0	0	0	2	0	2
37456484	TGCAGAGACAGAAAAAGATGGTAGTCATTGAAGACGCCAAGAGAATCGAAACCTACGAAGAGTTTGCGA	67	G>A	0.941176	85	0	0	0	0	0	0	0	0	0	0	0	0	0	0	0	0	0	0	0	0	0	0	0	0	0	0	0	0	0	0	0	0	0	0	0	0	0	0	0	0	0	0	0	0
37456543	TGCAGATAGCAAGGGGAACATAGTGGTAGTGAAAGGAAAGGCAGCAGACCCCATAAAGGTATGTGAGAG	50	C>T	0.941176	1.9125	0	0	0	0	0	0	0	0	0	0	0	0	0	0	0	0	0	0	0	0	0	2	1	2	2	2	2	2	2	2	0	0	0	0	0	0	0	0	0	0	0	0	0	0
37456973	TGCAGGTGCATTGATTTTGACAATGCAATGACCTAAGTTGGACTTGAACTCCAATTCCATAGGGTAAGG	45	G>C	0.941176	11.1695	0	0	0	0	0	0	0	0	0	0	0	0	0	0	0	0	0	0	0	0	0	0	0	0	0	0	0	0	0	0	1	0	0	0	0	0	0	0	0	0	0	0	0	0
37457380	TGCAGAAGTTGAAGGACGATTTGAATAGTTTGCCG	24	A>G	0.941176	0.332031	0	2	0	0	0	2	0	0	2	0	0	0	0	0	0	2	0	0	2	0	2	0	0	0	2	0	2	0	0	0	0	0	0	0	0	0	0	0	0	0	0	0	0	0
37457418	TGCAGATGTAAATTACGGGCCTAACCTGACCG	10	A>G	0.941176	1.9125	0	0	0	0	0	0	0	2	2	0	2	0	0	0	2	0	0	2	0	0	2	0	0	0	0	0	0	0	2	0	0	0	0	0	0	1	0	0	0	0	0	0	2	0
37457549	TGCAGGTTCCAAGTCTCCTACCATTTTAACCTCAGATTCACTGGGTTGTGCCTTCCG	14	C>T	0.941176	11.1695	0	0	0	2	0	0	0	0	0	0	0	0	1	1	2	2	2	0	2	0	0	0	0	0	0	0	0	0	0	0	0	0	0	0	0	0	0	0	0	0	0	0	0	0
37458189	TGCAGTTTATGCATGTGCGGCGTTATCGTAGGGTAAAAACCAAAGGACAAACACCGCAAATTGAGCTGT	21	G>A	0.941176	1.9125	0	0	0	0	0	0	0	0	0	0	0	0	0	0	0	0	0	0	0	0	0	0	0	0	0	0	0	0	0	0	0	0	0	0	0	0	0	0	0	0	0	0	0	2
37458377	TGCAGCCAGCACGGGCGAGGTCGAGGCAGAAGTCGCTGCCGAGGCCG	24	G>C	0.941176	0.332031	0	0	0	0	0	0	0	0	0	0	0	0	0	0	0	0	0	0	0	0	0	0	0	2	2	0	0	0	0	0	0	0	0	0	0	0	0	0	0	2	2	2	0	0
37459049	TGCAGAGGCTATCCTCTGACAGATGTCACATCTAAAACATATAAAGATGAGTCCAAAACTGAATCGGAG	7	G>A	0.941176	1.9125	0	0	0	0	0	0	0	0	0	0	0	0	0	0	0	0	0	0	0	0	0	0	0	0	2	0	0	0	0	0	0	0	0	0	0	0	0	0	0	0	0	0	0	0
37459136	TGCAGGCAACTCTATTGTAACTTTATACCCTTACAAAGAATTAGAAAGAGGCACAAATTCTTTCTCTGA	9	C>T	0.941176	1.9125	0	0	0	0	0	0	2	2	0	2	0	0	0	0	0	0	0	0	0	0	0	2	0	0	0	0	0	0	0	0	0	1	2	2	0	0	0	0	0	0	0	0	0	0
37459266	TGCAGCTGCTCAAGGCCTTGAGTGAGAGCTTCCTCCGCTTGCTGTGACGAATGCCG	27	G>T	0.941176	28.1031	0	0	0	0	0	0	0	0	0	0	0	0	0	0	0	0	0	0	0	0	0	0	0	0	0	0	0	0	0	0	0	0	0	0	0	0	0	0	0	0	0	0	0	0
37459441	TGCAGGTTACTAGCCATTATTGTAACTTGGCAGCTGAATTACCTTACGCCCTAAGTATTAGCTCATAGA	50	C>T	0.941176	11.1695	0	2	0	0	0	0	2	2	0	0	0	2	1	1	0	2	2	0	0	0	0	0	0	0	0	0	0	0	0	0	0	0	0	0	0	0	0	0	0	0	0	0	0	0
37459593	TGCAGCATAAGGTGGTTCACGTGAATATCACGCAAGTGTGGTGGGCAATTTGGACCTCAAGGTAGAGTA	57	C>A	0.941176	28.1031	0	0	0	0	0	0	0	0	0	0	0	0	0	0	0	0	0	0	0	0	0	0	0	0	0	0	0	0	0	0	0	0	0	0	0	0	0	0	0	0	0	0	0	0
37459597	TGCAGCGAAGGATTTTTCATCGGCTTGGAACCAACACTGACCCTTTTTCTCAACGACGGCGGTGGTTTT	59	C>T	0.941176	11.1695	0	0	0	0	0	0	0	0	0	0	0	0	1	1	2	2	2	0	0	0	0	2	0	0	0	0	0	0	0	0	0	0	0	0	0	0	0	0	0	0	0	0	0	0
37459643	TGCAGTCAACGCAAATGACAAGCCCTGTGCAAGCTGAATCCCTCTCACAACACACAAAGGAATCAGCTT	20	A>T	0.941176	11.1695	0	0	0	0	0	0	0	0	0	0	0	0	0	0	0	0	0	0	0	0	0	0	0	0	0	0	0	0	0	0	0	0	0	0	0	0	0	0	0	0	0	0	0	0
37459769	TGCAGCCTCTGCTTCACCATATCCATAGGGGTAAAAACAGCATCGCTGGCGACTGTGGCACACACGCCG	47	G>A	0.941176	52.7133	0	0	0	0	0	0	0	0	0	0	2	0	1	1	0	0	2	0	1	1	0	0	0	0	0	0	0	0	0	0	0	0	0	0	0	0	0	0	0	0	0	0	0	0
37459888	TGCAGCTTCGTACTTGGCACTGTATTCAATGACACTCCAGCTCAGCATGGTGATGGCGAAAGATTGAGG	6	T>A	0.941176	11.1695	0	0	0	2	0	0	0	0	0	0	0	0	0	0	0	0	0	0	0	0	0	0	0	0	0	0	2	0	0	0	0	0	1	2	0	0	0	2	0	2	0	0	0	0
37459971	TGCAGGTCATATGGTGTCTATAACCAATGCACATAGGAACACTAGTTCAAAACCCTGACTTTTGCGCTA	33	T>C	0.941176	11.1695	0	0	0	0	0	0	0	0	2	0	0	0	0	0	0	0	0	0	0	0	0	0	0	0	2	0	0	0	0	0	0	0	0	0	0	0	0	0	0	0	0	0	0	0
37450417	TGCAGCATGAGGTCCTTTTTGAGTTGCAGGTAAAAGTGTTTAATTTAATTTGGAAAAGTCTTGCTCCAC	41	A>C	0.944444	0.280277	0	0	-	0	0	0	0	0	0	0	0	0	0	0	0	0	0	0	0	0	0	0	0	0	0	0	-	-	-	0	0	0	0	0	0	0	0	0	0	0	0	0	0	0
37454245	TGCAGATTCTAGAGGTACCCTTTTGAGTTCATGTCTTCTTTTATCTATATAGATTCAGCTATCATATGC	27	T>C	0.944444	2.52249	0	0	0	0	0	0	0	0	2	0	0	0	0	0	0	2	0	0	0	0	0	1	2	0	0	2	0	0	0	2	0	0	0	0	0	0	0	0	0	-	0	0	0	0
37457603	TGCAGTTGGTGGGTTCTCCTTGTCGTTGTTACAGCCG	20	T>G	0.944444	2.52249	0	0	-	0	0	0	0	0	0	0	-	0	0	-	0	0	0	0	0	0	0	0	0	2	0	0	0	0	0	0	0	0	0	0	0	0	0	0	0	0	0	0	0	0
37451552	TGCAGTTGCTCACTCATGCCAATCAAAGAATATTGCAAAATCAAGAGCAGATGCATGCCTTCATTTCTG	30	T>A	0.945122	2.57075	0	0	0	0	0	0	0	2	0	0	0	0	0	0	0	0	0	0	0	0	0	0	0	0	0	2	0	0	2	0	0	-	-	-	0	0	0	0	1	2	0	2	0	0
37452800	TGCAGCAGCCACGGCGACGAAGAGGGGGACCACGCGACGCAGCGACGCCG	37	C>A	0.945122	2.57075	2	0	0	0	0	2	0	2	0	0	0	0	0	0	0	0	0	0	0	0	-	0	0	0	-	0	0	0	0	0	0	0	0	0	0	1	0	0	0	0	0	0	0	0
37454087	TGCAGAGAGCGGCGTACTACGACACTGTTGAAGGAGGAAGAAAGGTCAGGACTCAGTACGTAGCTTGGG	33	G>A	0.945122	0.276462	0	0	0	0	0	0	0	0	0	0	0	2	2	0	2	0	2	0	2	0	0	0	0	0	0	0	0	0	0	0	0	0	0	0	0	2	0	0	0	0	0	0	0	2
37454309	TGCAGCAATTTTATTCCTCAAATCCTATGGGACAGAAATTGGTTTCTAAGTTACAAACTGATCCGATCA	51	T>C	0.945122	13.9316	0	0	0	0	0	0	0	0	0	0	0	0	-	-	0	0	0	0	0	0	-	0	0	0	0	0	0	0	0	0	0	0	0	0	0	0	0	0	0	0	0	0	0	0
37454443	TGCAGCCACCAAAACCCACATACACCGTCTCCTGCAAAGGTATGTAATAACTCAAACTGTTTTTAATTT	53	A>C	0.945122	2.57075	0	0	0	0	0	0	0	0	0	0	0	0	0	0	0	0	-	0	0	0	0	0	0	0	0	0	0	0	0	-	0	0	0	0	0	0	0	0	0	0	0	0	0	0
37455012	TGCAGTATATATTCACATTGGAAGAATAGAACTATATGCATTTAGGTTCTCACTATAGAAGCCATCATA	51	A>C	0.945122	34.359	0	0	0	0	0	0	0	0	0	0	0	0	0	0	0	0	0	0	0	0	0	0	0	0	0	0	0	0	0	0	0	0	0	0	0	0	0	0	0	0	0	0	0	0
37456856	TGCAGGATCCTTCTTAAGTTCGCTGACGGCGCTATTGTGTGTGTCAAGGATAAGTGATTCTTTTATACC	38	G>C	0.945122	34.359	-	0	2	0	-	2	0	0	0	0	1	-	0	0	1	0	0	1	0	0	0	0	0	0	0	0	0	0	0	0	0	0	0	0	0	0	0	0	0	0	0	0	0	0
37457861	TGCAGCAGAAGTTTCTTCCATGTTGAGGGCCAAATGAGCAGAACTTCCACCTGCAATAATGTTCTGTTT	63	C>G	0.945122	13.9316	0	0	0	0	0	0	0	0	1	2	0	0	-	-	0	0	-	0	1	0	0	0	0	0	0	2	0	2	2	0	0	0	0	0	0	2	0	0	0	0	0	0	0	0
37458000	TGCAGGAATATGAGGAATTGTGTGGAACCTCCTAAAGAGCCTGAGGTGCGAAGAAATGGAGCTTTGTTT	28	C>A	0.945122	13.9316	0	0	0	0	0	0	0	0	0	0	0	0	1	2	2	2	2	0	0	0	0	0	0	0	0	0	0	0	0	0	0	0	0	0	0	-	0	0	0	0	0	0	0	0
37458098	TGCAGTACTGTACTAGTATGGTATGTGAATAAAGACTTGCCACGTCTTTTTTTTTTGATAGAACGTGCC	34	A>T	0.945122	2.57075	0	0	0	0	2	2	0	0	0	0	1	0	0	0	0	2	0	2	2	2	0	-	-	0	0	0	-	0	0	0	0	0	0	0	0	0	0	0	0	0	0	0	0	0
37450524	TGCAGCCTTGCACATATCTTCTTAGAATGGTTGACTAGGTGGAAATTTTGACTGACTTCTAATTTTCCC	39	T>A	0.945783	2.61903	0	2	0	0	0	0	0	0	0	0	1	0	0	0	0	2	0	2	0	0	0	0	0	0	2	0	0	0	0	0	-	0	0	0	0	0	0	0	2	0	0	0	2	0
37454051	TGCAGACGGAACAAAATGGAAACAGAGTAAAAATTACGCCACAAAATGAATTGCAATAAGTACCATGTA	27	T>A	0.945783	2.61903	0	0	0	0	2	2	0	2	0	0	0	0	0	-	0	0	0	0	0	0	0	0	0	0	0	0	0	0	0	0	0	0	0	0	0	2	0	0	2	0	0	2	0	0
37454172	TGCAGATAGGAAACGGTTGGTAAAATGATTTGTTTTGAAATTTTATTTTAATTAATTAAATTAAAAGTA	13	C>G	0.945783	2.61903	0	0	-	0	0	0	0	0	0	0	0	0	0	0	0	0	0	0	0	0	2	0	0	0	-	0	0	0	0	0	0	0	0	0	0	0	0	0	0	0	0	0	2	0
37455204	TGCAGTTATCTCTTTCAGCATCTGATTTACTTGATCGGGACATCACATCAAAGGTATATTTTCTTCTAG	32	G>A	0.945783	14.1296	0	0	0	0	0	0	-	0	0	0	0	0	0	0	0	0	0	0	0	0	0	0	0	0	0	0	0	0	0	2	0	0	0	0	0	0	0	0	0	0	0	0	0	0
37456743	TGCAGCGGCGGCGGAGGAGGGGAAGATGAATGGCGGAGGAACCCTCCCTCCTCTCAACCCCTCCGAACC	38	G>A	0.945783	2.61903	1	2	0	0	2	2	2	2	0	0	0	0	0	0	0	0	0	0	0	0	0	0	0	0	0	0	0	0	0	0	0	0	0	0	0	2	0	0	2	0	0	0	0	0
37457724	TGCAGAAGACGAAGAAGAAGTGAAAGAGGGAAGATCGTTGTTGAAAGAAGAAGAAGCATTGAGGACGAG	20	T>C	0.945783	2.61903	0	0	0	0	0	0	0	0	0	0	0	0	0	0	0	-	0	0	0	0	0	0	0	0	0	0	0	0	0	0	0	-	0	0	0	0	0	0	0	0	0	0	2	0
37459340	TGCAGAGCAAATAAAAGTAAACCTCTCCCTCATGTACCGCACAATGGTGTCAGGTGCGAAGATTCCCTC	17	T>C	0.945783	2.61903	0	0	2	0	0	0	2	2	0	0	1	0	0	0	2	2	0	2	2	0	0	0	0	0	0	0	-	0	0	0	0	0	0	0	0	0	0	0	0	0	0	0	0	0
37459618	TGCAGGACAAGCAGTCTCCACTTGAGTTTTAATGCCATCAATTACATCAAAACCTCTCAGAGAATTCAC	34	C>T	0.945783	0.272749	0	0	0	0	0	2	0	0	2	0	0	0	0	0	0	0	0	0	0	0	0	0	0	0	0	0	0	0	0	0	0	0	0	0	0	0	0	0	0	0	0	0	0	0
37450256	TGCAGCAAGCGCGCGATTCGACAGAAATGTGGGAATTAAAGTGAACGCCGACGACGGCGCTGTGCAGCG	7	A>T	0.946429	2.66735	0	0	0	0	0	0	0	0	0	0	0	0	0	0	0	0	0	0	0	0	2	0	2	2	1	0	2	0	0	0	0	0	0	0	0	0	0	0	0	0	0	0	2	0
37450257	TGCAGCAAGCTCAGCCAGGGTGAACTCCTCTGCCTTGTCGTGATGTTTTGTTGACGATGTTCCACTCCT	39	G>A	0.946429	35.25	0	0	0	0	0	0	0	0	0	0	0	0	0	0	0	0	0	0	0	0	0	0	0	0	0	0	0	0	0	0	0	0	0	0	0	0	0	0	0	2	0	0	0	0
37450604	TGCAGCTAAGCTCCTTGAGACAGGTCTCAATGTTTAAGAATATTACATATTCCATATATGCAAAGTAGT	10	C>T	0.946429	0.269135	0	0	0	0	0	0	0	2	0	0	0	0	0	2	0	0	0	0	0	0	0	0	0	0	0	2	0	0	0	2	0	0	0	0	0	0	0	0	0	0	0	0	0	2
37450851	TGCAGGATCTGATTGATTACTGCGTCTAAGAACCACAGCAGTGGAGATCAAGCTAGGGACATGTCCTGG	23	G>A	0.946429	35.25	0	0	0	0	0	0	0	0	0	0	0	0	1	1	2	2	1	0	0	0	0	0	0	0	0	0	0	0	0	0	0	0	0	0	0	0	0	0	0	0	0	0	0	0
37450879	TGCAGGCACATAAACTAAACACTTGTTAGACTAAATTATGTTACTAGGGGTTGGATTTAATCTCATAAA	11	A>C	0.946429	2.66735	2	2	0	0	0	0	0	2	2	0	0	1	0	0	0	0	0	0	2	0	0	0	0	0	0	0	0	0	0	0	0	0	-	0	0	0	0	0	0	0	0	0	0	0
37451000	TGCAGGGGCACATTCAAGACATGGAAAGTTGAATATTTTCTTCTACCTAATTTCAGTTGACATGTTGTC	65	T>C	0.946429	2.66735	0	0	0	2	2	0	0	0	0	0	0	0	0	0	0	0	2	0	0	0	0	0	0	0	0	0	0	0	0	0	0	0	0	0	0	0	0	0	0	0	0	0	0	0
37451175	TGCAGTAATTCTGCGCGACCTTCTATTTATATAATTTTGTCGCCTTCTAGCATTTTCTTCTTGTCTCTG	67	T>A	0.946429	14.3277	0	0	0	0	0	0	0	0	0	0	0	2	0	0	0	0	0	0	0	0	-	0	0	0	0	0	0	0	0	0	0	0	0	0	0	0	0	0	0	0	0	0	0	0
37453924	TGCAGAAATTATCTATGGATGTGCTGATTTTTTTGGCTAAAGAAGCATTTAACCATTTAATACCGCTAA	37	T>A	0.946429	2.66735	0	0	2	0	2	2	0	0	2	0	1	0	0	0	0	0	0	2	0	0	0	0	0	0	0	0	0	0	0	0	2	0	0	0	0	0	0	0	0	0	0	0	0	0
37454321	TGCAGCACCAACACAGCCACAAACAGGTGGACCTGCTGTAGACCAAGGATACAATTCTTATCCG	18	A>G	0.946429	2.66735	0	0	0	0	0	0	0	0	0	0	0	0	0	0	0	0	0	0	0	0	0	0	0	0	0	0	0	0	0	0	0	0	0	0	0	0	0	0	0	0	0	0	0	0
37454507	TGCAGCGACAAGAGAAGAGAAGCGGATGGCCATGGCGGAGGAGCAGAGTGAGTTGAGGATTTACAATTC	22	C>T	0.946429	2.66735	0	2	0	0	0	0	0	0	0	1	2	0	0	0	2	0	0	2	0	0	0	0	0	0	0	0	0	0	0	0	0	0	0	0	2	2	0	0	0	0	0	0	0	0
37454723	TGCAGGATATATAATACCATAAACAATGAGTATAAGTTAGTTGCATGATTTTTGTGGCCCTTGTTTTTT	15	A>T	0.946429	0.269135	0	0	0	0	2	2	2	2	0	2	0	0	0	0	0	0	0	0	0	0	0	0	0	0	0	0	0	0	0	0	0	0	0	0	0	0	0	0	0	0	2	0	0	0
37456408	TGCAGAACCTTACCTTCCTCTTCTCACTGGCGGCACACCACACACTCGCCGTCTCTCTGTTGTGCCAAA	14	T>A	0.946429	2.66735	2	0	0	0	1	2	0	0	0	0	0	0	0	0	0	0	0	0	0	0	0	0	0	0	0	0	0	0	0	2	0	0	0	0	0	0	0	0	0	0	0	0	0	0
37456869	TGCAGGCAATTAGCATTACCTGGAATTCAGGCTTTGCACCACATAATGTAATGTGAGTGATGCTGATTA	31	C>T	0.946429	35.25	0	0	0	0	0	0	0	0	0	0	0	0	0	0	0	0	0	0	0	0	0	0	0	0	0	0	0	0	0	0	0	0	0	0	0	0	0	0	0	0	0	0	0	-
37457099	TGCAGTGTCAAGGTTCACACAGCAAGAAACCTTGACATCAATGAGTGTCTTACTTAGCAAACTAGCCAT	21	G>C	0.946429	0.269135	0	0	0	0	0	0	0	0	0	2	0	0	0	0	0	2	0	0	2	0	0	0	0	0	0	0	0	0	0	0	2	0	0	0	0	0	2	0	0	0	2	0	0	2
37459813	TGCAGTTGTAGAGTTGAATGCAGCCATGTATGCTTTGGAGATTGCTTGCAGCAAGGGTTGGAACCGAGA	28	T>C	0.946429	2.66735	0	0	0	0	0	0	2	2	0	2	1	0	0	0	0	0	0	2	0	0	0	0	0	0	0	0	0	0	0	0	0	-	0	0	0	2	0	0	0	0	0	0	0	0
37459835	TGCAGCCGCGTCACCCACACCACCAACGACGTCGTTCCCTCCTCACTCACCG	10	T>A	0.946429	14.3277	0	0	0	0	0	0	0	0	0	0	0	0	0	0	0	0	0	0	0	0	0	0	0	0	0	0	0	0	0	0	0	0	0	0	0	0	0	0	0	0	0	0	0	0
37449947	TGCAGACTCTGGTCAACCTCGCGCTTCTCAATCTCTCTTCTAACCAACTCCAAGGAGAGATCCCTTCTC	40	T>A	0.947059	2.7157	0	0	0	2	0	0	2	2	0	0	0	0	0	0	0	0	0	0	0	0	1	0	0	2	0	0	0	0	0	0	0	0	0	0	2	0	0	0	0	0	0	0	0	0
37450015	TGCAGAGCATCAAATGAGAAAATCATCATCATAAATTGATAATCTATGCTGTCACATGATTCCAGCATA	40	A>T	0.947059	0.265615	2	0	2	0	0	2	0	0	0	0	0	0	0	0	0	0	0	0	0	0	0	0	2	0	0	0	0	0	0	0	0	0	0	0	2	0	0	0	2	0	0	0	2	0
37450044	TGCAGAGGGAGGAGCTTGAAGGGAAGTCCTTACTTAAAAAGCTTGGTACAACTGAAGACATGGCTGCTG	31	A>G	0.947059	0.265615	2	2	0	0	0	2	2	2	0	0	0	0	0	0	0	0	0	0	0	0	0	2	0	0	2	0	2	0	0	0	0	0	0	0	0	0	0	0	0	0	0	0	0	0
37450391	TGCAGCATAATTAATATGTAACAAAGGAGCAATTCTCCTGAAAGTAAAAAATAAAATAAAATTAACTTC	62	T>A	0.947059	2.7157	0	0	0	0	0	0	0	0	0	0	0	0	0	0	0	0	0	0	0	0	0	0	0	0	0	0	0	0	0	0	0	0	0	0	0	0	0	0	0	0	0	2	0	0
37450439	TGCAGCATTTTATAGGGCACAAGCGAGTTCCAGTTTTGGCTGCCTAAGTAATACATCTGAATGTGATCT	38	G>T	0.947059	2.7157	0	0	0	0	0	0	0	0	0	0	0	0	0	0	2	0	0	0	0	0	0	0	0	0	0	0	0	0	0	0	0	0	0	0	0	0	0	0	0	0	0	0	0	0
37450538	TGCAGCGAAGATGGAGAACGACGGCGGCCCGAGACTGTGTGTGTTGGAGGGTGAAGGAGACAGGTCGGG	35	T>C	0.947059	0.265615	0	2	0	0	0	0	0	0	2	0	0	0	0	2	0	0	0	0	0	0	0	0	0	0	0	0	0	0	0	0	0	2	2	2	2	0	0	2	0	0	0	0	0	0
37450612	TGCAGCTACGTTACTCTTCCTCTCTATGCTCTCGTGGCACAGGTAATTTTTATTTCAAACACAGTTCTT	26	T>C	0.947059	2.7157	0	0	0	0	0	0	0	0	0	0	0	0	0	0	0	0	0	0	0	0	0	0	0	0	0	0	0	0	0	0	0	2	2	1	0	2	2	0	0	0	0	0	0	0
37450654	TGCAGCTCTAATAGCAGTAGGTGCAGACGACAGCGACACAAGGGTACTCGCACATTCATAAATAACAGC	12	A>G	0.947059	14.5257	0	0	1	0	0	0	2	2	0	2	0	0	0	0	0	0	0	0	0	0	0	0	0	2	0	0	0	1	0	0	0	0	0	0	0	0	0	0	0	0	0	0	0	0
37451088	TGCAGGTGATGTTCAAGTAGAGGATGTTATGCATCCCTGAGGTATTTATGCTCTTTATTTGTTACTCTA	26	T>C	0.947059	0.265615	0	0	0	0	0	2	0	0	0	0	0	0	0	0	0	0	0	0	0	0	0	0	0	0	0	0	0	0	0	0	0	0	0	0	0	0	2	0	0	0	0	2	0	0
37451328	TGCAGTCTATCTGCGAAGCCTTTAGCGAAGCACTGAGTGATGAAGAGCCTAGCATATCCATGAATGCGT	17	G>C	0.947059	2.7157	0	0	0	0	0	0	0	0	0	0	0	1	0	0	2	0	2	0	0	2	0	0	0	0	0	0	0	0	0	0	0	0	0	0	0	0	2	2	0	2	0	0	0	0
37451451	TGCAGTGTAACCCACCCACACAGCACCCCATCCACACCTGCCTTCTTCCTCCCCCCGCTTGGGCTTTTT	64	T>A	0.947059	2.7157	0	0	0	0	0	0	0	0	0	0	0	0	0	0	0	0	0	0	0	0	0	0	0	0	0	0	0	0	0	0	0	0	0	0	0	0	0	0	0	0	0	0	0	0
37451580	TGCAGTTTCAAAAAATTGTCCTCCCTGAACTGCTCATTCTCATCAACCACCAAATACAACCCACTCCCA	58	A>G	0.947059	2.7157	0	0	0	0	0	2	0	0	0	0	0	0	0	0	2	0	0	0	0	0	0	0	0	0	0	2	2	1	0	0	0	0	0	0	0	0	0	0	0	0	2	0	0	0
37452748	TGCAGCAACTTTTAAATTTTAATTTGTCTGTAACTGTTTCTTTTTCCG	21	A>C	0.947059	2.7157	0	0	0	0	0	0	0	0	0	0	0	0	0	0	0	2	0	0	2	0	0	0	0	0	0	0	0	2	0	0	0	2	2	1	2	0	0	2	0	0	0	0	0	0
37454088	TGCAGAGAGCGGCGTACTACGACGTCGTTGGAGGAGGAAGAAAGGTCAAGACTCAGTACGTAGCTTGGG	35	G>C	0.947059	35.6955	0	0	0	0	0	0	0	0	0	0	0	0	0	0	0	0	0	0	0	0	0	0	0	0	0	0	0	0	0	0	0	0	0	0	0	0	0	0	0	0	0	0	0	0
37455232	TGCAGTTGACCATGCATCGTGACCTACTCAAGAAAAGAACTCAGCACCAACATCAACATTCATCATCGA	67	G>A	0.947059	14.5257	0	0	0	0	0	0	0	0	0	0	0	0	0	0	0	0	0	0	0	0	0	2	2	0	0	2	1	0	2	2	0	0	0	0	0	0	0	0	0	0	0	0	0	0
37455239	TGCAGTTGCAAATTTCTCACCATAACGTTTTCCAAAGAGCTTCCTTATGACACAAAGCTCAGGAAGATC	52	C>T	0.947059	14.5257	2	0	1	0	1	2	0	2	2	0	0	0	0	0	0	0	0	0	0	0	0	0	0	0	0	0	0	0	0	0	0	0	0	0	0	0	0	0	0	0	0	0	2	0
37455253	TGCAGTTGGATCAGTCTTTGATTCGTTCATGCATGTGTCATTTACAGATAGCACGGATGAACCCTCACT	25	T>C	0.947059	2.7157	0	0	0	0	0	0	0	0	0	0	0	0	0	0	0	0	0	0	0	0	0	0	2	0	0	0	0	0	0	0	0	2	1	0	0	0	0	0	0	0	0	0	0	0
37455322	TGCAGTTTTTTTATGCTGTCTTGTAGCACATGAGATGTAAAATAAAAACAAGGGAGATTCGAAAAAGAG	7	T>C	0.947059	35.6955	0	0	0	0	0	0	0	0	0	0	0	0	0	0	0	0	0	0	0	0	0	0	0	0	2	0	0	0	0	0	0	0	0	0	0	0	0	0	0	0	0	0	0	0
37455919	TGCAGCCTTGCAAAATGTAGACAGGATTGTTATAGAGCCTATCAAGGAACCG	41	T>C	0.947059	0.265615	0	0	0	0	0	0	0	0	0	0	0	0	0	0	0	2	2	0	0	0	0	2	2	0	0	2	2	2	0	2	0	0	0	0	0	0	0	0	0	0	0	0	0	0
37456836	TGCAGGACGGTGGAGAGAGGCGCGACTCGCGGCTTGGAGGGGATCGGATCTGGGGTGGCTCGCTGGACG	56	G>A	0.947059	14.5257	0	0	0	0	0	0	0	0	0	0	0	0	0	0	0	0	0	0	0	0	0	0	0	0	0	0	0	0	0	2	0	0	0	0	2	0	0	0	2	0	0	0	0	0
37456952	TGCAGGTATCTGTATATCTCTATTGGATCTCTCCTAATTTAGGGTTTAACATCAATTGGCATTGTTGTG	9	C>A	0.947059	0.265615	2	2	0	0	2	2	0	2	2	2	0	0	0	0	0	0	0	0	0	0	0	0	0	0	0	0	0	0	0	0	0	0	0	0	2	0	0	0	0	0	0	0	0	0
37457130	TGCAGTTCTTTCTCAGAAAAGCATAAAAATAGTTTATAACTAACTTCTTGATAAACCAAGAGTCTTTCC	42	A>G	0.947059	2.7157	0	0	0	0	0	0	0	0	0	0	0	0	1	2	2	0	2	0	0	0	0	0	0	0	0	0	2	0	0	0	0	0	0	0	0	0	0	0	0	0	0	0	2	0
37457134	TGCAGTTGAGTGCCACGCGCTCTTGGGCTTTATGTAGCAACCAGTCAGCTCTCTTGACAACCTCTTGTG	46	A>G	0.947059	14.5257	0	0	2	0	0	0	0	0	0	0	0	0	0	2	0	0	1	0	0	0	0	0	0	0	0	0	0	0	0	0	0	0	0	0	0	0	1	2	0	0	0	0	0	0
37457143	TGCAGTTGGTGAAGTTGTTAAATGCTATAATACAGAATTAAAAACCTTAACCAAAACTTTCCCTAATTG	6	T>C	0.947059	2.7157	0	0	0	0	0	0	0	0	0	0	0	0	0	0	0	0	0	0	0	0	0	0	0	0	0	0	0	0	0	0	0	0	0	0	0	0	0	0	0	0	0	2	0	0
37457156	TGCAGTTTATTGAGGGCTTAAAGAGTTATTTGTTCAGGGCGGTTGCATGGCATTGTAATTTGACTTATG	34	C>T	0.947059	0.265615	0	0	0	0	0	0	2	2	0	0	0	0	0	0	0	0	0	0	0	0	0	0	0	0	0	0	0	0	0	0	0	0	0	0	0	2	0	0	0	2	0	0	0	0
37457525	TGCAGGGGGGTATTGCTCGCTTCACCG	7	G>A	0.947059	2.7157	0	0	0	0	0	0	0	0	0	0	0	0	0	0	0	0	0	0	0	0	0	0	0	0	0	0	0	0	0	0	0	0	0	0	0	0	0	0	0	1	0	0	0	2
37457842	TGCAGCAATACCGTCAATGCCCCTGGATCCGCATGAGAGTTAAGCCCAACCGTGAGATCAGGCTGAGGG	62	C>T	0.947059	2.7157	2	0	0	0	2	2	0	0	0	0	0	1	0	0	0	0	0	0	2	0	0	0	0	0	0	0	0	0	0	0	2	0	0	0	0	0	0	0	0	0	0	0	0	0
37457871	TGCAGTAGCTGCTGGCAAAGCTGAACCAGCTAACATATTGGGAAATGGCATTACTGGTCTATTCATTCC	5	T>C	0.947059	2.7157	0	0	1	0	0	0	0	0	0	0	0	0	0	0	0	0	0	0	0	0	0	0	0	0	0	0	0	0	0	0	0	0	0	0	0	0	0	0	2	0	0	0	0	0
37457881	TGCAGCATTCCAAGCCACCATTCTATGAAAACGCCCATGGTCATGGTCTTGCTCTTGTTCCTCCCCATG	10	C>G	0.947059	35.6955	0	0	0	0	0	0	0	0	0	0	2	1	0	0	0	0	0	1	2	1	0	0	2	0	0	0	0	0	0	0	0	0	0	0	0	0	0	0	0	0	0	0	0	0
37458526	TGCAGAACAAAATTGGGACAAAACCAAAAACAAAACAGCCCCTGATGACCAAAACTCTTTATTTTACAC	59	T>C	0.947059	2.7157	0	0	0	0	2	0	0	0	0	0	0	0	2	1	0	0	2	0	0	0	0	0	2	0	0	0	2	0	2	0	0	0	0	0	0	0	0	0	0	0	0	0	0	0
37459463	TGCAGTTGGTGGCAATCGCGGCGAGTCCAGGTGTGCCGAAGTCTTCGCAGCATACGAGGACGAGTTCTC	10	G>A	0.947059	14.5257	0	0	0	0	0	0	0	0	0	0	0	0	0	0	0	0	0	0	0	0	0	0	0	0	0	0	0	0	0	0	0	0	0	0	2	0	1	0	0	1	0	0	0	0
37459494	TGCAGAGAACAAGCTGTTTGAAAATGCCCTTGCAGTGTATGACAAGGACACACCG	27	C>T	0.947059	14.5257	0	0	0	0	0	0	0	0	0	0	0	0	0	0	0	0	0	0	0	0	0	0	0	0	0	0	0	0	0	0	0	0	0	0	0	2	0	0	0	0	2	0	0	0
37459572	TGCAGATAAAAAATGTTGTGTTGGACCACTTTGCTGAACAAGCATAGCAGAAATTGCACCATGAAATTG	47	C>T	0.947059	2.7157	0	0	0	0	0	0	0	0	0	0	0	0	0	0	0	0	0	0	0	0	2	1	2	2	2	2	0	0	0	2	0	0	0	0	2	0	0	0	0	0	0	0	0	0
37459610	TGCAGCTGATGATGATGATGCTGATGAGGTGAAGAAGATAGAGATTGTTGAAGCTCTGAAGCTAAAGGA	14	A>C	0.947059	0.265615	0	0	0	0	0	0	0	0	0	0	0	0	0	0	0	0	0	0	0	0	0	0	0	0	0	0	0	0	0	0	0	2	2	0	2	0	2	2	0	0	0	2	0	0
37459693	TGCAGAGGTCTCATCAGCTTGGCAGCCACTCAACAGAATCCCCTCGTCCG	24	G>A	0.947059	2.7157	0	0	0	0	0	2	0	0	2	0	0	0	0	0	0	0	0	0	0	0	0	1	2	0	0	2	2	0	0	2	0	0	0	0	0	0	0	0	0	0	0	0	0	0
37459694	TGCAGATAACTATATATTCTTGGTGAACTGGTTGGAGAGGTTTCCG	22	G>A	0.947059	0.265615	0	0	0	0	0	0	0	0	0	0	0	0	2	0	0	0	0	0	0	0	0	0	0	0	0	0	0	0	0	0	0	0	0	0	0	0	0	0	0	0	0	0	0	0
37460055	TGCAGGTTTGGTTCTTCAGTCTAGTATTACGGTTATTACAATCGCTGCTGTTTTGTTAGTTCCCACCGA	61	C>A	0.947059	0.265615	0	0	0	0	0	0	0	0	0	0	0	0	0	0	0	0	0	0	0	0	0	0	0	0	0	0	0	0	0	0	0	0	0	0	0	0	0	2	0	0	2	2	2	0
[truncated: 41 more columns]
